# Supplementary material for: A generic binding pocket for small molecule IKs activators at the extracellular inter-subunit interface of KCNQ1 and KCNE1 channel complexes
Source: eLife. 2023 Sep 14;12:RP87038. doi: 10.7554/eLife.87038 (PMC10501768; doi:10.7554/eLife.87038)
Supplement: Figure 8—source data 1. [file elife-87038-fig8-data1.zip › Q1-MefA_Fig8A.pdb]

CRYST1    0.000    0.000    0.000  90.00  90.00  90.00 P 1           1
ATOM      1  N   ARG X   1      46.730  47.435  57.702  1.00  0.00           N
ATOM      2  H1  ARG X   1      47.399  47.195  56.984  1.00  0.00           H
ATOM      3  H2  ARG X   1      46.160  46.690  58.075  1.00  0.00           H
ATOM      4  H3  ARG X   1      47.273  47.765  58.487  1.00  0.00           H
ATOM      5  CA  ARG X   1      45.838  48.515  57.287  1.00  0.00           C
ATOM      6  HA  ARG X   1      45.437  48.197  56.325  1.00  0.00           H
ATOM      7  CB  ARG X   1      44.648  48.862  58.212  1.00  0.00           C
ATOM      8  HB2 ARG X   1      44.304  47.882  58.543  1.00  0.00           H
ATOM      9  HB3 ARG X   1      44.935  49.357  59.139  1.00  0.00           H
ATOM     10  CG  ARG X   1      43.520  49.693  57.522  1.00  0.00           C
ATOM     11  HG2 ARG X   1      44.015  50.514  57.003  1.00  0.00           H
ATOM     12  HG3 ARG X   1      43.125  49.017  56.764  1.00  0.00           H
ATOM     13  CD  ARG X   1      42.270  50.084  58.449  1.00  0.00           C
ATOM     14  HD2 ARG X   1      41.921  49.184  58.957  1.00  0.00           H
ATOM     15  HD3 ARG X   1      42.559  50.835  59.184  1.00  0.00           H
ATOM     16  NE  ARG X   1      41.150  50.557  57.672  1.00  0.00           N
ATOM     17  HE  ARG X   1      41.085  51.518  57.367  1.00  0.00           H
ATOM     18  CZ  ARG X   1      40.205  49.854  57.041  1.00  0.00           C
ATOM     19  NH1 ARG X   1      39.319  50.483  56.298  1.00  0.00           N
ATOM     20 HH11 ARG X   1      39.600  51.376  55.921  1.00  0.00           H
ATOM     21 HH12 ARG X   1      38.588  49.968  55.828  1.00  0.00           H
ATOM     22  NH2 ARG X   1      40.089  48.560  57.069  1.00  0.00           N
ATOM     23 HH21 ARG X   1      40.639  47.974  57.680  1.00  0.00           H
ATOM     24 HH22 ARG X   1      39.313  48.201  56.531  1.00  0.00           H
ATOM     25  C   ARG X   1      46.599  49.699  56.837  1.00  0.00           C
ATOM     26  O   ARG X   1      46.727  49.846  55.622  1.00  0.00           O
ATOM     27  N   SER X   2      47.320  50.326  57.780  1.00  0.00           N
ATOM     28  H   SER X   2      47.347  50.002  58.736  1.00  0.00           H
ATOM     29  CA  SER X   2      48.521  51.191  57.445  1.00  0.00           C
ATOM     30  HA  SER X   2      48.235  51.897  56.666  1.00  0.00           H
ATOM     31  CB  SER X   2      48.928  51.910  58.680  1.00  0.00           C
ATOM     32  HB2 SER X   2      49.763  52.597  58.541  1.00  0.00           H
ATOM     33  HB3 SER X   2      48.036  52.417  59.047  1.00  0.00           H
ATOM     34  OG  SER X   2      49.379  51.018  59.742  1.00  0.00           O
ATOM     35  HG  SER X   2      48.787  50.285  59.927  1.00  0.00           H
ATOM     36  C   SER X   2      49.740  50.340  56.920  1.00  0.00           C
ATOM     37  O   SER X   2      49.712  49.113  57.063  1.00  0.00           O
ATOM     38  N   SER X   3      50.701  50.865  56.218  1.00  0.00           N
ATOM     39  H   SER X   3      50.564  51.810  55.889  1.00  0.00           H
ATOM     40  CA  SER X   3      52.065  50.327  55.989  1.00  0.00           C
ATOM     41  HA  SER X   3      52.188  49.404  56.555  1.00  0.00           H
ATOM     42  CB  SER X   3      52.332  49.843  54.572  1.00  0.00           C
ATOM     43  HB2 SER X   3      51.920  50.580  53.884  1.00  0.00           H
ATOM     44  HB3 SER X   3      53.401  49.738  54.385  1.00  0.00           H
ATOM     45  OG  SER X   3      51.624  48.758  54.205  1.00  0.00           O
ATOM     46  HG  SER X   3      51.939  48.050  54.772  1.00  0.00           H
ATOM     47  C   SER X   3      53.106  51.370  56.483  1.00  0.00           C
ATOM     48  O   SER X   3      52.763  52.561  56.561  1.00  0.00           O
ATOM     49  N   ASP X   4      54.389  50.967  56.690  1.00  0.00           N
ATOM     50  H   ASP X   4      54.683  50.064  56.348  1.00  0.00           H
ATOM     51  CA  ASP X   4      55.314  51.693  57.584  1.00  0.00           C
ATOM     52  HA  ASP X   4      54.832  51.975  58.520  1.00  0.00           H
ATOM     53  CB  ASP X   4      56.595  50.853  57.685  1.00  0.00           C
ATOM     54  HB2 ASP X   4      56.288  49.822  57.863  1.00  0.00           H
ATOM     55  HB3 ASP X   4      57.154  50.859  56.749  1.00  0.00           H
ATOM     56  CG  ASP X   4      57.654  51.424  58.732  1.00  0.00           C
ATOM     57  OD1 ASP X   4      58.890  51.196  58.575  1.00  0.00           O
ATOM     58  OD2 ASP X   4      57.263  52.181  59.690  1.00  0.00           O
ATOM     59  C   ASP X   4      55.683  53.125  57.083  1.00  0.00           C
ATOM     60  O   ASP X   4      56.317  53.255  56.024  1.00  0.00           O
ATOM     61  N   GLY X   5      55.268  54.209  57.777  1.00  0.00           N
ATOM     62  H   GLY X   5      54.705  54.074  58.604  1.00  0.00           H
ATOM     63  CA  GLY X   5      55.306  55.589  57.349  1.00  0.00           C
ATOM     64  HA2 GLY X   5      54.550  55.791  56.590  1.00  0.00           H
ATOM     65  HA3 GLY X   5      55.210  56.338  58.135  1.00  0.00           H
ATOM     66  C   GLY X   5      56.662  55.882  56.767  1.00  0.00           C
ATOM     67  O   GLY X   5      56.647  56.250  55.577  1.00  0.00           O
ATOM     68  N   LYS X   6      57.851  55.651  57.373  1.00  0.00           N
ATOM     69  H   LYS X   6      57.815  55.370  58.343  1.00  0.00           H
ATOM     70  CA  LYS X   6      59.135  56.106  56.842  1.00  0.00           C
ATOM     71  HA  LYS X   6      59.132  57.196  56.862  1.00  0.00           H
ATOM     72  CB  LYS X   6      60.197  55.590  57.812  1.00  0.00           C
ATOM     73  HB2 LYS X   6      61.161  56.032  57.560  1.00  0.00           H
ATOM     74  HB3 LYS X   6      59.941  55.852  58.839  1.00  0.00           H
ATOM     75  CG  LYS X   6      60.286  54.040  57.736  1.00  0.00           C
ATOM     76  HG2 LYS X   6      59.294  53.647  57.961  1.00  0.00           H
ATOM     77  HG3 LYS X   6      60.567  53.636  56.764  1.00  0.00           H
ATOM     78  CD  LYS X   6      61.283  53.467  58.759  1.00  0.00           C
ATOM     79  HD2 LYS X   6      61.445  52.408  58.558  1.00  0.00           H
ATOM     80  HD3 LYS X   6      62.217  53.987  58.545  1.00  0.00           H
ATOM     81  CE  LYS X   6      60.876  53.635  60.219  1.00  0.00           C
ATOM     82  HE2 LYS X   6      61.681  53.901  60.904  1.00  0.00           H
ATOM     83  HE3 LYS X   6      60.203  54.491  60.273  1.00  0.00           H
ATOM     84  NZ  LYS X   6      60.205  52.379  60.681  1.00  0.00           N
ATOM     85  HZ1 LYS X   6      59.538  51.934  60.067  1.00  0.00           H
ATOM     86  HZ2 LYS X   6      60.918  51.740  61.004  1.00  0.00           H
ATOM     87  HZ3 LYS X   6      59.733  52.583  61.550  1.00  0.00           H
ATOM     88  C   LYS X   6      59.491  55.682  55.402  1.00  0.00           C
ATOM     89  O   LYS X   6      60.392  56.178  54.770  1.00  0.00           O
ATOM     90  N   LEU X   7      58.919  54.620  54.891  1.00  0.00           N
ATOM     91  H   LEU X   7      58.125  54.272  55.409  1.00  0.00           H
ATOM     92  CA  LEU X   7      59.184  53.869  53.630  1.00  0.00           C
ATOM     93  HA  LEU X   7      60.239  54.049  53.420  1.00  0.00           H
ATOM     94  CB  LEU X   7      58.858  52.407  53.807  1.00  0.00           C
ATOM     95  HB2 LEU X   7      57.785  52.360  53.989  1.00  0.00           H
ATOM     96  HB3 LEU X   7      59.038  51.891  52.864  1.00  0.00           H
ATOM     97  CG  LEU X   7      59.498  51.617  54.959  1.00  0.00           C
ATOM     98  HG  LEU X   7      59.141  51.843  55.964  1.00  0.00           H
ATOM     99  CD1 LEU X   7      59.133  50.127  54.880  1.00  0.00           C
ATOM    100 HD11 LEU X   7      59.507  49.502  55.691  1.00  0.00           H
ATOM    101 HD12 LEU X   7      58.057  49.967  54.808  1.00  0.00           H
ATOM    102 HD13 LEU X   7      59.620  49.797  53.963  1.00  0.00           H
ATOM    103  CD2 LEU X   7      61.023  51.659  54.869  1.00  0.00           C
ATOM    104 HD21 LEU X   7      61.357  52.680  54.684  1.00  0.00           H
ATOM    105 HD22 LEU X   7      61.472  51.163  55.730  1.00  0.00           H
ATOM    106 HD23 LEU X   7      61.322  51.124  53.968  1.00  0.00           H
ATOM    107  C   LEU X   7      58.318  54.335  52.431  1.00  0.00           C
ATOM    108  O   LEU X   7      58.619  54.043  51.271  1.00  0.00           O
ATOM    109  N   GLU X   8      57.249  55.074  52.668  1.00  0.00           N
ATOM    110  H   GLU X   8      57.054  55.404  53.603  1.00  0.00           H
ATOM    111  CA  GLU X   8      56.028  55.069  51.804  1.00  0.00           C
ATOM    112  HA  GLU X   8      55.822  54.010  51.649  1.00  0.00           H
ATOM    113  CB  GLU X   8      54.865  55.686  52.628  1.00  0.00           C
ATOM    114  HB2 GLU X   8      53.875  55.528  52.200  1.00  0.00           H
ATOM    115  HB3 GLU X   8      54.823  55.302  53.647  1.00  0.00           H
ATOM    116  CG  GLU X   8      54.987  57.183  52.718  1.00  0.00           C
ATOM    117  HG2 GLU X   8      55.919  57.419  53.233  1.00  0.00           H
ATOM    118  HG3 GLU X   8      54.973  57.572  51.700  1.00  0.00           H
ATOM    119  CD  GLU X   8      53.813  57.832  53.509  1.00  0.00           C
ATOM    120  OE1 GLU X   8      52.666  57.340  53.620  1.00  0.00           O
ATOM    121  OE2 GLU X   8      54.108  58.987  53.962  1.00  0.00           O
ATOM    122  C   GLU X   8      56.245  55.704  50.403  1.00  0.00           C
ATOM    123  O   GLU X   8      55.598  55.306  49.368  1.00  0.00           O
ATOM    124  N   ALA X   9      57.257  56.549  50.107  1.00  0.00           N
ATOM    125  H   ALA X   9      57.770  56.800  50.940  1.00  0.00           H
ATOM    126  CA  ALA X   9      57.721  57.045  48.845  1.00  0.00           C
ATOM    127  HA  ALA X   9      56.908  57.648  48.441  1.00  0.00           H
ATOM    128  CB  ALA X   9      58.893  57.992  49.114  1.00  0.00           C
ATOM    129  HB1 ALA X   9      59.734  57.419  49.503  1.00  0.00           H
ATOM    130  HB2 ALA X   9      59.173  58.384  48.136  1.00  0.00           H
ATOM    131  HB3 ALA X   9      58.627  58.909  49.640  1.00  0.00           H
ATOM    132  C   ALA X   9      58.041  55.890  47.862  1.00  0.00           C
ATOM    133  O   ALA X   9      57.777  56.146  46.672  1.00  0.00           O
ATOM    134  N   MET X  10      58.490  54.741  48.342  1.00  0.00           N
ATOM    135  H   MET X  10      58.852  54.769  49.284  1.00  0.00           H
ATOM    136  CA  MET X  10      58.545  53.492  47.528  1.00  0.00           C
ATOM    137  HA  MET X  10      59.257  53.617  46.712  1.00  0.00           H
ATOM    138  CB  MET X  10      59.167  52.364  48.293  1.00  0.00           C
ATOM    139  HB2 MET X  10      59.744  51.702  47.648  1.00  0.00           H
ATOM    140  HB3 MET X  10      59.922  52.860  48.903  1.00  0.00           H
ATOM    141  CG  MET X  10      58.210  51.462  49.139  1.00  0.00           C
ATOM    142  HG2 MET X  10      57.805  52.165  49.867  1.00  0.00           H
ATOM    143  HG3 MET X  10      57.489  50.937  48.511  1.00  0.00           H
ATOM    144  SD  MET X  10      59.145  50.184  50.138  1.00  0.00           S
ATOM    145  CE  MET X  10      60.128  49.164  48.943  1.00  0.00           C
ATOM    146  HE1 MET X  10      60.877  48.503  49.377  1.00  0.00           H
ATOM    147  HE2 MET X  10      59.429  48.579  48.345  1.00  0.00           H
ATOM    148  HE3 MET X  10      60.524  49.786  48.140  1.00  0.00           H
ATOM    149  C   MET X  10      57.313  53.051  46.768  1.00  0.00           C
ATOM    150  O   MET X  10      57.502  52.419  45.715  1.00  0.00           O
ATOM    151  N   TYR X  11      56.108  53.332  47.308  1.00  0.00           N
ATOM    152  H   TYR X  11      56.130  53.778  48.214  1.00  0.00           H
ATOM    153  CA  TYR X  11      54.781  52.952  46.691  1.00  0.00           C
ATOM    154  HA  TYR X  11      54.774  51.886  46.462  1.00  0.00           H
ATOM    155  CB  TYR X  11      53.638  53.161  47.642  1.00  0.00           C
ATOM    156  HB2 TYR X  11      53.986  52.837  48.623  1.00  0.00           H
ATOM    157  HB3 TYR X  11      53.461  54.237  47.635  1.00  0.00           H
ATOM    158  CG  TYR X  11      52.337  52.511  47.170  1.00  0.00           C
ATOM    159  CD1 TYR X  11      52.176  51.105  47.167  1.00  0.00           C
ATOM    160  HD1 TYR X  11      52.934  50.484  47.622  1.00  0.00           H
ATOM    161  CE1 TYR X  11      51.141  50.550  46.421  1.00  0.00           C
ATOM    162  HE1 TYR X  11      50.993  49.480  46.430  1.00  0.00           H
ATOM    163  CZ  TYR X  11      50.284  51.375  45.609  1.00  0.00           C
ATOM    164  OH  TYR X  11      49.308  50.869  44.775  1.00  0.00           O
ATOM    165  HH  TYR X  11      49.636  50.101  44.302  1.00  0.00           H
ATOM    166  CE2 TYR X  11      50.442  52.730  45.694  1.00  0.00           C
ATOM    167  HE2 TYR X  11      49.824  53.363  45.074  1.00  0.00           H
ATOM    168  CD2 TYR X  11      51.461  53.287  46.442  1.00  0.00           C
ATOM    169  HD2 TYR X  11      51.570  54.357  46.350  1.00  0.00           H
ATOM    170  C   TYR X  11      54.546  53.608  45.370  1.00  0.00           C
ATOM    171  O   TYR X  11      54.033  53.005  44.451  1.00  0.00           O
ATOM    172  N   ILE X  12      54.987  54.926  45.242  1.00  0.00           N
ATOM    173  H   ILE X  12      55.353  55.445  46.027  1.00  0.00           H
ATOM    174  CA  ILE X  12      54.566  55.790  44.108  1.00  0.00           C
ATOM    175  HA  ILE X  12      53.478  55.852  44.081  1.00  0.00           H
ATOM    176  CB  ILE X  12      54.908  57.232  44.651  1.00  0.00           C
ATOM    177  HB  ILE X  12      55.998  57.219  44.638  1.00  0.00           H
ATOM    178  CG2 ILE X  12      54.538  58.272  43.677  1.00  0.00           C
ATOM    179 HG21 ILE X  12      54.816  59.278  43.992  1.00  0.00           H
ATOM    180 HG22 ILE X  12      54.954  57.898  42.741  1.00  0.00           H
ATOM    181 HG23 ILE X  12      53.456  58.309  43.554  1.00  0.00           H
ATOM    182  CG1 ILE X  12      54.400  57.595  46.055  1.00  0.00           C
ATOM    183 HG12 ILE X  12      54.779  56.929  46.830  1.00  0.00           H
ATOM    184 HG13 ILE X  12      54.889  58.501  46.414  1.00  0.00           H
ATOM    185  CD1 ILE X  12      52.901  57.713  46.221  1.00  0.00           C
ATOM    186 HD11 ILE X  12      52.438  58.225  45.378  1.00  0.00           H
ATOM    187 HD12 ILE X  12      52.419  56.735  46.213  1.00  0.00           H
ATOM    188 HD13 ILE X  12      52.785  58.281  47.144  1.00  0.00           H
ATOM    189  C   ILE X  12      55.142  55.357  42.753  1.00  0.00           C
ATOM    190  O   ILE X  12      54.676  55.672  41.684  1.00  0.00           O
ATOM    191  N   LEU X  13      56.291  54.710  42.784  1.00  0.00           N
ATOM    192  H   LEU X  13      56.581  54.491  43.726  1.00  0.00           H
ATOM    193  CA  LEU X  13      57.134  54.251  41.684  1.00  0.00           C
ATOM    194  HA  LEU X  13      57.711  55.102  41.322  1.00  0.00           H
ATOM    195  CB  LEU X  13      58.186  53.327  42.398  1.00  0.00           C
ATOM    196  HB2 LEU X  13      58.686  53.905  43.176  1.00  0.00           H
ATOM    197  HB3 LEU X  13      57.726  52.518  42.965  1.00  0.00           H
ATOM    198  CG  LEU X  13      59.285  52.730  41.534  1.00  0.00           C
ATOM    199  HG  LEU X  13      58.800  52.072  40.813  1.00  0.00           H
ATOM    200  CD1 LEU X  13      60.101  53.758  40.716  1.00  0.00           C
ATOM    201 HD11 LEU X  13      60.665  54.435  41.357  1.00  0.00           H
ATOM    202 HD12 LEU X  13      60.922  53.284  40.177  1.00  0.00           H
ATOM    203 HD13 LEU X  13      59.495  54.321  40.005  1.00  0.00           H
ATOM    204  CD2 LEU X  13      60.297  51.801  42.246  1.00  0.00           C
ATOM    205 HD21 LEU X  13      59.645  51.091  42.755  1.00  0.00           H
ATOM    206 HD22 LEU X  13      61.015  51.375  41.544  1.00  0.00           H
ATOM    207 HD23 LEU X  13      60.858  52.313  43.027  1.00  0.00           H
ATOM    208  C   LEU X  13      56.377  53.562  40.485  1.00  0.00           C
ATOM    209  O   LEU X  13      56.368  54.078  39.373  1.00  0.00           O
ATOM    210  N   PHE X  14      55.860  52.321  40.782  1.00  0.00           N
ATOM    211  H   PHE X  14      55.820  52.005  41.740  1.00  0.00           H
ATOM    212  CA  PHE X  14      55.399  51.312  39.750  1.00  0.00           C
ATOM    213  HA  PHE X  14      56.209  51.017  39.082  1.00  0.00           H
ATOM    214  CB  PHE X  14      55.045  50.043  40.446  1.00  0.00           C
ATOM    215  HB2 PHE X  14      55.956  49.495  40.689  1.00  0.00           H
ATOM    216  HB3 PHE X  14      54.482  50.252  41.355  1.00  0.00           H
ATOM    217  CG  PHE X  14      54.185  49.158  39.572  1.00  0.00           C
ATOM    218  CD1 PHE X  14      54.785  48.418  38.497  1.00  0.00           C
ATOM    219  HD1 PHE X  14      55.837  48.446  38.255  1.00  0.00           H
ATOM    220  CE1 PHE X  14      53.946  47.788  37.531  1.00  0.00           C
ATOM    221  HE1 PHE X  14      54.372  47.270  36.684  1.00  0.00           H
ATOM    222  CZ  PHE X  14      52.551  47.835  37.670  1.00  0.00           C
ATOM    223  HZ  PHE X  14      51.889  47.340  36.976  1.00  0.00           H
ATOM    224  CE2 PHE X  14      51.957  48.620  38.729  1.00  0.00           C
ATOM    225  HE2 PHE X  14      50.882  48.588  38.823  1.00  0.00           H
ATOM    226  CD2 PHE X  14      52.825  49.277  39.652  1.00  0.00           C
ATOM    227  HD2 PHE X  14      52.368  49.743  40.512  1.00  0.00           H
ATOM    228  C   PHE X  14      54.275  51.905  38.773  1.00  0.00           C
ATOM    229  O   PHE X  14      54.260  51.622  37.544  1.00  0.00           O
ATOM    230  N   VAL X  15      53.282  52.644  39.276  1.00  0.00           N
ATOM    231  H   VAL X  15      53.268  52.894  40.254  1.00  0.00           H
ATOM    232  CA  VAL X  15      52.130  53.038  38.445  1.00  0.00           C
ATOM    233  HA  VAL X  15      51.798  52.272  37.744  1.00  0.00           H
ATOM    234  CB  VAL X  15      50.909  53.418  39.347  1.00  0.00           C
ATOM    235  HB  VAL X  15      51.188  54.173  40.082  1.00  0.00           H
ATOM    236  CG1 VAL X  15      49.750  53.957  38.509  1.00  0.00           C
ATOM    237 HG11 VAL X  15      49.393  53.315  37.704  1.00  0.00           H
ATOM    238 HG12 VAL X  15      48.909  54.155  39.173  1.00  0.00           H
ATOM    239 HG13 VAL X  15      49.818  54.974  38.123  1.00  0.00           H
ATOM    240  CG2 VAL X  15      50.459  52.167  40.106  1.00  0.00           C
ATOM    241 HG21 VAL X  15      51.244  51.908  40.817  1.00  0.00           H
ATOM    242 HG22 VAL X  15      49.627  52.378  40.777  1.00  0.00           H
ATOM    243 HG23 VAL X  15      50.239  51.346  39.424  1.00  0.00           H
ATOM    244  C   VAL X  15      52.567  54.295  37.668  1.00  0.00           C
ATOM    245  O   VAL X  15      52.187  54.417  36.510  1.00  0.00           O
ATOM    246  N   MET X  16      53.251  55.208  38.284  1.00  0.00           N
ATOM    247  H   MET X  16      53.493  55.055  39.253  1.00  0.00           H
ATOM    248  CA  MET X  16      53.657  56.452  37.576  1.00  0.00           C
ATOM    249  HA  MET X  16      52.820  56.944  37.080  1.00  0.00           H
ATOM    250  CB  MET X  16      54.411  57.411  38.555  1.00  0.00           C
ATOM    251  HB2 MET X  16      55.220  56.890  39.067  1.00  0.00           H
ATOM    252  HB3 MET X  16      54.865  58.225  37.989  1.00  0.00           H
ATOM    253  CG  MET X  16      53.555  57.983  39.693  1.00  0.00           C
ATOM    254  HG2 MET X  16      53.286  57.117  40.297  1.00  0.00           H
ATOM    255  HG3 MET X  16      54.207  58.531  40.373  1.00  0.00           H
ATOM    256  SD  MET X  16      52.035  58.840  39.233  1.00  0.00           S
ATOM    257  CE  MET X  16      51.485  59.321  40.863  1.00  0.00           C
ATOM    258  HE1 MET X  16      52.228  60.007  41.267  1.00  0.00           H
ATOM    259  HE2 MET X  16      50.561  59.892  40.769  1.00  0.00           H
ATOM    260  HE3 MET X  16      51.304  58.448  41.491  1.00  0.00           H
ATOM    261  C   MET X  16      54.762  56.085  36.498  1.00  0.00           C
ATOM    262  O   MET X  16      54.811  56.694  35.436  1.00  0.00           O
ATOM    263  N   PHE X  17      55.548  55.034  36.715  1.00  0.00           N
ATOM    264  H   PHE X  17      55.533  54.553  37.603  1.00  0.00           H
ATOM    265  CA  PHE X  17      56.530  54.379  35.707  1.00  0.00           C
ATOM    266  HA  PHE X  17      57.154  55.147  35.249  1.00  0.00           H
ATOM    267  CB  PHE X  17      57.463  53.319  36.322  1.00  0.00           C
ATOM    268  HB2 PHE X  17      58.071  53.778  37.102  1.00  0.00           H
ATOM    269  HB3 PHE X  17      56.883  52.504  36.754  1.00  0.00           H
ATOM    270  CG  PHE X  17      58.379  52.638  35.378  1.00  0.00           C
ATOM    271  CD1 PHE X  17      59.482  53.242  34.753  1.00  0.00           C
ATOM    272  HD1 PHE X  17      59.724  54.285  34.900  1.00  0.00           H
ATOM    273  CE1 PHE X  17      60.272  52.599  33.805  1.00  0.00           C
ATOM    274  HE1 PHE X  17      61.024  53.118  33.228  1.00  0.00           H
ATOM    275  CZ  PHE X  17      59.965  51.270  33.413  1.00  0.00           C
ATOM    276  HZ  PHE X  17      60.378  50.904  32.485  1.00  0.00           H
ATOM    277  CE2 PHE X  17      58.873  50.644  34.002  1.00  0.00           C
ATOM    278  HE2 PHE X  17      58.580  49.723  33.520  1.00  0.00           H
ATOM    279  CD2 PHE X  17      58.072  51.314  34.929  1.00  0.00           C
ATOM    280  HD2 PHE X  17      57.188  50.835  35.325  1.00  0.00           H
ATOM    281  C   PHE X  17      55.729  53.695  34.598  1.00  0.00           C
ATOM    282  O   PHE X  17      55.985  53.999  33.430  1.00  0.00           O
ATOM    283  N   LEU X  18      54.706  52.828  34.801  1.00  0.00           N
ATOM    284  H   LEU X  18      54.510  52.456  35.719  1.00  0.00           H
ATOM    285  CA  LEU X  18      53.852  52.283  33.729  1.00  0.00           C
ATOM    286  HA  LEU X  18      54.563  51.822  33.043  1.00  0.00           H
ATOM    287  CB  LEU X  18      53.002  51.165  34.336  1.00  0.00           C
ATOM    288  HB2 LEU X  18      53.063  51.118  35.424  1.00  0.00           H
ATOM    289  HB3 LEU X  18      52.028  51.549  34.034  1.00  0.00           H
ATOM    290  CG  LEU X  18      53.286  49.766  33.834  1.00  0.00           C
ATOM    291  HG  LEU X  18      53.203  49.761  32.747  1.00  0.00           H
ATOM    292  CD1 LEU X  18      54.595  49.227  34.345  1.00  0.00           C
ATOM    293 HD11 LEU X  18      54.486  49.303  35.427  1.00  0.00           H
ATOM    294 HD12 LEU X  18      54.647  48.226  33.916  1.00  0.00           H
ATOM    295 HD13 LEU X  18      55.349  49.894  33.929  1.00  0.00           H
ATOM    296  CD2 LEU X  18      52.137  48.872  34.316  1.00  0.00           C
ATOM    297 HD21 LEU X  18      51.201  49.132  33.823  1.00  0.00           H
ATOM    298 HD22 LEU X  18      52.453  47.854  34.088  1.00  0.00           H
ATOM    299 HD23 LEU X  18      52.038  49.058  35.386  1.00  0.00           H
ATOM    300  C   LEU X  18      53.152  53.375  32.881  1.00  0.00           C
ATOM    301  O   LEU X  18      52.961  53.226  31.651  1.00  0.00           O
ATOM    302  N   PHE X  19      52.775  54.488  33.527  1.00  0.00           N
ATOM    303  H   PHE X  19      52.829  54.484  34.536  1.00  0.00           H
ATOM    304  CA  PHE X  19      52.231  55.588  32.760  1.00  0.00           C
ATOM    305  HA  PHE X  19      51.425  55.206  32.134  1.00  0.00           H
ATOM    306  CB  PHE X  19      51.750  56.558  33.837  1.00  0.00           C
ATOM    307  HB2 PHE X  19      50.928  56.067  34.357  1.00  0.00           H
ATOM    308  HB3 PHE X  19      52.531  56.735  34.576  1.00  0.00           H
ATOM    309  CG  PHE X  19      51.347  57.917  33.325  1.00  0.00           C
ATOM    310  CD1 PHE X  19      50.292  58.062  32.373  1.00  0.00           C
ATOM    311  HD1 PHE X  19      49.736  57.203  32.028  1.00  0.00           H
ATOM    312  CE1 PHE X  19      49.861  59.320  31.847  1.00  0.00           C
ATOM    313  HE1 PHE X  19      49.149  59.327  31.035  1.00  0.00           H
ATOM    314  CZ  PHE X  19      50.555  60.490  32.200  1.00  0.00           C
ATOM    315  HZ  PHE X  19      50.278  61.435  31.755  1.00  0.00           H
ATOM    316  CE2 PHE X  19      51.564  60.322  33.143  1.00  0.00           C
ATOM    317  HE2 PHE X  19      52.113  61.187  33.485  1.00  0.00           H
ATOM    318  CD2 PHE X  19      51.956  59.112  33.729  1.00  0.00           C
ATOM    319  HD2 PHE X  19      52.719  59.107  34.494  1.00  0.00           H
ATOM    320  C   PHE X  19      53.303  56.175  31.875  1.00  0.00           C
ATOM    321  O   PHE X  19      53.037  56.569  30.740  1.00  0.00           O
ATOM    322  N   ALA X  20      54.459  56.446  32.453  1.00  0.00           N
ATOM    323  H   ALA X  20      54.679  56.108  33.379  1.00  0.00           H
ATOM    324  CA  ALA X  20      55.585  57.024  31.675  1.00  0.00           C
ATOM    325  HA  ALA X  20      55.280  57.948  31.184  1.00  0.00           H
ATOM    326  CB  ALA X  20      56.727  57.430  32.635  1.00  0.00           C
ATOM    327  HB1 ALA X  20      57.031  56.519  33.152  1.00  0.00           H
ATOM    328  HB2 ALA X  20      57.484  57.929  32.030  1.00  0.00           H
ATOM    329  HB3 ALA X  20      56.491  58.145  33.423  1.00  0.00           H
ATOM    330  C   ALA X  20      56.027  56.167  30.495  1.00  0.00           C
ATOM    331  O   ALA X  20      56.467  56.660  29.530  1.00  0.00           O
ATOM    332  N   VAL X  21      55.731  54.881  30.515  1.00  0.00           N
ATOM    333  H   VAL X  21      55.387  54.481  31.376  1.00  0.00           H
ATOM    334  CA  VAL X  21      56.043  53.947  29.398  1.00  0.00           C
ATOM    335  HA  VAL X  21      57.022  54.148  28.963  1.00  0.00           H
ATOM    336  CB  VAL X  21      56.185  52.468  29.798  1.00  0.00           C
ATOM    337  HB  VAL X  21      55.325  52.314  30.449  1.00  0.00           H
ATOM    338  CG1 VAL X  21      56.216  51.527  28.485  1.00  0.00           C
ATOM    339 HG11 VAL X  21      57.115  51.680  27.888  1.00  0.00           H
ATOM    340 HG12 VAL X  21      56.207  50.518  28.896  1.00  0.00           H
ATOM    341 HG13 VAL X  21      55.324  51.718  27.887  1.00  0.00           H
ATOM    342  CG2 VAL X  21      57.380  52.240  30.704  1.00  0.00           C
ATOM    343 HG21 VAL X  21      57.476  53.065  31.410  1.00  0.00           H
ATOM    344 HG22 VAL X  21      57.301  51.264  31.184  1.00  0.00           H
ATOM    345 HG23 VAL X  21      58.219  52.188  30.011  1.00  0.00           H
ATOM    346  C   VAL X  21      55.059  54.215  28.302  1.00  0.00           C
ATOM    347  O   VAL X  21      55.475  54.362  27.121  1.00  0.00           O
ATOM    348  N   THR X  22      53.775  54.418  28.639  1.00  0.00           N
ATOM    349  H   THR X  22      53.533  54.349  29.616  1.00  0.00           H
ATOM    350  CA  THR X  22      52.725  54.581  27.608  1.00  0.00           C
ATOM    351  HA  THR X  22      52.895  53.850  26.818  1.00  0.00           H
ATOM    352  CB  THR X  22      51.323  54.085  28.087  1.00  0.00           C
ATOM    353  HB  THR X  22      50.672  54.185  27.218  1.00  0.00           H
ATOM    354  CG2 THR X  22      51.454  52.599  28.476  1.00  0.00           C
ATOM    355 HG21 THR X  22      52.047  52.544  29.389  1.00  0.00           H
ATOM    356 HG22 THR X  22      50.460  52.223  28.715  1.00  0.00           H
ATOM    357 HG23 THR X  22      51.940  52.053  27.668  1.00  0.00           H
ATOM    358  OG1 THR X  22      50.984  54.806  29.230  1.00  0.00           O
ATOM    359  HG1 THR X  22      50.398  54.323  29.817  1.00  0.00           H
ATOM    360  C   THR X  22      52.721  55.987  27.040  1.00  0.00           C
ATOM    361  O   THR X  22      52.440  56.162  25.860  1.00  0.00           O
ATOM    362  N   VAL X  23      53.204  56.975  27.797  1.00  0.00           N
ATOM    363  H   VAL X  23      53.275  56.803  28.789  1.00  0.00           H
ATOM    364  CA  VAL X  23      53.467  58.410  27.347  1.00  0.00           C
ATOM    365  HA  VAL X  23      52.616  58.699  26.730  1.00  0.00           H
ATOM    366  CB  VAL X  23      53.677  59.390  28.526  1.00  0.00           C
ATOM    367  HB  VAL X  23      54.271  58.883  29.288  1.00  0.00           H
ATOM    368  CG1 VAL X  23      54.050  60.754  28.087  1.00  0.00           C
ATOM    369 HG11 VAL X  23      53.376  61.095  27.301  1.00  0.00           H
ATOM    370 HG12 VAL X  23      54.087  61.504  28.877  1.00  0.00           H
ATOM    371 HG13 VAL X  23      55.042  60.727  27.636  1.00  0.00           H
ATOM    372  CG2 VAL X  23      52.329  59.624  29.172  1.00  0.00           C
ATOM    373 HG21 VAL X  23      51.761  58.724  29.407  1.00  0.00           H
ATOM    374 HG22 VAL X  23      52.375  60.124  30.139  1.00  0.00           H
ATOM    375 HG23 VAL X  23      51.726  60.272  28.535  1.00  0.00           H
ATOM    376  C   VAL X  23      54.764  58.359  26.476  1.00  0.00           C
ATOM    377  O   VAL X  23      54.747  59.020  25.429  1.00  0.00           O
ATOM    378  N   GLY X  24      55.791  57.541  26.853  1.00  0.00           N
ATOM    379  H   GLY X  24      55.746  56.994  27.701  1.00  0.00           H
ATOM    380  CA  GLY X  24      57.064  57.561  26.138  1.00  0.00           C
ATOM    381  HA2 GLY X  24      57.368  58.600  26.259  1.00  0.00           H
ATOM    382  HA3 GLY X  24      57.679  56.871  26.716  1.00  0.00           H
ATOM    383  C   GLY X  24      56.953  57.112  24.711  1.00  0.00           C
ATOM    384  O   GLY X  24      57.361  57.806  23.807  1.00  0.00           O
ATOM    385  N   SER X  25      56.217  56.013  24.509  1.00  0.00           N
ATOM    386  H   SER X  25      55.896  55.543  25.344  1.00  0.00           H
ATOM    387  CA  SER X  25      55.803  55.470  23.178  1.00  0.00           C
ATOM    388  HA  SER X  25      56.694  55.153  22.635  1.00  0.00           H
ATOM    389  CB  SER X  25      55.017  54.161  23.505  1.00  0.00           C
ATOM    390  HB2 SER X  25      54.250  54.397  24.243  1.00  0.00           H
ATOM    391  HB3 SER X  25      54.540  53.787  22.599  1.00  0.00           H
ATOM    392  OG  SER X  25      55.855  53.173  24.087  1.00  0.00           O
ATOM    393  HG  SER X  25      55.323  52.434  24.390  1.00  0.00           H
ATOM    394  C   SER X  25      54.936  56.418  22.320  1.00  0.00           C
ATOM    395  O   SER X  25      54.860  56.161  21.099  1.00  0.00           O
ATOM    396  N   LEU X  26      54.207  57.370  22.966  1.00  0.00           N
ATOM    397  H   LEU X  26      54.126  57.269  23.968  1.00  0.00           H
ATOM    398  CA  LEU X  26      53.108  58.095  22.388  1.00  0.00           C
ATOM    399  HA  LEU X  26      52.638  57.531  21.583  1.00  0.00           H
ATOM    400  CB  LEU X  26      52.066  58.522  23.481  1.00  0.00           C
ATOM    401  HB2 LEU X  26      51.595  57.720  24.049  1.00  0.00           H
ATOM    402  HB3 LEU X  26      52.608  59.160  24.179  1.00  0.00           H
ATOM    403  CG  LEU X  26      50.792  59.324  22.838  1.00  0.00           C
ATOM    404  HG  LEU X  26      51.285  60.173  22.365  1.00  0.00           H
ATOM    405  CD1 LEU X  26      50.200  58.459  21.778  1.00  0.00           C
ATOM    406 HD11 LEU X  26      49.722  57.539  22.112  1.00  0.00           H
ATOM    407 HD12 LEU X  26      49.366  58.939  21.266  1.00  0.00           H
ATOM    408 HD13 LEU X  26      50.719  58.451  20.820  1.00  0.00           H
ATOM    409  CD2 LEU X  26      50.001  59.721  24.029  1.00  0.00           C
ATOM    410 HD21 LEU X  26      50.645  60.299  24.692  1.00  0.00           H
ATOM    411 HD22 LEU X  26      49.109  60.253  23.699  1.00  0.00           H
ATOM    412 HD23 LEU X  26      49.696  58.796  24.520  1.00  0.00           H
ATOM    413  C   LEU X  26      53.662  59.430  21.765  1.00  0.00           C
ATOM    414  O   LEU X  26      53.404  59.678  20.627  1.00  0.00           O
ATOM    415  N   ILE X  27      54.653  59.965  22.481  1.00  0.00           N
ATOM    416  H   ILE X  27      54.749  59.735  23.459  1.00  0.00           H
ATOM    417  CA  ILE X  27      55.470  61.043  21.896  1.00  0.00           C
ATOM    418  HA  ILE X  27      54.862  61.779  21.370  1.00  0.00           H
ATOM    419  CB  ILE X  27      56.269  61.716  23.078  1.00  0.00           C
ATOM    420  HB  ILE X  27      56.845  60.913  23.537  1.00  0.00           H
ATOM    421  CG2 ILE X  27      57.311  62.782  22.720  1.00  0.00           C
ATOM    422 HG21 ILE X  27      56.781  63.715  22.533  1.00  0.00           H
ATOM    423 HG22 ILE X  27      58.046  63.124  23.449  1.00  0.00           H
ATOM    424 HG23 ILE X  27      57.957  62.647  21.852  1.00  0.00           H
ATOM    425  CG1 ILE X  27      55.322  62.294  24.168  1.00  0.00           C
ATOM    426 HG12 ILE X  27      54.706  63.129  23.833  1.00  0.00           H
ATOM    427 HG13 ILE X  27      54.642  61.523  24.530  1.00  0.00           H
ATOM    428  CD1 ILE X  27      55.903  62.864  25.448  1.00  0.00           C
ATOM    429 HD11 ILE X  27      56.504  63.714  25.125  1.00  0.00           H
ATOM    430 HD12 ILE X  27      55.066  63.142  26.088  1.00  0.00           H
ATOM    431 HD13 ILE X  27      56.525  62.153  25.991  1.00  0.00           H
ATOM    432  C   ILE X  27      56.443  60.465  20.891  1.00  0.00           C
ATOM    433  O   ILE X  27      56.556  60.878  19.734  1.00  0.00           O
ATOM    434  N   LEU X  28      57.040  59.278  21.107  1.00  0.00           N
ATOM    435  H   LEU X  28      56.871  58.683  21.905  1.00  0.00           H
ATOM    436  CA  LEU X  28      57.848  58.626  20.101  1.00  0.00           C
ATOM    437  HA  LEU X  28      58.645  59.342  19.900  1.00  0.00           H
ATOM    438  CB  LEU X  28      58.440  57.321  20.730  1.00  0.00           C
ATOM    439  HB2 LEU X  28      58.962  57.646  21.630  1.00  0.00           H
ATOM    440  HB3 LEU X  28      57.681  56.690  21.192  1.00  0.00           H
ATOM    441  CG  LEU X  28      59.415  56.555  19.781  1.00  0.00           C
ATOM    442  HG  LEU X  28      60.064  57.236  19.230  1.00  0.00           H
ATOM    443  CD1 LEU X  28      60.333  55.674  20.681  1.00  0.00           C
ATOM    444 HD11 LEU X  28      59.860  54.880  21.258  1.00  0.00           H
ATOM    445 HD12 LEU X  28      61.104  55.278  20.020  1.00  0.00           H
ATOM    446 HD13 LEU X  28      60.855  56.340  21.368  1.00  0.00           H
ATOM    447  CD2 LEU X  28      58.714  55.535  18.863  1.00  0.00           C
ATOM    448 HD21 LEU X  28      58.043  55.984  18.132  1.00  0.00           H
ATOM    449 HD22 LEU X  28      59.415  54.897  18.324  1.00  0.00           H
ATOM    450 HD23 LEU X  28      58.092  54.807  19.383  1.00  0.00           H
ATOM    451  C   LEU X  28      57.075  58.400  18.801  1.00  0.00           C
ATOM    452  O   LEU X  28      57.608  58.666  17.752  1.00  0.00           O
ATOM    453  N   GLY X  29      55.772  57.975  18.890  1.00  0.00           N
ATOM    454  H   GLY X  29      55.389  57.733  19.792  1.00  0.00           H
ATOM    455  CA  GLY X  29      55.044  57.682  17.671  1.00  0.00           C
ATOM    456  HA2 GLY X  29      55.452  56.908  17.020  1.00  0.00           H
ATOM    457  HA3 GLY X  29      54.060  57.363  18.013  1.00  0.00           H
ATOM    458  C   GLY X  29      54.709  58.902  16.840  1.00  0.00           C
ATOM    459  O   GLY X  29      54.237  58.771  15.744  1.00  0.00           O
ATOM    460  N   TYR X  30      54.765  60.111  17.409  1.00  0.00           N
ATOM    461  H   TYR X  30      55.114  60.127  18.356  1.00  0.00           H
ATOM    462  CA  TYR X  30      54.671  61.423  16.697  1.00  0.00           C
ATOM    463  HA  TYR X  30      54.097  61.238  15.790  1.00  0.00           H
ATOM    464  CB  TYR X  30      53.959  62.386  17.608  1.00  0.00           C
ATOM    465  HB2 TYR X  30      53.147  61.906  18.153  1.00  0.00           H
ATOM    466  HB3 TYR X  30      54.715  62.776  18.290  1.00  0.00           H
ATOM    467  CG  TYR X  30      53.355  63.547  16.791  1.00  0.00           C
ATOM    468  CD1 TYR X  30      52.156  63.270  16.076  1.00  0.00           C
ATOM    469  HD1 TYR X  30      51.610  62.393  16.388  1.00  0.00           H
ATOM    470  CE1 TYR X  30      51.741  64.168  15.039  1.00  0.00           C
ATOM    471  HE1 TYR X  30      50.977  63.823  14.359  1.00  0.00           H
ATOM    472  CZ  TYR X  30      52.496  65.375  14.782  1.00  0.00           C
ATOM    473  OH  TYR X  30      52.024  66.117  13.683  1.00  0.00           O
ATOM    474  HH  TYR X  30      51.368  65.695  13.124  1.00  0.00           H
ATOM    475  CE2 TYR X  30      53.565  65.728  15.608  1.00  0.00           C
ATOM    476  HE2 TYR X  30      54.183  66.565  15.319  1.00  0.00           H
ATOM    477  CD2 TYR X  30      54.001  64.817  16.666  1.00  0.00           C
ATOM    478  HD2 TYR X  30      54.903  65.008  17.228  1.00  0.00           H
ATOM    479  C   TYR X  30      56.045  61.985  16.240  1.00  0.00           C
ATOM    480  O   TYR X  30      56.193  62.526  15.147  1.00  0.00           O
ATOM    481  N   THR X  31      57.106  61.515  16.969  1.00  0.00           N
ATOM    482  H   THR X  31      56.797  61.016  17.791  1.00  0.00           H
ATOM    483  CA  THR X  31      58.484  61.865  16.577  1.00  0.00           C
ATOM    484  HA  THR X  31      58.559  62.905  16.259  1.00  0.00           H
ATOM    485  CB  THR X  31      59.451  61.536  17.695  1.00  0.00           C
ATOM    486  HB  THR X  31      59.451  60.454  17.832  1.00  0.00           H
ATOM    487  CG2 THR X  31      60.885  62.043  17.400  1.00  0.00           C
ATOM    488 HG21 THR X  31      61.430  62.200  18.330  1.00  0.00           H
ATOM    489 HG22 THR X  31      61.374  61.238  16.852  1.00  0.00           H
ATOM    490 HG23 THR X  31      60.841  62.890  16.715  1.00  0.00           H
ATOM    491  OG1 THR X  31      58.981  62.313  18.792  1.00  0.00           O
ATOM    492  HG1 THR X  31      58.243  61.870  19.217  1.00  0.00           H
ATOM    493  C   THR X  31      58.906  61.053  15.343  1.00  0.00           C
ATOM    494  O   THR X  31      59.500  61.666  14.479  1.00  0.00           O
ATOM    495  N   ARG X  32      58.561  59.769  15.311  1.00  0.00           N
ATOM    496  H   ARG X  32      58.194  59.442  16.193  1.00  0.00           H
ATOM    497  CA  ARG X  32      58.987  58.755  14.270  1.00  0.00           C
ATOM    498  HA  ARG X  32      60.005  59.029  13.993  1.00  0.00           H
ATOM    499  CB  ARG X  32      58.787  57.260  14.742  1.00  0.00           C
ATOM    500  HB2 ARG X  32      57.756  56.990  14.970  1.00  0.00           H
ATOM    501  HB3 ARG X  32      59.110  56.609  13.929  1.00  0.00           H
ATOM    502  CG  ARG X  32      59.690  56.830  15.935  1.00  0.00           C
ATOM    503  HG2 ARG X  32      59.443  57.463  16.787  1.00  0.00           H
ATOM    504  HG3 ARG X  32      59.613  55.767  16.163  1.00  0.00           H
ATOM    505  CD  ARG X  32      61.203  57.159  15.770  1.00  0.00           C
ATOM    506  HD2 ARG X  32      61.241  58.228  15.983  1.00  0.00           H
ATOM    507  HD3 ARG X  32      61.798  56.555  16.454  1.00  0.00           H
ATOM    508  NE  ARG X  32      61.677  56.946  14.426  1.00  0.00           N
ATOM    509  HE  ARG X  32      61.668  57.672  13.725  1.00  0.00           H
ATOM    510  CZ  ARG X  32      62.289  55.880  13.952  1.00  0.00           C
ATOM    511  NH1 ARG X  32      62.385  54.829  14.648  1.00  0.00           N
ATOM    512 HH11 ARG X  32      62.066  54.806  15.606  1.00  0.00           H
ATOM    513 HH12 ARG X  32      62.923  54.037  14.327  1.00  0.00           H
ATOM    514  NH2 ARG X  32      62.806  55.888  12.737  1.00  0.00           N
ATOM    515 HH21 ARG X  32      62.750  56.693  12.129  1.00  0.00           H
ATOM    516 HH22 ARG X  32      63.493  55.193  12.484  1.00  0.00           H
ATOM    517  C   ARG X  32      58.218  59.041  12.998  1.00  0.00           C
ATOM    518  O   ARG X  32      58.797  59.838  12.202  1.00  0.00           O
ATOM    519  OXT ARG X  32      57.089  58.513  12.775  1.00  0.00           O
ATOM    520  N   ASP X  33      49.770  18.795  61.159  1.00  0.00           N
ATOM    521  H1  ASP X  33      50.245  19.482  60.589  1.00  0.00           H
ATOM    522  H2  ASP X  33      50.125  18.840  62.103  1.00  0.00           H
ATOM    523  H3  ASP X  33      48.768  18.924  61.171  1.00  0.00           H
ATOM    524  CA  ASP X  33      49.979  17.455  60.606  1.00  0.00           C
ATOM    525  HA  ASP X  33      51.014  17.183  60.816  1.00  0.00           H
ATOM    526  CB  ASP X  33      49.024  16.296  61.105  1.00  0.00           C
ATOM    527  HB2 ASP X  33      49.321  15.472  60.456  1.00  0.00           H
ATOM    528  HB3 ASP X  33      49.370  16.095  62.119  1.00  0.00           H
ATOM    529  CG  ASP X  33      47.550  16.526  61.173  1.00  0.00           C
ATOM    530  OD1 ASP X  33      47.066  17.626  60.736  1.00  0.00           O
ATOM    531  OD2 ASP X  33      46.742  15.685  61.670  1.00  0.00           O
ATOM    532  C   ASP X  33      49.811  17.532  58.991  1.00  0.00           C
ATOM    533  O   ASP X  33      49.131  18.420  58.435  1.00  0.00           O
ATOM    534  N   GLY X  34      50.492  16.567  58.337  1.00  0.00           N
ATOM    535  H   GLY X  34      51.058  15.853  58.772  1.00  0.00           H
ATOM    536  CA  GLY X  34      50.371  16.341  56.898  1.00  0.00           C
ATOM    537  HA2 GLY X  34      50.690  17.228  56.351  1.00  0.00           H
ATOM    538  HA3 GLY X  34      51.145  15.612  56.658  1.00  0.00           H
ATOM    539  C   GLY X  34      48.989  15.794  56.336  1.00  0.00           C
ATOM    540  O   GLY X  34      48.310  14.997  57.068  1.00  0.00           O
ATOM    541  N   LYS X  35      48.536  16.057  55.098  1.00  0.00           N
ATOM    542  H   LYS X  35      49.033  16.757  54.566  1.00  0.00           H
ATOM    543  CA  LYS X  35      47.263  15.647  54.436  1.00  0.00           C
ATOM    544  HA  LYS X  35      46.767  14.945  55.107  1.00  0.00           H
ATOM    545  CB  LYS X  35      46.365  16.845  54.274  1.00  0.00           C
ATOM    546  HB2 LYS X  35      46.758  17.717  53.751  1.00  0.00           H
ATOM    547  HB3 LYS X  35      45.577  16.478  53.616  1.00  0.00           H
ATOM    548  CG  LYS X  35      45.583  17.410  55.480  1.00  0.00           C
ATOM    549  HG2 LYS X  35      44.685  17.936  55.156  1.00  0.00           H
ATOM    550  HG3 LYS X  35      45.262  16.602  56.137  1.00  0.00           H
ATOM    551  CD  LYS X  35      46.449  18.420  56.219  1.00  0.00           C
ATOM    552  HD2 LYS X  35      47.369  17.888  56.461  1.00  0.00           H
ATOM    553  HD3 LYS X  35      46.664  19.224  55.515  1.00  0.00           H
ATOM    554  CE  LYS X  35      45.770  19.077  57.466  1.00  0.00           C
ATOM    555  HE2 LYS X  35      44.891  19.634  57.141  1.00  0.00           H
ATOM    556  HE3 LYS X  35      45.431  18.274  58.121  1.00  0.00           H
ATOM    557  NZ  LYS X  35      46.692  19.996  58.206  1.00  0.00           N
ATOM    558  HZ1 LYS X  35      47.422  19.430  58.616  1.00  0.00           H
ATOM    559  HZ2 LYS X  35      46.977  20.745  57.592  1.00  0.00           H
ATOM    560  HZ3 LYS X  35      46.093  20.337  58.944  1.00  0.00           H
ATOM    561  C   LYS X  35      47.698  15.030  53.118  1.00  0.00           C
ATOM    562  O   LYS X  35      48.522  15.541  52.374  1.00  0.00           O
ATOM    563  N   LEU X  36      47.021  13.883  52.799  1.00  0.00           N
ATOM    564  H   LEU X  36      46.391  13.507  53.493  1.00  0.00           H
ATOM    565  CA  LEU X  36      47.084  13.239  51.530  1.00  0.00           C
ATOM    566  HA  LEU X  36      48.123  13.308  51.206  1.00  0.00           H
ATOM    567  CB  LEU X  36      46.728  11.790  51.738  1.00  0.00           C
ATOM    568  HB2 LEU X  36      45.713  11.760  52.133  1.00  0.00           H
ATOM    569  HB3 LEU X  36      46.628  11.133  50.874  1.00  0.00           H
ATOM    570  CG  LEU X  36      47.541  11.016  52.834  1.00  0.00           C
ATOM    571  HG  LEU X  36      47.450  11.512  53.801  1.00  0.00           H
ATOM    572  CD1 LEU X  36      46.999   9.574  52.919  1.00  0.00           C
ATOM    573 HD11 LEU X  36      47.710   9.016  53.529  1.00  0.00           H
ATOM    574 HD12 LEU X  36      45.998   9.542  53.351  1.00  0.00           H
ATOM    575 HD13 LEU X  36      47.087   9.173  51.910  1.00  0.00           H
ATOM    576  CD2 LEU X  36      49.009  10.924  52.541  1.00  0.00           C
ATOM    577 HD21 LEU X  36      49.387  11.944  52.602  1.00  0.00           H
ATOM    578 HD22 LEU X  36      49.560  10.279  53.226  1.00  0.00           H
ATOM    579 HD23 LEU X  36      49.131  10.583  51.513  1.00  0.00           H
ATOM    580  C   LEU X  36      46.256  13.974  50.495  1.00  0.00           C
ATOM    581  O   LEU X  36      45.145  14.422  50.742  1.00  0.00           O
ATOM    582  N   GLU X  37      46.774  14.036  49.260  1.00  0.00           N
ATOM    583  H   GLU X  37      47.715  13.686  49.147  1.00  0.00           H
ATOM    584  CA  GLU X  37      46.192  14.625  48.038  1.00  0.00           C
ATOM    585  HA  GLU X  37      46.995  14.751  47.313  1.00  0.00           H
ATOM    586  CB  GLU X  37      45.041  13.715  47.463  1.00  0.00           C
ATOM    587  HB2 GLU X  37      44.102  13.850  48.000  1.00  0.00           H
ATOM    588  HB3 GLU X  37      44.937  14.107  46.452  1.00  0.00           H
ATOM    589  CG  GLU X  37      45.288  12.201  47.255  1.00  0.00           C
ATOM    590  HG2 GLU X  37      45.415  11.651  48.188  1.00  0.00           H
ATOM    591  HG3 GLU X  37      44.377  11.768  46.840  1.00  0.00           H
ATOM    592  CD  GLU X  37      46.439  11.863  46.289  1.00  0.00           C
ATOM    593  OE1 GLU X  37      46.952  10.735  46.236  1.00  0.00           O
ATOM    594  OE2 GLU X  37      47.005  12.746  45.683  1.00  0.00           O
ATOM    595  C   GLU X  37      45.818  16.135  48.213  1.00  0.00           C
ATOM    596  O   GLU X  37      44.598  16.511  48.154  1.00  0.00           O
ATOM    597  N   ALA X  38      46.880  16.956  48.527  1.00  0.00           N
ATOM    598  H   ALA X  38      47.839  16.640  48.514  1.00  0.00           H
ATOM    599  CA  ALA X  38      46.629  18.419  48.730  1.00  0.00           C
ATOM    600  HA  ALA X  38      45.626  18.431  49.158  1.00  0.00           H
ATOM    601  CB  ALA X  38      47.657  18.881  49.687  1.00  0.00           C
ATOM    602  HB1 ALA X  38      47.553  18.304  50.606  1.00  0.00           H
ATOM    603  HB2 ALA X  38      48.649  18.791  49.245  1.00  0.00           H
ATOM    604  HB3 ALA X  38      47.412  19.899  49.990  1.00  0.00           H
ATOM    605  C   ALA X  38      46.622  19.236  47.430  1.00  0.00           C
ATOM    606  O   ALA X  38      47.359  20.170  47.197  1.00  0.00           O
ATOM    607  N   MET X  39      45.668  18.882  46.608  1.00  0.00           N
ATOM    608  H   MET X  39      45.096  18.154  47.012  1.00  0.00           H
ATOM    609  CA  MET X  39      45.660  19.172  45.119  1.00  0.00           C
ATOM    610  HA  MET X  39      46.558  18.784  44.638  1.00  0.00           H
ATOM    611  CB  MET X  39      44.442  18.325  44.560  1.00  0.00           C
ATOM    612  HB2 MET X  39      44.345  18.520  43.492  1.00  0.00           H
ATOM    613  HB3 MET X  39      44.530  17.270  44.819  1.00  0.00           H
ATOM    614  CG  MET X  39      43.073  18.627  45.220  1.00  0.00           C
ATOM    615  HG2 MET X  39      43.153  18.725  46.303  1.00  0.00           H
ATOM    616  HG3 MET X  39      42.819  19.607  44.815  1.00  0.00           H
ATOM    617  SD  MET X  39      41.847  17.300  44.929  1.00  0.00           S
ATOM    618  CE  MET X  39      41.618  17.606  43.156  1.00  0.00           C
ATOM    619  HE1 MET X  39      41.164  18.552  42.862  1.00  0.00           H
ATOM    620  HE2 MET X  39      42.552  17.609  42.594  1.00  0.00           H
ATOM    621  HE3 MET X  39      40.867  16.846  42.937  1.00  0.00           H
ATOM    622  C   MET X  39      45.552  20.621  44.568  1.00  0.00           C
ATOM    623  O   MET X  39      45.310  20.873  43.397  1.00  0.00           O
ATOM    624  N   TYR X  40      45.576  21.622  45.497  1.00  0.00           N
ATOM    625  H   TYR X  40      45.670  21.325  46.458  1.00  0.00           H
ATOM    626  CA  TYR X  40      45.223  22.973  45.191  1.00  0.00           C
ATOM    627  HA  TYR X  40      44.249  23.095  44.717  1.00  0.00           H
ATOM    628  CB  TYR X  40      45.240  23.915  46.420  1.00  0.00           C
ATOM    629  HB2 TYR X  40      44.730  23.364  47.210  1.00  0.00           H
ATOM    630  HB3 TYR X  40      46.282  24.034  46.716  1.00  0.00           H
ATOM    631  CG  TYR X  40      44.714  25.313  46.218  1.00  0.00           C
ATOM    632  CD1 TYR X  40      43.399  25.574  45.991  1.00  0.00           C
ATOM    633  HD1 TYR X  40      42.769  24.696  46.000  1.00  0.00           H
ATOM    634  CE1 TYR X  40      42.833  26.811  45.511  1.00  0.00           C
ATOM    635  HE1 TYR X  40      41.802  26.976  45.236  1.00  0.00           H
ATOM    636  CZ  TYR X  40      43.788  27.799  45.237  1.00  0.00           C
ATOM    637  OH  TYR X  40      43.288  28.917  44.599  1.00  0.00           O
ATOM    638  HH  TYR X  40      42.336  28.859  44.493  1.00  0.00           H
ATOM    639  CE2 TYR X  40      45.145  27.623  45.562  1.00  0.00           C
ATOM    640  HE2 TYR X  40      45.858  28.390  45.299  1.00  0.00           H
ATOM    641  CD2 TYR X  40      45.583  26.363  46.025  1.00  0.00           C
ATOM    642  HD2 TYR X  40      46.655  26.241  46.071  1.00  0.00           H
ATOM    643  C   TYR X  40      46.176  23.558  44.118  1.00  0.00           C
ATOM    644  O   TYR X  40      45.744  24.104  43.087  1.00  0.00           O
ATOM    645  N   ILE X  41      47.492  23.399  44.253  1.00  0.00           N
ATOM    646  H   ILE X  41      47.791  22.838  45.038  1.00  0.00           H
ATOM    647  CA  ILE X  41      48.572  23.876  43.400  1.00  0.00           C
ATOM    648  HA  ILE X  41      48.247  24.867  43.084  1.00  0.00           H
ATOM    649  CB  ILE X  41      49.890  24.016  44.202  1.00  0.00           C
ATOM    650  HB  ILE X  41      50.278  23.025  44.439  1.00  0.00           H
ATOM    651  CG2 ILE X  41      50.856  24.795  43.309  1.00  0.00           C
ATOM    652 HG21 ILE X  41      50.917  24.384  42.301  1.00  0.00           H
ATOM    653 HG22 ILE X  41      50.621  25.854  43.207  1.00  0.00           H
ATOM    654 HG23 ILE X  41      51.848  24.647  43.734  1.00  0.00           H
ATOM    655  CG1 ILE X  41      49.690  24.855  45.520  1.00  0.00           C
ATOM    656 HG12 ILE X  41      50.507  25.537  45.755  1.00  0.00           H
ATOM    657 HG13 ILE X  41      48.787  25.460  45.434  1.00  0.00           H
ATOM    658  CD1 ILE X  41      49.373  23.971  46.706  1.00  0.00           C
ATOM    659 HD11 ILE X  41      48.480  23.382  46.496  1.00  0.00           H
ATOM    660 HD12 ILE X  41      50.146  23.232  46.915  1.00  0.00           H
ATOM    661 HD13 ILE X  41      49.069  24.426  47.649  1.00  0.00           H
ATOM    662  C   ILE X  41      48.640  22.976  42.197  1.00  0.00           C
ATOM    663  O   ILE X  41      48.755  23.549  41.140  1.00  0.00           O
ATOM    664  N   LEU X  42      48.438  21.648  42.348  1.00  0.00           N
ATOM    665  H   LEU X  42      48.208  21.316  43.274  1.00  0.00           H
ATOM    666  CA  LEU X  42      48.227  20.779  41.208  1.00  0.00           C
ATOM    667  HA  LEU X  42      49.200  20.751  40.716  1.00  0.00           H
ATOM    668  CB  LEU X  42      47.857  19.321  41.643  1.00  0.00           C
ATOM    669  HB2 LEU X  42      48.721  18.879  42.139  1.00  0.00           H
ATOM    670  HB3 LEU X  42      47.079  19.369  42.405  1.00  0.00           H
ATOM    671  CG  LEU X  42      47.411  18.338  40.566  1.00  0.00           C
ATOM    672  HG  LEU X  42      46.465  18.681  40.146  1.00  0.00           H
ATOM    673  CD1 LEU X  42      48.571  18.052  39.594  1.00  0.00           C
ATOM    674 HD11 LEU X  42      48.888  18.978  39.114  1.00  0.00           H
ATOM    675 HD12 LEU X  42      49.519  17.788  40.064  1.00  0.00           H
ATOM    676 HD13 LEU X  42      48.239  17.342  38.837  1.00  0.00           H
ATOM    677  CD2 LEU X  42      47.025  16.982  41.081  1.00  0.00           C
ATOM    678 HD21 LEU X  42      47.833  16.402  41.528  1.00  0.00           H
ATOM    679 HD22 LEU X  42      46.247  16.974  41.844  1.00  0.00           H
ATOM    680 HD23 LEU X  42      46.607  16.399  40.260  1.00  0.00           H
ATOM    681  C   LEU X  42      47.206  21.327  40.205  1.00  0.00           C
ATOM    682  O   LEU X  42      47.580  21.655  39.044  1.00  0.00           O
ATOM    683  N   PHE X  43      46.008  21.659  40.709  1.00  0.00           N
ATOM    684  H   PHE X  43      45.889  21.456  41.691  1.00  0.00           H
ATOM    685  CA  PHE X  43      44.932  22.111  39.882  1.00  0.00           C
ATOM    686  HA  PHE X  43      44.549  21.330  39.225  1.00  0.00           H
ATOM    687  CB  PHE X  43      43.667  22.324  40.716  1.00  0.00           C
ATOM    688  HB2 PHE X  43      43.414  21.388  41.214  1.00  0.00           H
ATOM    689  HB3 PHE X  43      43.941  23.018  41.511  1.00  0.00           H
ATOM    690  CG  PHE X  43      42.505  22.820  39.851  1.00  0.00           C
ATOM    691  CD1 PHE X  43      41.963  21.986  38.887  1.00  0.00           C
ATOM    692  HD1 PHE X  43      42.407  21.007  38.781  1.00  0.00           H
ATOM    693  CE1 PHE X  43      40.879  22.431  38.104  1.00  0.00           C
ATOM    694  HE1 PHE X  43      40.384  21.806  37.375  1.00  0.00           H
ATOM    695  CZ  PHE X  43      40.497  23.789  38.206  1.00  0.00           C
ATOM    696  HZ  PHE X  43      39.611  24.059  37.650  1.00  0.00           H
ATOM    697  CE2 PHE X  43      41.146  24.670  39.137  1.00  0.00           C
ATOM    698  HE2 PHE X  43      40.896  25.718  39.220  1.00  0.00           H
ATOM    699  CD2 PHE X  43      42.089  24.148  40.002  1.00  0.00           C
ATOM    700  HD2 PHE X  43      42.566  24.775  40.741  1.00  0.00           H
ATOM    701  C   PHE X  43      45.305  23.431  39.133  1.00  0.00           C
ATOM    702  O   PHE X  43      45.187  23.615  37.946  1.00  0.00           O
ATOM    703  N   VAL X  44      45.788  24.424  39.858  1.00  0.00           N
ATOM    704  H   VAL X  44      45.879  24.301  40.857  1.00  0.00           H
ATOM    705  CA  VAL X  44      46.120  25.788  39.258  1.00  0.00           C
ATOM    706  HA  VAL X  44      45.206  26.156  38.792  1.00  0.00           H
ATOM    707  CB  VAL X  44      46.396  26.951  40.271  1.00  0.00           C
ATOM    708  HB  VAL X  44      47.169  26.726  41.006  1.00  0.00           H
ATOM    709  CG1 VAL X  44      47.011  28.299  39.725  1.00  0.00           C
ATOM    710 HG11 VAL X  44      46.382  28.609  38.891  1.00  0.00           H
ATOM    711 HG12 VAL X  44      47.038  29.036  40.528  1.00  0.00           H
ATOM    712 HG13 VAL X  44      47.993  27.974  39.381  1.00  0.00           H
ATOM    713  CG2 VAL X  44      45.074  27.167  41.064  1.00  0.00           C
ATOM    714 HG21 VAL X  44      44.388  27.829  40.534  1.00  0.00           H
ATOM    715 HG22 VAL X  44      44.547  26.234  41.259  1.00  0.00           H
ATOM    716 HG23 VAL X  44      45.377  27.737  41.942  1.00  0.00           H
ATOM    717  C   VAL X  44      47.241  25.706  38.188  1.00  0.00           C
ATOM    718  O   VAL X  44      47.118  26.170  37.079  1.00  0.00           O
ATOM    719  N   MET X  45      48.322  25.011  38.518  1.00  0.00           N
ATOM    720  H   MET X  45      48.450  24.689  39.467  1.00  0.00           H
ATOM    721  CA  MET X  45      49.432  24.750  37.677  1.00  0.00           C
ATOM    722  HA  MET X  45      49.828  25.685  37.280  1.00  0.00           H
ATOM    723  CB  MET X  45      50.621  24.095  38.446  1.00  0.00           C
ATOM    724  HB2 MET X  45      50.113  23.279  38.960  1.00  0.00           H
ATOM    725  HB3 MET X  45      51.362  23.698  37.753  1.00  0.00           H
ATOM    726  CG  MET X  45      51.249  25.033  39.461  1.00  0.00           C
ATOM    727  HG2 MET X  45      50.470  25.605  39.964  1.00  0.00           H
ATOM    728  HG3 MET X  45      51.657  24.404  40.252  1.00  0.00           H
ATOM    729  SD  MET X  45      52.582  26.227  38.897  1.00  0.00           S
ATOM    730  CE  MET X  45      52.947  26.946  40.500  1.00  0.00           C
ATOM    731  HE1 MET X  45      53.540  26.286  41.132  1.00  0.00           H
ATOM    732  HE2 MET X  45      53.545  27.818  40.232  1.00  0.00           H
ATOM    733  HE3 MET X  45      52.075  27.315  41.039  1.00  0.00           H
ATOM    734  C   MET X  45      48.980  23.867  36.435  1.00  0.00           C
ATOM    735  O   MET X  45      49.674  23.868  35.407  1.00  0.00           O
ATOM    736  N   PHE X  46      47.909  23.057  36.549  1.00  0.00           N
ATOM    737  H   PHE X  46      47.559  22.966  37.492  1.00  0.00           H
ATOM    738  CA  PHE X  46      47.497  22.071  35.608  1.00  0.00           C
ATOM    739  HA  PHE X  46      48.412  21.657  35.186  1.00  0.00           H
ATOM    740  CB  PHE X  46      46.740  21.004  36.338  1.00  0.00           C
ATOM    741  HB2 PHE X  46      47.397  20.382  36.946  1.00  0.00           H
ATOM    742  HB3 PHE X  46      46.122  21.548  37.053  1.00  0.00           H
ATOM    743  CG  PHE X  46      45.870  20.152  35.463  1.00  0.00           C
ATOM    744  CD1 PHE X  46      46.374  18.911  35.008  1.00  0.00           C
ATOM    745  HD1 PHE X  46      47.373  18.591  35.264  1.00  0.00           H
ATOM    746  CE1 PHE X  46      45.624  18.169  34.099  1.00  0.00           C
ATOM    747  HE1 PHE X  46      45.996  17.295  33.585  1.00  0.00           H
ATOM    748  CZ  PHE X  46      44.312  18.442  33.748  1.00  0.00           C
ATOM    749  HZ  PHE X  46      43.804  17.813  33.032  1.00  0.00           H
ATOM    750  CE2 PHE X  46      43.790  19.613  34.307  1.00  0.00           C
ATOM    751  HE2 PHE X  46      42.771  19.907  34.102  1.00  0.00           H
ATOM    752  CD2 PHE X  46      44.606  20.491  35.145  1.00  0.00           C
ATOM    753  HD2 PHE X  46      44.210  21.381  35.612  1.00  0.00           H
ATOM    754  C   PHE X  46      46.761  22.791  34.370  1.00  0.00           C
ATOM    755  O   PHE X  46      46.996  22.497  33.187  1.00  0.00           O
ATOM    756  N   LEU X  47      45.919  23.785  34.690  1.00  0.00           N
ATOM    757  H   LEU X  47      45.774  23.969  35.672  1.00  0.00           H
ATOM    758  CA  LEU X  47      45.350  24.680  33.710  1.00  0.00           C
ATOM    759  HA  LEU X  47      44.859  24.068  32.953  1.00  0.00           H
ATOM    760  CB  LEU X  47      44.258  25.551  34.367  1.00  0.00           C
ATOM    761  HB2 LEU X  47      44.403  25.666  35.442  1.00  0.00           H
ATOM    762  HB3 LEU X  47      44.279  26.553  33.940  1.00  0.00           H
ATOM    763  CG  LEU X  47      42.831  24.961  34.064  1.00  0.00           C
ATOM    764  HG  LEU X  47      42.672  24.872  32.989  1.00  0.00           H
ATOM    765  CD1 LEU X  47      42.622  23.618  34.738  1.00  0.00           C
ATOM    766 HD11 LEU X  47      43.030  23.676  35.747  1.00  0.00           H
ATOM    767 HD12 LEU X  47      41.572  23.326  34.764  1.00  0.00           H
ATOM    768 HD13 LEU X  47      43.084  22.845  34.123  1.00  0.00           H
ATOM    769  CD2 LEU X  47      41.797  25.945  34.584  1.00  0.00           C
ATOM    770 HD21 LEU X  47      41.967  26.909  34.106  1.00  0.00           H
ATOM    771 HD22 LEU X  47      40.771  25.756  34.268  1.00  0.00           H
ATOM    772 HD23 LEU X  47      41.834  25.935  35.674  1.00  0.00           H
ATOM    773  C   LEU X  47      46.368  25.495  32.966  1.00  0.00           C
ATOM    774  O   LEU X  47      46.291  25.685  31.729  1.00  0.00           O
ATOM    775  N   PHE X  48      47.459  25.805  33.715  1.00  0.00           N
ATOM    776  H   PHE X  48      47.454  25.823  34.725  1.00  0.00           H
ATOM    777  CA  PHE X  48      48.690  26.325  32.999  1.00  0.00           C
ATOM    778  HA  PHE X  48      48.345  27.143  32.367  1.00  0.00           H
ATOM    779  CB  PHE X  48      49.677  26.965  34.017  1.00  0.00           C
ATOM    780  HB2 PHE X  48      49.286  27.876  34.472  1.00  0.00           H
ATOM    781  HB3 PHE X  48      49.862  26.282  34.846  1.00  0.00           H
ATOM    782  CG  PHE X  48      50.991  27.382  33.451  1.00  0.00           C
ATOM    783  CD1 PHE X  48      51.050  28.384  32.465  1.00  0.00           C
ATOM    784  HD1 PHE X  48      50.159  28.906  32.148  1.00  0.00           H
ATOM    785  CE1 PHE X  48      52.268  28.779  31.926  1.00  0.00           C
ATOM    786  HE1 PHE X  48      52.349  29.691  31.353  1.00  0.00           H
ATOM    787  CZ  PHE X  48      53.470  28.061  32.301  1.00  0.00           C
ATOM    788  HZ  PHE X  48      54.380  28.341  31.791  1.00  0.00           H
ATOM    789  CE2 PHE X  48      53.403  26.999  33.238  1.00  0.00           C
ATOM    790  HE2 PHE X  48      54.297  26.442  33.475  1.00  0.00           H
ATOM    791  CD2 PHE X  48      52.156  26.700  33.822  1.00  0.00           C
ATOM    792  HD2 PHE X  48      52.049  25.947  34.589  1.00  0.00           H
ATOM    793  C   PHE X  48      49.304  25.260  32.097  1.00  0.00           C
ATOM    794  O   PHE X  48      49.442  25.492  30.872  1.00  0.00           O
ATOM    795  N   ALA X  49      49.632  24.083  32.655  1.00  0.00           N
ATOM    796  H   ALA X  49      49.484  24.006  33.652  1.00  0.00           H
ATOM    797  CA  ALA X  49      50.305  23.015  31.946  1.00  0.00           C
ATOM    798  HA  ALA X  49      51.214  23.456  31.537  1.00  0.00           H
ATOM    799  CB  ALA X  49      50.549  21.945  32.927  1.00  0.00           C
ATOM    800  HB1 ALA X  49      49.565  21.612  33.260  1.00  0.00           H
ATOM    801  HB2 ALA X  49      51.062  21.128  32.422  1.00  0.00           H
ATOM    802  HB3 ALA X  49      51.170  22.356  33.723  1.00  0.00           H
ATOM    803  C   ALA X  49      49.618  22.532  30.668  1.00  0.00           C
ATOM    804  O   ALA X  49      50.307  22.036  29.765  1.00  0.00           O
ATOM    805  N   VAL X  50      48.326  22.554  30.667  1.00  0.00           N
ATOM    806  H   VAL X  50      47.878  22.874  31.514  1.00  0.00           H
ATOM    807  CA  VAL X  50      47.437  22.244  29.489  1.00  0.00           C
ATOM    808  HA  VAL X  50      47.760  21.383  28.905  1.00  0.00           H
ATOM    809  CB  VAL X  50      45.953  22.110  29.900  1.00  0.00           C
ATOM    810  HB  VAL X  50      45.922  22.938  30.608  1.00  0.00           H
ATOM    811  CG1 VAL X  50      44.961  22.336  28.786  1.00  0.00           C
ATOM    812 HG11 VAL X  50      45.143  21.511  28.098  1.00  0.00           H
ATOM    813 HG12 VAL X  50      43.962  22.400  29.218  1.00  0.00           H
ATOM    814 HG13 VAL X  50      45.088  23.219  28.160  1.00  0.00           H
ATOM    815  CG2 VAL X  50      45.607  20.803  30.588  1.00  0.00           C
ATOM    816 HG21 VAL X  50      46.327  20.839  31.406  1.00  0.00           H
ATOM    817 HG22 VAL X  50      44.615  20.868  31.035  1.00  0.00           H
ATOM    818 HG23 VAL X  50      45.782  19.925  29.966  1.00  0.00           H
ATOM    819  C   VAL X  50      47.612  23.342  28.399  1.00  0.00           C
ATOM    820  O   VAL X  50      47.926  22.918  27.263  1.00  0.00           O
ATOM    821  N   THR X  51      47.484  24.610  28.762  1.00  0.00           N
ATOM    822  H   THR X  51      47.155  24.825  29.692  1.00  0.00           H
ATOM    823  CA  THR X  51      47.673  25.770  27.795  1.00  0.00           C
ATOM    824  HA  THR X  51      47.118  25.717  26.858  1.00  0.00           H
ATOM    825  CB  THR X  51      47.183  27.151  28.354  1.00  0.00           C
ATOM    826  HB  THR X  51      47.455  27.888  27.599  1.00  0.00           H
ATOM    827  CG2 THR X  51      45.629  27.115  28.561  1.00  0.00           C
ATOM    828 HG21 THR X  51      45.310  26.417  29.336  1.00  0.00           H
ATOM    829 HG22 THR X  51      45.299  28.127  28.796  1.00  0.00           H
ATOM    830 HG23 THR X  51      45.150  26.855  27.617  1.00  0.00           H
ATOM    831  OG1 THR X  51      47.776  27.506  29.636  1.00  0.00           O
ATOM    832  HG1 THR X  51      47.278  27.148  30.375  1.00  0.00           H
ATOM    833  C   THR X  51      49.151  25.852  27.304  1.00  0.00           C
ATOM    834  O   THR X  51      49.401  26.040  26.114  1.00  0.00           O
ATOM    835  N   VAL X  52      50.129  25.385  28.103  1.00  0.00           N
ATOM    836  H   VAL X  52      49.942  25.293  29.091  1.00  0.00           H
ATOM    837  CA  VAL X  52      51.507  25.077  27.557  1.00  0.00           C
ATOM    838  HA  VAL X  52      51.899  25.862  26.910  1.00  0.00           H
ATOM    839  CB  VAL X  52      52.501  24.831  28.695  1.00  0.00           C
ATOM    840  HB  VAL X  52      52.103  24.086  29.384  1.00  0.00           H
ATOM    841  CG1 VAL X  52      53.947  24.505  28.183  1.00  0.00           C
ATOM    842 HG11 VAL X  52      54.253  25.405  27.651  1.00  0.00           H
ATOM    843 HG12 VAL X  52      54.675  24.442  28.992  1.00  0.00           H
ATOM    844 HG13 VAL X  52      54.011  23.601  27.577  1.00  0.00           H
ATOM    845  CG2 VAL X  52      52.769  26.075  29.491  1.00  0.00           C
ATOM    846 HG21 VAL X  52      51.830  26.443  29.905  1.00  0.00           H
ATOM    847 HG22 VAL X  52      53.438  25.852  30.322  1.00  0.00           H
ATOM    848 HG23 VAL X  52      53.134  26.872  28.844  1.00  0.00           H
ATOM    849  C   VAL X  52      51.529  23.824  26.655  1.00  0.00           C
ATOM    850  O   VAL X  52      52.141  23.894  25.602  1.00  0.00           O
ATOM    851  N   GLY X  53      50.857  22.725  27.105  1.00  0.00           N
ATOM    852  H   GLY X  53      50.438  22.771  28.023  1.00  0.00           H
ATOM    853  CA  GLY X  53      50.881  21.486  26.326  1.00  0.00           C
ATOM    854  HA2 GLY X  53      51.934  21.242  26.187  1.00  0.00           H
ATOM    855  HA3 GLY X  53      50.357  20.666  26.817  1.00  0.00           H
ATOM    856  C   GLY X  53      50.295  21.545  24.892  1.00  0.00           C
ATOM    857  O   GLY X  53      50.907  21.042  23.958  1.00  0.00           O
ATOM    858  N   SER X  54      49.171  22.255  24.693  1.00  0.00           N
ATOM    859  H   SER X  54      48.626  22.595  25.473  1.00  0.00           H
ATOM    860  CA  SER X  54      48.643  22.609  23.364  1.00  0.00           C
ATOM    861  HA  SER X  54      48.604  21.670  22.812  1.00  0.00           H
ATOM    862  CB  SER X  54      47.287  23.281  23.558  1.00  0.00           C
ATOM    863  HB2 SER X  54      47.469  24.121  24.229  1.00  0.00           H
ATOM    864  HB3 SER X  54      46.872  23.579  22.595  1.00  0.00           H
ATOM    865  OG  SER X  54      46.435  22.334  24.062  1.00  0.00           O
ATOM    866  HG  SER X  54      45.768  22.836  24.536  1.00  0.00           H
ATOM    867  C   SER X  54      49.641  23.497  22.458  1.00  0.00           C
ATOM    868  O   SER X  54      49.331  23.535  21.224  1.00  0.00           O
ATOM    869  N   LEU X  55      50.558  24.237  23.077  1.00  0.00           N
ATOM    870  H   LEU X  55      50.710  24.144  24.071  1.00  0.00           H
ATOM    871  CA  LEU X  55      51.488  25.082  22.391  1.00  0.00           C
ATOM    872  HA  LEU X  55      51.037  25.520  21.500  1.00  0.00           H
ATOM    873  CB  LEU X  55      51.820  26.248  23.330  1.00  0.00           C
ATOM    874  HB2 LEU X  55      50.893  26.550  23.818  1.00  0.00           H
ATOM    875  HB3 LEU X  55      52.554  25.828  24.017  1.00  0.00           H
ATOM    876  CG  LEU X  55      52.480  27.500  22.742  1.00  0.00           C
ATOM    877  HG  LEU X  55      53.494  27.322  22.384  1.00  0.00           H
ATOM    878  CD1 LEU X  55      51.657  28.142  21.676  1.00  0.00           C
ATOM    879 HD11 LEU X  55      50.623  27.914  21.937  1.00  0.00           H
ATOM    880 HD12 LEU X  55      51.910  29.200  21.749  1.00  0.00           H
ATOM    881 HD13 LEU X  55      51.912  27.818  20.667  1.00  0.00           H
ATOM    882  CD2 LEU X  55      52.632  28.449  23.944  1.00  0.00           C
ATOM    883 HD21 LEU X  55      53.029  28.016  24.862  1.00  0.00           H
ATOM    884 HD22 LEU X  55      53.320  29.216  23.589  1.00  0.00           H
ATOM    885 HD23 LEU X  55      51.656  28.861  24.200  1.00  0.00           H
ATOM    886  C   LEU X  55      52.767  24.407  21.839  1.00  0.00           C
ATOM    887  O   LEU X  55      53.187  24.560  20.680  1.00  0.00           O
ATOM    888  N   ILE X  56      53.282  23.507  22.707  1.00  0.00           N
ATOM    889  H   ILE X  56      52.847  23.386  23.611  1.00  0.00           H
ATOM    890  CA  ILE X  56      54.401  22.685  22.247  1.00  0.00           C
ATOM    891  HA  ILE X  56      55.116  23.279  21.678  1.00  0.00           H
ATOM    892  CB  ILE X  56      55.224  22.189  23.427  1.00  0.00           C
ATOM    893  HB  ILE X  56      54.572  21.542  24.013  1.00  0.00           H
ATOM    894  CG2 ILE X  56      56.380  21.330  22.945  1.00  0.00           C
ATOM    895 HG21 ILE X  56      57.244  21.923  22.646  1.00  0.00           H
ATOM    896 HG22 ILE X  56      56.811  20.749  23.761  1.00  0.00           H
ATOM    897 HG23 ILE X  56      56.091  20.551  22.239  1.00  0.00           H
ATOM    898  CG1 ILE X  56      55.658  23.239  24.475  1.00  0.00           C
ATOM    899 HG12 ILE X  56      56.534  23.791  24.137  1.00  0.00           H
ATOM    900 HG13 ILE X  56      54.902  24.020  24.556  1.00  0.00           H
ATOM    901  CD1 ILE X  56      55.988  22.610  25.835  1.00  0.00           C
ATOM    902 HD11 ILE X  56      56.841  21.945  25.697  1.00  0.00           H
ATOM    903 HD12 ILE X  56      56.132  23.388  26.584  1.00  0.00           H
ATOM    904 HD13 ILE X  56      55.213  21.950  26.225  1.00  0.00           H
ATOM    905  C   ILE X  56      54.001  21.586  21.238  1.00  0.00           C
ATOM    906  O   ILE X  56      54.702  21.402  20.229  1.00  0.00           O
ATOM    907  N   LEU X  57      52.808  21.029  21.388  1.00  0.00           N
ATOM    908  H   LEU X  57      52.271  21.248  22.215  1.00  0.00           H
ATOM    909  CA  LEU X  57      52.063  20.219  20.373  1.00  0.00           C
ATOM    910  HA  LEU X  57      52.683  19.394  20.023  1.00  0.00           H
ATOM    911  CB  LEU X  57      50.740  19.720  20.893  1.00  0.00           C
ATOM    912  HB2 LEU X  57      50.936  19.270  21.867  1.00  0.00           H
ATOM    913  HB3 LEU X  57      50.017  20.480  21.187  1.00  0.00           H
ATOM    914  CG  LEU X  57      49.930  18.686  20.095  1.00  0.00           C
ATOM    915  HG  LEU X  57      50.630  18.094  19.506  1.00  0.00           H
ATOM    916  CD1 LEU X  57      49.331  17.600  20.976  1.00  0.00           C
ATOM    917 HD11 LEU X  57      48.611  18.032  21.672  1.00  0.00           H
ATOM    918 HD12 LEU X  57      48.919  16.813  20.344  1.00  0.00           H
ATOM    919 HD13 LEU X  57      50.153  17.103  21.492  1.00  0.00           H
ATOM    920  CD2 LEU X  57      48.823  19.362  19.218  1.00  0.00           C
ATOM    921 HD21 LEU X  57      49.307  20.132  18.618  1.00  0.00           H
ATOM    922 HD22 LEU X  57      48.292  18.581  18.673  1.00  0.00           H
ATOM    923 HD23 LEU X  57      48.149  19.818  19.944  1.00  0.00           H
ATOM    924  C   LEU X  57      51.841  21.064  19.126  1.00  0.00           C
ATOM    925  O   LEU X  57      52.253  20.720  18.026  1.00  0.00           O
ATOM    926  N   GLY X  58      51.323  22.264  19.288  1.00  0.00           N
ATOM    927  H   GLY X  58      51.073  22.607  20.204  1.00  0.00           H
ATOM    928  CA  GLY X  58      51.034  23.314  18.277  1.00  0.00           C
ATOM    929  HA2 GLY X  58      50.103  23.004  17.803  1.00  0.00           H
ATOM    930  HA3 GLY X  58      50.747  24.243  18.769  1.00  0.00           H
ATOM    931  C   GLY X  58      52.267  23.636  17.417  1.00  0.00           C
ATOM    932  O   GLY X  58      52.086  23.884  16.218  1.00  0.00           O
ATOM    933  N   TYR X  59      53.514  23.557  17.909  1.00  0.00           N
ATOM    934  H   TYR X  59      53.633  23.383  18.897  1.00  0.00           H
ATOM    935  CA  TYR X  59      54.738  23.719  17.084  1.00  0.00           C
ATOM    936  HA  TYR X  59      54.538  24.371  16.233  1.00  0.00           H
ATOM    937  CB  TYR X  59      55.778  24.556  17.831  1.00  0.00           C
ATOM    938  HB2 TYR X  59      55.202  25.341  18.321  1.00  0.00           H
ATOM    939  HB3 TYR X  59      56.388  24.023  18.561  1.00  0.00           H
ATOM    940  CG  TYR X  59      56.741  25.238  16.864  1.00  0.00           C
ATOM    941  CD1 TYR X  59      56.287  26.208  15.939  1.00  0.00           C
ATOM    942  HD1 TYR X  59      55.268  26.549  16.037  1.00  0.00           H
ATOM    943  CE1 TYR X  59      57.051  26.602  14.817  1.00  0.00           C
ATOM    944  HE1 TYR X  59      56.629  27.290  14.100  1.00  0.00           H
ATOM    945  CZ  TYR X  59      58.379  26.107  14.632  1.00  0.00           C
ATOM    946  OH  TYR X  59      59.155  26.536  13.636  1.00  0.00           O
ATOM    947  HH  TYR X  59      58.850  27.386  13.311  1.00  0.00           H
ATOM    948  CE2 TYR X  59      58.831  25.120  15.500  1.00  0.00           C
ATOM    949  HE2 TYR X  59      59.690  24.538  15.200  1.00  0.00           H
ATOM    950  CD2 TYR X  59      58.013  24.632  16.530  1.00  0.00           C
ATOM    951  HD2 TYR X  59      58.289  23.780  17.133  1.00  0.00           H
ATOM    952  C   TYR X  59      55.237  22.315  16.612  1.00  0.00           C
ATOM    953  O   TYR X  59      55.643  22.216  15.432  1.00  0.00           O
ATOM    954  N   THR X  60      55.127  21.272  17.410  1.00  0.00           N
ATOM    955  H   THR X  60      54.620  21.326  18.282  1.00  0.00           H
ATOM    956  CA  THR X  60      55.507  19.929  16.999  1.00  0.00           C
ATOM    957  HA  THR X  60      56.584  19.898  16.828  1.00  0.00           H
ATOM    958  CB  THR X  60      55.242  18.957  18.168  1.00  0.00           C
ATOM    959  HB  THR X  60      54.195  18.910  18.469  1.00  0.00           H
ATOM    960  CG2 THR X  60      55.660  17.512  17.763  1.00  0.00           C
ATOM    961 HG21 THR X  60      56.685  17.545  17.394  1.00  0.00           H
ATOM    962 HG22 THR X  60      55.567  16.803  18.586  1.00  0.00           H
ATOM    963 HG23 THR X  60      55.034  17.203  16.926  1.00  0.00           H
ATOM    964  OG1 THR X  60      56.120  19.132  19.323  1.00  0.00           O
ATOM    965  HG1 THR X  60      55.781  19.848  19.865  1.00  0.00           H
ATOM    966  C   THR X  60      54.839  19.413  15.720  1.00  0.00           C
ATOM    967  O   THR X  60      55.576  18.977  14.860  1.00  0.00           O
ATOM    968  N   ARG X  61      53.566  19.722  15.592  1.00  0.00           N
ATOM    969  H   ARG X  61      53.161  20.221  16.372  1.00  0.00           H
ATOM    970  CA  ARG X  61      52.675  19.471  14.462  1.00  0.00           C
ATOM    971  HA  ARG X  61      53.023  18.520  14.058  1.00  0.00           H
ATOM    972  CB  ARG X  61      51.237  19.136  14.921  1.00  0.00           C
ATOM    973  HB2 ARG X  61      50.769  19.991  15.410  1.00  0.00           H
ATOM    974  HB3 ARG X  61      50.703  18.903  14.000  1.00  0.00           H
ATOM    975  CG  ARG X  61      51.132  17.918  15.933  1.00  0.00           C
ATOM    976  HG2 ARG X  61      51.686  17.103  15.469  1.00  0.00           H
ATOM    977  HG3 ARG X  61      51.541  18.305  16.866  1.00  0.00           H
ATOM    978  CD  ARG X  61      49.691  17.405  16.225  1.00  0.00           C
ATOM    979  HD2 ARG X  61      49.666  16.792  17.126  1.00  0.00           H
ATOM    980  HD3 ARG X  61      48.998  18.225  16.412  1.00  0.00           H
ATOM    981  NE  ARG X  61      49.221  16.673  15.068  1.00  0.00           N
ATOM    982  HE  ARG X  61      49.883  16.476  14.332  1.00  0.00           H
ATOM    983  CZ  ARG X  61      47.955  16.150  14.944  1.00  0.00           C
ATOM    984  NH1 ARG X  61      47.037  16.412  15.785  1.00  0.00           N
ATOM    985 HH11 ARG X  61      47.116  17.223  16.381  1.00  0.00           H
ATOM    986 HH12 ARG X  61      46.122  16.057  15.547  1.00  0.00           H
ATOM    987  NH2 ARG X  61      47.601  15.534  13.908  1.00  0.00           N
ATOM    988 HH21 ARG X  61      48.264  15.326  13.176  1.00  0.00           H
ATOM    989 HH22 ARG X  61      46.667  15.183  13.750  1.00  0.00           H
ATOM    990  C   ARG X  61      52.699  20.513  13.378  1.00  0.00           C
ATOM    991  O   ARG X  61      51.814  20.503  12.509  1.00  0.00           O
ATOM    992  N   SER X  62      53.688  21.364  13.381  1.00  0.00           N
ATOM    993  H   SER X  62      54.341  21.273  14.146  1.00  0.00           H
ATOM    994  CA  SER X  62      53.836  22.287  12.272  1.00  0.00           C
ATOM    995  HA  SER X  62      52.898  22.822  12.121  1.00  0.00           H
ATOM    996  CB  SER X  62      54.940  23.300  12.630  1.00  0.00           C
ATOM    997  HB2 SER X  62      54.554  23.826  13.503  1.00  0.00           H
ATOM    998  HB3 SER X  62      55.796  22.694  12.925  1.00  0.00           H
ATOM    999  OG  SER X  62      55.155  24.207  11.577  1.00  0.00           O
ATOM   1000  HG  SER X  62      55.343  25.016  12.058  1.00  0.00           H
ATOM   1001  C   SER X  62      54.235  21.615  10.936  1.00  0.00           C
ATOM   1002  O   SER X  62      54.856  20.594  10.859  1.00  0.00           O
ATOM   1003  N   ARG X  63      53.757  22.136   9.846  1.00  0.00           N
ATOM   1004  H   ARG X  63      53.191  22.966   9.943  1.00  0.00           H
ATOM   1005  CA  ARG X  63      54.111  21.787   8.468  1.00  0.00           C
ATOM   1006  HA  ARG X  63      53.876  20.733   8.316  1.00  0.00           H
ATOM   1007  CB  ARG X  63      53.148  22.530   7.495  1.00  0.00           C
ATOM   1008  HB2 ARG X  63      53.042  23.570   7.805  1.00  0.00           H
ATOM   1009  HB3 ARG X  63      53.698  22.524   6.554  1.00  0.00           H
ATOM   1010  CG  ARG X  63      51.790  21.876   7.256  1.00  0.00           C
ATOM   1011  HG2 ARG X  63      51.863  20.824   6.983  1.00  0.00           H
ATOM   1012  HG3 ARG X  63      51.283  21.974   8.216  1.00  0.00           H
ATOM   1013  CD  ARG X  63      51.069  22.621   6.116  1.00  0.00           C
ATOM   1014  HD2 ARG X  63      51.290  23.688   6.127  1.00  0.00           H
ATOM   1015  HD3 ARG X  63      51.457  22.292   5.151  1.00  0.00           H
ATOM   1016  NE  ARG X  63      49.662  22.479   6.301  1.00  0.00           N
ATOM   1017  HE  ARG X  63      49.261  23.178   6.910  1.00  0.00           H
ATOM   1018  CZ  ARG X  63      48.908  21.518   5.878  1.00  0.00           C
ATOM   1019  NH1 ARG X  63      49.317  20.640   5.091  1.00  0.00           N
ATOM   1020 HH11 ARG X  63      50.271  20.479   4.801  1.00  0.00           H
ATOM   1021 HH12 ARG X  63      48.670  19.971   4.699  1.00  0.00           H
ATOM   1022  NH2 ARG X  63      47.600  21.525   6.174  1.00  0.00           N
ATOM   1023 HH21 ARG X  63      47.195  22.197   6.809  1.00  0.00           H
ATOM   1024 HH22 ARG X  63      47.095  20.694   5.899  1.00  0.00           H
ATOM   1025  C   ARG X  63      55.572  21.962   8.081  1.00  0.00           C
ATOM   1026  O   ARG X  63      56.003  21.399   7.036  1.00  0.00           O
ATOM   1027  N   LYS X  64      56.305  22.820   8.863  1.00  0.00           N
ATOM   1028  H   LYS X  64      55.949  23.131   9.756  1.00  0.00           H
ATOM   1029  CA  LYS X  64      57.697  22.978   8.474  1.00  0.00           C
ATOM   1030  HA  LYS X  64      57.662  22.970   7.384  1.00  0.00           H
ATOM   1031  CB  LYS X  64      58.230  24.376   8.777  1.00  0.00           C
ATOM   1032  HB2 LYS X  64      57.543  25.135   8.403  1.00  0.00           H
ATOM   1033  HB3 LYS X  64      58.409  24.614   9.825  1.00  0.00           H
ATOM   1034  CG  LYS X  64      59.541  24.647   8.058  1.00  0.00           C
ATOM   1035  HG2 LYS X  64      59.724  25.704   8.252  1.00  0.00           H
ATOM   1036  HG3 LYS X  64      60.337  24.088   8.550  1.00  0.00           H
ATOM   1037  CD  LYS X  64      59.651  24.613   6.526  1.00  0.00           C
ATOM   1038  HD2 LYS X  64      59.739  23.569   6.226  1.00  0.00           H
ATOM   1039  HD3 LYS X  64      58.790  25.147   6.125  1.00  0.00           H
ATOM   1040  CE  LYS X  64      60.853  25.381   6.046  1.00  0.00           C
ATOM   1041  HE2 LYS X  64      61.000  26.318   6.585  1.00  0.00           H
ATOM   1042  HE3 LYS X  64      61.755  24.819   6.288  1.00  0.00           H
ATOM   1043  NZ  LYS X  64      60.795  25.472   4.554  1.00  0.00           N
ATOM   1044  HZ1 LYS X  64      61.504  26.133   4.271  1.00  0.00           H
ATOM   1045  HZ2 LYS X  64      60.852  24.587   4.069  1.00  0.00           H
ATOM   1046  HZ3 LYS X  64      59.969  25.978   4.268  1.00  0.00           H
ATOM   1047  C   LYS X  64      58.540  21.825   9.007  1.00  0.00           C
ATOM   1048  O   LYS X  64      58.386  21.566  10.202  1.00  0.00           O
ATOM   1049  N   VAL X  65      59.379  21.084   8.189  1.00  0.00           N
ATOM   1050  H   VAL X  65      59.353  21.270   7.197  1.00  0.00           H
ATOM   1051  CA  VAL X  65      60.209  20.038   8.792  1.00  0.00           C
ATOM   1052  HA  VAL X  65      60.282  20.028   9.879  1.00  0.00           H
ATOM   1053  CB  VAL X  65      59.778  18.603   8.498  1.00  0.00           C
ATOM   1054  HB  VAL X  65      60.024  18.374   7.461  1.00  0.00           H
ATOM   1055  CG1 VAL X  65      60.549  17.613   9.480  1.00  0.00           C
ATOM   1056 HG11 VAL X  65      60.599  17.955  10.513  1.00  0.00           H
ATOM   1057 HG12 VAL X  65      60.087  16.626   9.483  1.00  0.00           H
ATOM   1058 HG13 VAL X  65      61.594  17.545   9.177  1.00  0.00           H
ATOM   1059  CG2 VAL X  65      58.307  18.331   8.776  1.00  0.00           C
ATOM   1060 HG21 VAL X  65      57.710  19.171   8.423  1.00  0.00           H
ATOM   1061 HG22 VAL X  65      57.947  17.415   8.308  1.00  0.00           H
ATOM   1062 HG23 VAL X  65      58.121  18.257   9.848  1.00  0.00           H
ATOM   1063  C   VAL X  65      61.673  20.152   8.404  1.00  0.00           C
ATOM   1064  O   VAL X  65      61.982  20.285   7.150  1.00  0.00           O
ATOM   1065  OXT VAL X  65      62.494  20.276   9.320  1.00  0.00           O
ATOM   1066  N   ASP X  66      14.537  30.636  56.400  1.00  0.00           N
ATOM   1067  H1  ASP X  66      14.843  30.385  55.470  1.00  0.00           H
ATOM   1068  H2  ASP X  66      14.000  29.917  56.862  1.00  0.00           H
ATOM   1069  H3  ASP X  66      15.352  30.743  56.987  1.00  0.00           H
ATOM   1070  CA  ASP X  66      13.678  31.807  56.275  1.00  0.00           C
ATOM   1071  HA  ASP X  66      13.241  32.125  57.222  1.00  0.00           H
ATOM   1072  CB  ASP X  66      14.447  33.072  55.791  1.00  0.00           C
ATOM   1073  HB2 ASP X  66      14.858  32.804  54.818  1.00  0.00           H
ATOM   1074  HB3 ASP X  66      13.744  33.905  55.796  1.00  0.00           H
ATOM   1075  CG  ASP X  66      15.633  33.555  56.613  1.00  0.00           C
ATOM   1076  OD1 ASP X  66      16.502  34.309  56.126  1.00  0.00           O
ATOM   1077  OD2 ASP X  66      15.755  33.125  57.759  1.00  0.00           O
ATOM   1078  C   ASP X  66      12.487  31.498  55.342  1.00  0.00           C
ATOM   1079  O   ASP X  66      12.316  32.243  54.339  1.00  0.00           O
ATOM   1080  N   GLY X  67      11.647  30.462  55.648  1.00  0.00           N
ATOM   1081  H   GLY X  67      11.896  29.935  56.472  1.00  0.00           H
ATOM   1082  CA  GLY X  67      10.415  30.096  54.924  1.00  0.00           C
ATOM   1083  HA2 GLY X  67       9.959  29.191  55.327  1.00  0.00           H
ATOM   1084  HA3 GLY X  67       9.722  30.934  55.001  1.00  0.00           H
ATOM   1085  C   GLY X  67      10.599  29.844  53.380  1.00  0.00           C
ATOM   1086  O   GLY X  67      11.648  29.534  52.784  1.00  0.00           O
ATOM   1087  N   LYS X  68       9.528  30.011  52.653  1.00  0.00           N
ATOM   1088  H   LYS X  68       8.722  30.412  53.111  1.00  0.00           H
ATOM   1089  CA  LYS X  68       9.470  29.889  51.209  1.00  0.00           C
ATOM   1090  HA  LYS X  68       9.790  28.886  50.928  1.00  0.00           H
ATOM   1091  CB  LYS X  68       7.986  29.721  50.721  1.00  0.00           C
ATOM   1092  HB2 LYS X  68       8.045  29.227  49.751  1.00  0.00           H
ATOM   1093  HB3 LYS X  68       7.339  29.044  51.279  1.00  0.00           H
ATOM   1094  CG  LYS X  68       7.341  31.167  50.497  1.00  0.00           C
ATOM   1095  HG2 LYS X  68       7.415  31.824  51.363  1.00  0.00           H
ATOM   1096  HG3 LYS X  68       7.913  31.682  49.725  1.00  0.00           H
ATOM   1097  CD  LYS X  68       5.821  31.022  50.224  1.00  0.00           C
ATOM   1098  HD2 LYS X  68       5.647  30.442  49.317  1.00  0.00           H
ATOM   1099  HD3 LYS X  68       5.410  30.329  50.959  1.00  0.00           H
ATOM   1100  CE  LYS X  68       5.184  32.363  50.143  1.00  0.00           C
ATOM   1101  HE2 LYS X  68       5.929  33.035  49.718  1.00  0.00           H
ATOM   1102  HE3 LYS X  68       4.310  32.219  49.508  1.00  0.00           H
ATOM   1103  NZ  LYS X  68       4.772  32.847  51.455  1.00  0.00           N
ATOM   1104  HZ1 LYS X  68       4.442  33.799  51.524  1.00  0.00           H
ATOM   1105  HZ2 LYS X  68       4.133  32.166  51.841  1.00  0.00           H
ATOM   1106  HZ3 LYS X  68       5.598  32.876  52.035  1.00  0.00           H
ATOM   1107  C   LYS X  68      10.212  30.911  50.289  1.00  0.00           C
ATOM   1108  O   LYS X  68      10.526  30.516  49.172  1.00  0.00           O
ATOM   1109  N   LEU X  69      10.572  32.123  50.823  1.00  0.00           N
ATOM   1110  H   LEU X  69      10.438  32.360  51.796  1.00  0.00           H
ATOM   1111  CA  LEU X  69      11.469  33.094  50.113  1.00  0.00           C
ATOM   1112  HA  LEU X  69      11.280  33.180  49.043  1.00  0.00           H
ATOM   1113  CB  LEU X  69      11.479  34.523  50.754  1.00  0.00           C
ATOM   1114  HB2 LEU X  69      11.926  34.533  51.749  1.00  0.00           H
ATOM   1115  HB3 LEU X  69      12.137  35.183  50.188  1.00  0.00           H
ATOM   1116  CG  LEU X  69      10.061  35.183  50.761  1.00  0.00           C
ATOM   1117  HG  LEU X  69       9.331  34.415  51.014  1.00  0.00           H
ATOM   1118  CD1 LEU X  69       9.957  36.476  51.552  1.00  0.00           C
ATOM   1119 HD11 LEU X  69       9.054  37.040  51.316  1.00  0.00           H
ATOM   1120 HD12 LEU X  69       9.927  36.187  52.602  1.00  0.00           H
ATOM   1121 HD13 LEU X  69      10.837  37.100  51.397  1.00  0.00           H
ATOM   1122  CD2 LEU X  69       9.693  35.713  49.358  1.00  0.00           C
ATOM   1123 HD21 LEU X  69      10.236  36.634  49.146  1.00  0.00           H
ATOM   1124 HD22 LEU X  69       9.834  35.039  48.513  1.00  0.00           H
ATOM   1125 HD23 LEU X  69       8.656  35.999  49.181  1.00  0.00           H
ATOM   1126  C   LEU X  69      12.900  32.537  50.023  1.00  0.00           C
ATOM   1127  O   LEU X  69      13.520  32.681  48.967  1.00  0.00           O
ATOM   1128  N   GLU X  70      13.336  31.786  51.050  1.00  0.00           N
ATOM   1129  H   GLU X  70      12.663  31.334  51.653  1.00  0.00           H
ATOM   1130  CA  GLU X  70      14.572  30.948  50.946  1.00  0.00           C
ATOM   1131  HA  GLU X  70      15.400  31.584  50.632  1.00  0.00           H
ATOM   1132  CB  GLU X  70      14.957  30.348  52.363  1.00  0.00           C
ATOM   1133  HB2 GLU X  70      14.902  31.104  53.146  1.00  0.00           H
ATOM   1134  HB3 GLU X  70      14.219  29.596  52.643  1.00  0.00           H
ATOM   1135  CG  GLU X  70      16.388  29.866  52.289  1.00  0.00           C
ATOM   1136  HG2 GLU X  70      16.547  29.134  51.497  1.00  0.00           H
ATOM   1137  HG3 GLU X  70      17.067  30.656  51.968  1.00  0.00           H
ATOM   1138  CD  GLU X  70      16.926  29.336  53.646  1.00  0.00           C
ATOM   1139  OE1 GLU X  70      18.058  28.752  53.772  1.00  0.00           O
ATOM   1140  OE2 GLU X  70      16.159  29.431  54.658  1.00  0.00           O
ATOM   1141  C   GLU X  70      14.607  29.810  49.888  1.00  0.00           C
ATOM   1142  O   GLU X  70      15.489  29.876  49.060  1.00  0.00           O
ATOM   1143  N   ALA X  71      13.523  29.000  49.737  1.00  0.00           N
ATOM   1144  H   ALA X  71      12.800  29.046  50.440  1.00  0.00           H
ATOM   1145  CA  ALA X  71      13.269  28.055  48.594  1.00  0.00           C
ATOM   1146  HA  ALA X  71      14.186  27.477  48.476  1.00  0.00           H
ATOM   1147  CB  ALA X  71      11.993  27.209  48.936  1.00  0.00           C
ATOM   1148  HB1 ALA X  71      11.678  26.674  48.040  1.00  0.00           H
ATOM   1149  HB2 ALA X  71      12.358  26.550  49.724  1.00  0.00           H
ATOM   1150  HB3 ALA X  71      11.090  27.763  49.192  1.00  0.00           H
ATOM   1151  C   ALA X  71      12.995  28.732  47.203  1.00  0.00           C
ATOM   1152  O   ALA X  71      13.572  28.415  46.228  1.00  0.00           O
ATOM   1153  N   MET X  72      12.215  29.798  47.197  1.00  0.00           N
ATOM   1154  H   MET X  72      11.600  30.054  47.957  1.00  0.00           H
ATOM   1155  CA  MET X  72      12.162  30.689  46.014  1.00  0.00           C
ATOM   1156  HA  MET X  72      11.741  30.138  45.173  1.00  0.00           H
ATOM   1157  CB  MET X  72      11.152  31.826  46.286  1.00  0.00           C
ATOM   1158  HB2 MET X  72      11.302  32.306  47.253  1.00  0.00           H
ATOM   1159  HB3 MET X  72      11.129  32.587  45.506  1.00  0.00           H
ATOM   1160  CG  MET X  72       9.656  31.404  46.335  1.00  0.00           C
ATOM   1161  HG2 MET X  72       9.391  30.869  45.422  1.00  0.00           H
ATOM   1162  HG3 MET X  72       9.550  30.708  47.167  1.00  0.00           H
ATOM   1163  SD  MET X  72       8.369  32.629  46.587  1.00  0.00           S
ATOM   1164  CE  MET X  72       7.083  31.414  46.630  1.00  0.00           C
ATOM   1165  HE1 MET X  72       7.105  30.990  47.634  1.00  0.00           H
ATOM   1166  HE2 MET X  72       6.155  31.838  46.247  1.00  0.00           H
ATOM   1167  HE3 MET X  72       7.331  30.604  45.944  1.00  0.00           H
ATOM   1168  C   MET X  72      13.437  31.277  45.439  1.00  0.00           C
ATOM   1169  O   MET X  72      13.517  31.502  44.202  1.00  0.00           O
ATOM   1170  N   TYR X  73      14.443  31.375  46.205  1.00  0.00           N
ATOM   1171  H   TYR X  73      14.445  31.097  47.176  1.00  0.00           H
ATOM   1172  CA  TYR X  73      15.693  31.918  45.663  1.00  0.00           C
ATOM   1173  HA  TYR X  73      15.474  32.833  45.113  1.00  0.00           H
ATOM   1174  CB  TYR X  73      16.623  32.175  46.888  1.00  0.00           C
ATOM   1175  HB2 TYR X  73      16.150  32.876  47.577  1.00  0.00           H
ATOM   1176  HB3 TYR X  73      16.750  31.244  47.440  1.00  0.00           H
ATOM   1177  CG  TYR X  73      18.011  32.713  46.540  1.00  0.00           C
ATOM   1178  CD1 TYR X  73      18.166  34.068  46.278  1.00  0.00           C
ATOM   1179  HD1 TYR X  73      17.387  34.791  46.470  1.00  0.00           H
ATOM   1180  CE1 TYR X  73      19.387  34.537  45.892  1.00  0.00           C
ATOM   1181  HE1 TYR X  73      19.449  35.547  45.516  1.00  0.00           H
ATOM   1182  CZ  TYR X  73      20.435  33.670  45.677  1.00  0.00           C
ATOM   1183  OH  TYR X  73      21.627  34.152  45.103  1.00  0.00           O
ATOM   1184  HH  TYR X  73      21.407  34.991  44.692  1.00  0.00           H
ATOM   1185  CE2 TYR X  73      20.311  32.296  45.954  1.00  0.00           C
ATOM   1186  HE2 TYR X  73      21.164  31.663  45.761  1.00  0.00           H
ATOM   1187  CD2 TYR X  73      19.053  31.808  46.406  1.00  0.00           C
ATOM   1188  HD2 TYR X  73      19.024  30.752  46.631  1.00  0.00           H
ATOM   1189  C   TYR X  73      16.462  30.957  44.711  1.00  0.00           C
ATOM   1190  O   TYR X  73      17.169  31.429  43.790  1.00  0.00           O
ATOM   1191  N   ILE X  74      16.250  29.682  44.863  1.00  0.00           N
ATOM   1192  H   ILE X  74      15.848  29.419  45.752  1.00  0.00           H
ATOM   1193  CA  ILE X  74      16.842  28.683  43.939  1.00  0.00           C
ATOM   1194  HA  ILE X  74      17.926  28.758  43.855  1.00  0.00           H
ATOM   1195  CB  ILE X  74      16.506  27.234  44.382  1.00  0.00           C
ATOM   1196  HB  ILE X  74      15.428  27.070  44.372  1.00  0.00           H
ATOM   1197  CG2 ILE X  74      17.113  26.178  43.449  1.00  0.00           C
ATOM   1198 HG21 ILE X  74      17.031  26.521  42.417  1.00  0.00           H
ATOM   1199 HG22 ILE X  74      18.157  25.877  43.544  1.00  0.00           H
ATOM   1200 HG23 ILE X  74      16.553  25.246  43.525  1.00  0.00           H
ATOM   1201  CG1 ILE X  74      16.762  26.862  45.831  1.00  0.00           C
ATOM   1202 HG12 ILE X  74      15.983  27.324  46.437  1.00  0.00           H
ATOM   1203 HG13 ILE X  74      16.803  25.789  46.020  1.00  0.00           H
ATOM   1204  CD1 ILE X  74      18.135  27.404  46.326  1.00  0.00           C
ATOM   1205 HD11 ILE X  74      18.892  27.050  45.626  1.00  0.00           H
ATOM   1206 HD12 ILE X  74      18.112  28.493  46.371  1.00  0.00           H
ATOM   1207 HD13 ILE X  74      18.416  27.133  47.344  1.00  0.00           H
ATOM   1208  C   ILE X  74      16.271  28.995  42.571  1.00  0.00           C
ATOM   1209  O   ILE X  74      17.046  28.983  41.632  1.00  0.00           O
ATOM   1210  N   LEU X  75      14.881  29.211  42.488  1.00  0.00           N
ATOM   1211  H   LEU X  75      14.345  29.139  43.341  1.00  0.00           H
ATOM   1212  CA  LEU X  75      14.139  29.355  41.264  1.00  0.00           C
ATOM   1213  HA  LEU X  75      14.490  28.460  40.751  1.00  0.00           H
ATOM   1214  CB  LEU X  75      12.658  29.292  41.598  1.00  0.00           C
ATOM   1215  HB2 LEU X  75      12.556  28.564  42.402  1.00  0.00           H
ATOM   1216  HB3 LEU X  75      12.342  30.209  42.097  1.00  0.00           H
ATOM   1217  CG  LEU X  75      11.596  29.171  40.514  1.00  0.00           C
ATOM   1218  HG  LEU X  75      11.825  29.927  39.763  1.00  0.00           H
ATOM   1219  CD1 LEU X  75      11.565  27.718  39.941  1.00  0.00           C
ATOM   1220 HD11 LEU X  75      10.782  27.592  39.193  1.00  0.00           H
ATOM   1221 HD12 LEU X  75      12.522  27.451  39.494  1.00  0.00           H
ATOM   1222 HD13 LEU X  75      11.220  27.083  40.757  1.00  0.00           H
ATOM   1223  CD2 LEU X  75      10.212  29.453  40.996  1.00  0.00           C
ATOM   1224 HD21 LEU X  75      10.178  30.498  41.304  1.00  0.00           H
ATOM   1225 HD22 LEU X  75       9.449  29.264  40.241  1.00  0.00           H
ATOM   1226 HD23 LEU X  75       9.935  28.858  41.866  1.00  0.00           H
ATOM   1227  C   LEU X  75      14.665  30.554  40.445  1.00  0.00           C
ATOM   1228  O   LEU X  75      15.056  30.319  39.251  1.00  0.00           O
ATOM   1229  N   PHE X  76      14.798  31.798  40.940  1.00  0.00           N
ATOM   1230  H   PHE X  76      14.646  31.988  41.920  1.00  0.00           H
ATOM   1231  CA  PHE X  76      15.150  32.947  40.033  1.00  0.00           C
ATOM   1232  HA  PHE X  76      14.495  32.868  39.165  1.00  0.00           H
ATOM   1233  CB  PHE X  76      14.908  34.238  40.817  1.00  0.00           C
ATOM   1234  HB2 PHE X  76      15.556  34.178  41.692  1.00  0.00           H
ATOM   1235  HB3 PHE X  76      15.280  35.112  40.282  1.00  0.00           H
ATOM   1236  CG  PHE X  76      13.518  34.403  41.297  1.00  0.00           C
ATOM   1237  CD1 PHE X  76      13.139  34.295  42.657  1.00  0.00           C
ATOM   1238  HD1 PHE X  76      13.792  34.277  43.517  1.00  0.00           H
ATOM   1239  CE1 PHE X  76      11.810  34.359  42.964  1.00  0.00           C
ATOM   1240  HE1 PHE X  76      11.520  34.416  44.003  1.00  0.00           H
ATOM   1241  CZ  PHE X  76      10.762  34.492  41.983  1.00  0.00           C
ATOM   1242  HZ  PHE X  76       9.733  34.609  42.287  1.00  0.00           H
ATOM   1243  CE2 PHE X  76      11.128  34.545  40.632  1.00  0.00           C
ATOM   1244  HE2 PHE X  76      10.421  34.686  39.829  1.00  0.00           H
ATOM   1245  CD2 PHE X  76      12.514  34.460  40.295  1.00  0.00           C
ATOM   1246  HD2 PHE X  76      12.871  34.412  39.277  1.00  0.00           H
ATOM   1247  C   PHE X  76      16.528  32.987  39.478  1.00  0.00           C
ATOM   1248  O   PHE X  76      16.736  33.562  38.466  1.00  0.00           O
ATOM   1249  N   VAL X  77      17.446  32.308  40.098  1.00  0.00           N
ATOM   1250  H   VAL X  77      17.201  31.824  40.949  1.00  0.00           H
ATOM   1251  CA  VAL X  77      18.810  32.061  39.497  1.00  0.00           C
ATOM   1252  HA  VAL X  77      19.193  32.968  39.028  1.00  0.00           H
ATOM   1253  CB  VAL X  77      19.696  31.796  40.725  1.00  0.00           C
ATOM   1254  HB  VAL X  77      19.221  31.140  41.454  1.00  0.00           H
ATOM   1255  CG1 VAL X  77      20.982  31.084  40.369  1.00  0.00           C
ATOM   1256 HG11 VAL X  77      21.689  31.280  41.176  1.00  0.00           H
ATOM   1257 HG12 VAL X  77      20.838  30.004  40.349  1.00  0.00           H
ATOM   1258 HG13 VAL X  77      21.399  31.383  39.408  1.00  0.00           H
ATOM   1259  CG2 VAL X  77      20.157  33.074  41.333  1.00  0.00           C
ATOM   1260 HG21 VAL X  77      19.306  33.747  41.431  1.00  0.00           H
ATOM   1261 HG22 VAL X  77      20.429  32.889  42.372  1.00  0.00           H
ATOM   1262 HG23 VAL X  77      20.885  33.577  40.696  1.00  0.00           H
ATOM   1263  C   VAL X  77      18.799  30.932  38.387  1.00  0.00           C
ATOM   1264  O   VAL X  77      19.437  31.099  37.334  1.00  0.00           O
ATOM   1265  N   MET X  78      18.037  29.874  38.673  1.00  0.00           N
ATOM   1266  H   MET X  78      17.468  29.915  39.507  1.00  0.00           H
ATOM   1267  CA  MET X  78      17.880  28.752  37.688  1.00  0.00           C
ATOM   1268  HA  MET X  78      18.876  28.413  37.405  1.00  0.00           H
ATOM   1269  CB  MET X  78      17.119  27.591  38.408  1.00  0.00           C
ATOM   1270  HB2 MET X  78      16.224  28.028  38.849  1.00  0.00           H
ATOM   1271  HB3 MET X  78      16.849  26.843  37.662  1.00  0.00           H
ATOM   1272  CG  MET X  78      17.896  26.994  39.634  1.00  0.00           C
ATOM   1273  HG2 MET X  78      18.426  27.733  40.235  1.00  0.00           H
ATOM   1274  HG3 MET X  78      17.113  26.559  40.254  1.00  0.00           H
ATOM   1275  SD  MET X  78      19.148  25.703  39.234  1.00  0.00           S
ATOM   1276  CE  MET X  78      19.767  25.278  40.864  1.00  0.00           C
ATOM   1277  HE1 MET X  78      19.033  25.091  41.648  1.00  0.00           H
ATOM   1278  HE2 MET X  78      20.487  24.465  40.780  1.00  0.00           H
ATOM   1279  HE3 MET X  78      20.407  26.050  41.293  1.00  0.00           H
ATOM   1280  C   MET X  78      17.004  29.209  36.498  1.00  0.00           C
ATOM   1281  O   MET X  78      16.975  28.536  35.498  1.00  0.00           O
ATOM   1282  N   PHE X  79      16.230  30.292  36.626  1.00  0.00           N
ATOM   1283  H   PHE X  79      16.082  30.715  37.531  1.00  0.00           H
ATOM   1284  CA  PHE X  79      15.363  30.835  35.590  1.00  0.00           C
ATOM   1285  HA  PHE X  79      14.755  30.023  35.191  1.00  0.00           H
ATOM   1286  CB  PHE X  79      14.284  31.810  36.112  1.00  0.00           C
ATOM   1287  HB2 PHE X  79      13.631  31.197  36.733  1.00  0.00           H
ATOM   1288  HB3 PHE X  79      14.813  32.490  36.781  1.00  0.00           H
ATOM   1289  CG  PHE X  79      13.480  32.613  35.184  1.00  0.00           C
ATOM   1290  CD1 PHE X  79      12.308  32.124  34.586  1.00  0.00           C
ATOM   1291  HD1 PHE X  79      11.840  31.226  34.963  1.00  0.00           H
ATOM   1292  CE1 PHE X  79      11.511  32.887  33.734  1.00  0.00           C
ATOM   1293  HE1 PHE X  79      10.575  32.490  33.370  1.00  0.00           H
ATOM   1294  CZ  PHE X  79      12.048  34.184  33.374  1.00  0.00           C
ATOM   1295  HZ  PHE X  79      11.433  34.854  32.791  1.00  0.00           H
ATOM   1296  CE2 PHE X  79      13.263  34.641  33.836  1.00  0.00           C
ATOM   1297  HE2 PHE X  79      13.675  35.609  33.592  1.00  0.00           H
ATOM   1298  CD2 PHE X  79      13.974  33.830  34.775  1.00  0.00           C
ATOM   1299  HD2 PHE X  79      14.819  34.209  35.331  1.00  0.00           H
ATOM   1300  C   PHE X  79      16.052  31.343  34.364  1.00  0.00           C
ATOM   1301  O   PHE X  79      15.735  31.036  33.263  1.00  0.00           O
ATOM   1302  N   LEU X  80      17.121  32.123  34.630  1.00  0.00           N
ATOM   1303  H   LEU X  80      17.182  32.278  35.627  1.00  0.00           H
ATOM   1304  CA  LEU X  80      18.007  32.672  33.569  1.00  0.00           C
ATOM   1305  HA  LEU X  80      17.417  33.196  32.817  1.00  0.00           H
ATOM   1306  CB  LEU X  80      18.844  33.745  34.274  1.00  0.00           C
ATOM   1307  HB2 LEU X  80      18.976  33.604  35.347  1.00  0.00           H
ATOM   1308  HB3 LEU X  80      19.825  33.679  33.804  1.00  0.00           H
ATOM   1309  CG  LEU X  80      18.493  35.180  33.931  1.00  0.00           C
ATOM   1310  HG  LEU X  80      18.496  35.364  32.856  1.00  0.00           H
ATOM   1311  CD1 LEU X  80      17.029  35.538  34.384  1.00  0.00           C
ATOM   1312 HD11 LEU X  80      16.859  35.089  35.363  1.00  0.00           H
ATOM   1313 HD12 LEU X  80      16.751  36.585  34.267  1.00  0.00           H
ATOM   1314 HD13 LEU X  80      16.360  35.014  33.702  1.00  0.00           H
ATOM   1315  CD2 LEU X  80      19.385  36.211  34.700  1.00  0.00           C
ATOM   1316 HD21 LEU X  80      20.337  36.162  34.171  1.00  0.00           H
ATOM   1317 HD22 LEU X  80      18.922  37.197  34.710  1.00  0.00           H
ATOM   1318 HD23 LEU X  80      19.491  35.861  35.727  1.00  0.00           H
ATOM   1319  C   LEU X  80      18.737  31.570  32.767  1.00  0.00           C
ATOM   1320  O   LEU X  80      19.115  31.778  31.645  1.00  0.00           O
ATOM   1321  N   PHE X  81      19.024  30.476  33.472  1.00  0.00           N
ATOM   1322  H   PHE X  81      18.940  30.515  34.478  1.00  0.00           H
ATOM   1323  CA  PHE X  81      19.510  29.259  32.856  1.00  0.00           C
ATOM   1324  HA  PHE X  81      20.364  29.472  32.213  1.00  0.00           H
ATOM   1325  CB  PHE X  81      20.142  28.340  33.979  1.00  0.00           C
ATOM   1326  HB2 PHE X  81      20.901  28.842  34.578  1.00  0.00           H
ATOM   1327  HB3 PHE X  81      19.343  27.993  34.635  1.00  0.00           H
ATOM   1328  CG  PHE X  81      20.595  27.008  33.429  1.00  0.00           C
ATOM   1329  CD1 PHE X  81      21.598  26.957  32.495  1.00  0.00           C
ATOM   1330  HD1 PHE X  81      22.085  27.901  32.301  1.00  0.00           H
ATOM   1331  CE1 PHE X  81      22.024  25.739  31.916  1.00  0.00           C
ATOM   1332  HE1 PHE X  81      22.791  25.631  31.163  1.00  0.00           H
ATOM   1333  CZ  PHE X  81      21.408  24.506  32.272  1.00  0.00           C
ATOM   1334  HZ  PHE X  81      21.753  23.573  31.851  1.00  0.00           H
ATOM   1335  CE2 PHE X  81      20.381  24.534  33.254  1.00  0.00           C
ATOM   1336  HE2 PHE X  81      19.828  23.687  33.630  1.00  0.00           H
ATOM   1337  CD2 PHE X  81      20.030  25.815  33.843  1.00  0.00           C
ATOM   1338  HD2 PHE X  81      19.093  25.840  34.379  1.00  0.00           H
ATOM   1339  C   PHE X  81      18.369  28.563  32.041  1.00  0.00           C
ATOM   1340  O   PHE X  81      18.621  28.146  30.932  1.00  0.00           O
ATOM   1341  N   ALA X  82      17.157  28.420  32.574  1.00  0.00           N
ATOM   1342  H   ALA X  82      16.943  28.866  33.454  1.00  0.00           H
ATOM   1343  CA  ALA X  82      16.034  27.870  31.746  1.00  0.00           C
ATOM   1344  HA  ALA X  82      16.294  26.874  31.387  1.00  0.00           H
ATOM   1345  CB  ALA X  82      14.856  27.689  32.708  1.00  0.00           C
ATOM   1346  HB1 ALA X  82      14.543  28.627  33.166  1.00  0.00           H
ATOM   1347  HB2 ALA X  82      14.088  27.116  32.189  1.00  0.00           H
ATOM   1348  HB3 ALA X  82      15.075  27.013  33.535  1.00  0.00           H
ATOM   1349  C   ALA X  82      15.634  28.743  30.536  1.00  0.00           C
ATOM   1350  O   ALA X  82      15.138  28.240  29.530  1.00  0.00           O
ATOM   1351  N   VAL X  83      15.890  30.084  30.513  1.00  0.00           N
ATOM   1352  H   VAL X  83      15.993  30.511  31.422  1.00  0.00           H
ATOM   1353  CA  VAL X  83      15.877  31.002  29.379  1.00  0.00           C
ATOM   1354  HA  VAL X  83      14.890  30.783  28.972  1.00  0.00           H
ATOM   1355  CB  VAL X  83      15.875  32.491  29.822  1.00  0.00           C
ATOM   1356  HB  VAL X  83      16.691  32.683  30.518  1.00  0.00           H
ATOM   1357  CG1 VAL X  83      16.088  33.411  28.674  1.00  0.00           C
ATOM   1358 HG11 VAL X  83      15.485  33.134  27.809  1.00  0.00           H
ATOM   1359 HG12 VAL X  83      15.875  34.420  29.027  1.00  0.00           H
ATOM   1360 HG13 VAL X  83      17.143  33.400  28.402  1.00  0.00           H
ATOM   1361  CG2 VAL X  83      14.542  32.744  30.570  1.00  0.00           C
ATOM   1362 HG21 VAL X  83      14.351  31.974  31.318  1.00  0.00           H
ATOM   1363 HG22 VAL X  83      14.512  33.721  31.051  1.00  0.00           H
ATOM   1364 HG23 VAL X  83      13.729  32.596  29.859  1.00  0.00           H
ATOM   1365  C   VAL X  83      16.967  30.757  28.317  1.00  0.00           C
ATOM   1366  O   VAL X  83      16.634  30.476  27.205  1.00  0.00           O
ATOM   1367  N   THR X  84      18.263  30.674  28.757  1.00  0.00           N
ATOM   1368  H   THR X  84      18.457  30.954  29.708  1.00  0.00           H
ATOM   1369  CA  THR X  84      19.366  30.461  27.859  1.00  0.00           C
ATOM   1370  HA  THR X  84      19.310  31.084  26.966  1.00  0.00           H
ATOM   1371  CB  THR X  84      20.651  30.808  28.553  1.00  0.00           C
ATOM   1372  HB  THR X  84      21.432  30.539  27.842  1.00  0.00           H
ATOM   1373  CG2 THR X  84      20.726  32.304  28.735  1.00  0.00           C
ATOM   1374 HG21 THR X  84      20.223  32.529  29.676  1.00  0.00           H
ATOM   1375 HG22 THR X  84      21.767  32.554  28.937  1.00  0.00           H
ATOM   1376 HG23 THR X  84      20.468  32.836  27.820  1.00  0.00           H
ATOM   1377  OG1 THR X  84      20.955  30.033  29.764  1.00  0.00           O
ATOM   1378  HG1 THR X  84      20.465  30.476  30.460  1.00  0.00           H
ATOM   1379  C   THR X  84      19.368  29.046  27.352  1.00  0.00           C
ATOM   1380  O   THR X  84      19.841  28.796  26.239  1.00  0.00           O
ATOM   1381  N   VAL X  85      18.827  27.992  28.051  1.00  0.00           N
ATOM   1382  H   VAL X  85      18.499  28.157  28.992  1.00  0.00           H
ATOM   1383  CA  VAL X  85      18.401  26.749  27.426  1.00  0.00           C
ATOM   1384  HA  VAL X  85      19.197  26.348  26.798  1.00  0.00           H
ATOM   1385  CB  VAL X  85      18.162  25.696  28.575  1.00  0.00           C
ATOM   1386  HB  VAL X  85      17.444  26.034  29.322  1.00  0.00           H
ATOM   1387  CG1 VAL X  85      17.587  24.420  27.944  1.00  0.00           C
ATOM   1388 HG11 VAL X  85      18.423  24.058  27.346  1.00  0.00           H
ATOM   1389 HG12 VAL X  85      17.408  23.717  28.758  1.00  0.00           H
ATOM   1390 HG13 VAL X  85      16.610  24.501  27.467  1.00  0.00           H
ATOM   1391  CG2 VAL X  85      19.537  25.412  29.272  1.00  0.00           C
ATOM   1392 HG21 VAL X  85      19.883  26.404  29.562  1.00  0.00           H
ATOM   1393 HG22 VAL X  85      19.369  24.822  30.174  1.00  0.00           H
ATOM   1394 HG23 VAL X  85      20.243  24.967  28.571  1.00  0.00           H
ATOM   1395  C   VAL X  85      17.138  26.842  26.486  1.00  0.00           C
ATOM   1396  O   VAL X  85      17.138  26.173  25.394  1.00  0.00           O
ATOM   1397  N   GLY X  86      16.135  27.563  26.902  1.00  0.00           N
ATOM   1398  H   GLY X  86      16.184  28.041  27.791  1.00  0.00           H
ATOM   1399  CA  GLY X  86      14.822  27.682  26.157  1.00  0.00           C
ATOM   1400  HA2 GLY X  86      14.323  26.714  26.115  1.00  0.00           H
ATOM   1401  HA3 GLY X  86      14.245  28.436  26.693  1.00  0.00           H
ATOM   1402  C   GLY X  86      14.943  28.182  24.728  1.00  0.00           C
ATOM   1403  O   GLY X  86      14.381  27.604  23.801  1.00  0.00           O
ATOM   1404  N   SER X  87      15.815  29.154  24.449  1.00  0.00           N
ATOM   1405  H   SER X  87      16.272  29.652  25.199  1.00  0.00           H
ATOM   1406  CA  SER X  87      16.152  29.698  23.154  1.00  0.00           C
ATOM   1407  HA  SER X  87      15.261  29.986  22.594  1.00  0.00           H
ATOM   1408  CB  SER X  87      16.896  31.084  23.301  1.00  0.00           C
ATOM   1409  HB2 SER X  87      17.832  30.943  23.841  1.00  0.00           H
ATOM   1410  HB3 SER X  87      17.174  31.395  22.294  1.00  0.00           H
ATOM   1411  OG  SER X  87      16.110  32.053  23.931  1.00  0.00           O
ATOM   1412  HG  SER X  87      16.660  32.840  23.925  1.00  0.00           H
ATOM   1413  C   SER X  87      16.933  28.692  22.322  1.00  0.00           C
ATOM   1414  O   SER X  87      16.908  28.741  21.050  1.00  0.00           O
ATOM   1415  N   LEU X  88      17.644  27.761  22.943  1.00  0.00           N
ATOM   1416  H   LEU X  88      17.488  27.698  23.939  1.00  0.00           H
ATOM   1417  CA  LEU X  88      18.572  26.800  22.339  1.00  0.00           C
ATOM   1418  HA  LEU X  88      19.198  27.238  21.561  1.00  0.00           H
ATOM   1419  CB  LEU X  88      19.620  26.441  23.422  1.00  0.00           C
ATOM   1420  HB2 LEU X  88      20.065  27.349  23.828  1.00  0.00           H
ATOM   1421  HB3 LEU X  88      19.153  25.896  24.242  1.00  0.00           H
ATOM   1422  CG  LEU X  88      20.715  25.500  22.963  1.00  0.00           C
ATOM   1423  HG  LEU X  88      20.219  24.566  22.700  1.00  0.00           H
ATOM   1424  CD1 LEU X  88      21.426  26.101  21.667  1.00  0.00           C
ATOM   1425 HD11 LEU X  88      21.881  27.087  21.765  1.00  0.00           H
ATOM   1426 HD12 LEU X  88      22.215  25.408  21.376  1.00  0.00           H
ATOM   1427 HD13 LEU X  88      20.778  26.102  20.790  1.00  0.00           H
ATOM   1428  CD2 LEU X  88      21.665  25.203  24.095  1.00  0.00           C
ATOM   1429 HD21 LEU X  88      21.097  24.923  24.982  1.00  0.00           H
ATOM   1430 HD22 LEU X  88      22.358  24.404  23.832  1.00  0.00           H
ATOM   1431 HD23 LEU X  88      22.361  26.023  24.272  1.00  0.00           H
ATOM   1432  C   LEU X  88      17.865  25.608  21.776  1.00  0.00           C
ATOM   1433  O   LEU X  88      18.112  25.320  20.597  1.00  0.00           O
ATOM   1434  N   ILE X  89      16.877  25.054  22.541  1.00  0.00           N
ATOM   1435  H   ILE X  89      16.755  25.572  23.400  1.00  0.00           H
ATOM   1436  CA  ILE X  89      16.039  23.952  22.098  1.00  0.00           C
ATOM   1437  HA  ILE X  89      16.671  23.179  21.661  1.00  0.00           H
ATOM   1438  CB  ILE X  89      15.313  23.263  23.247  1.00  0.00           C
ATOM   1439  HB  ILE X  89      14.739  24.056  23.726  1.00  0.00           H
ATOM   1440  CG2 ILE X  89      14.361  22.160  22.828  1.00  0.00           C
ATOM   1441 HG21 ILE X  89      14.837  21.276  22.403  1.00  0.00           H
ATOM   1442 HG22 ILE X  89      13.850  21.902  23.756  1.00  0.00           H
ATOM   1443 HG23 ILE X  89      13.534  22.426  22.170  1.00  0.00           H
ATOM   1444  CG1 ILE X  89      16.309  22.741  24.297  1.00  0.00           C
ATOM   1445 HG12 ILE X  89      16.896  21.919  23.886  1.00  0.00           H
ATOM   1446 HG13 ILE X  89      17.040  23.492  24.596  1.00  0.00           H
ATOM   1447  CD1 ILE X  89      15.687  22.222  25.595  1.00  0.00           C
ATOM   1448 HD11 ILE X  89      15.087  21.321  25.467  1.00  0.00           H
ATOM   1449 HD12 ILE X  89      16.425  22.070  26.383  1.00  0.00           H
ATOM   1450 HD13 ILE X  89      15.001  23.000  25.930  1.00  0.00           H
ATOM   1451  C   ILE X  89      14.950  24.446  21.080  1.00  0.00           C
ATOM   1452  O   ILE X  89      14.779  23.773  20.011  1.00  0.00           O
ATOM   1453  N   LEU X  90      14.411  25.639  21.265  1.00  0.00           N
ATOM   1454  H   LEU X  90      14.574  26.075  22.162  1.00  0.00           H
ATOM   1455  CA  LEU X  90      13.678  26.391  20.242  1.00  0.00           C
ATOM   1456  HA  LEU X  90      12.897  25.715  19.894  1.00  0.00           H
ATOM   1457  CB  LEU X  90      13.153  27.733  20.842  1.00  0.00           C
ATOM   1458  HB2 LEU X  90      12.705  27.474  21.801  1.00  0.00           H
ATOM   1459  HB3 LEU X  90      13.931  28.461  21.070  1.00  0.00           H
ATOM   1460  CG  LEU X  90      12.027  28.476  20.033  1.00  0.00           C
ATOM   1461  HG  LEU X  90      11.557  27.683  19.452  1.00  0.00           H
ATOM   1462  CD1 LEU X  90      11.115  29.157  21.000  1.00  0.00           C
ATOM   1463 HD11 LEU X  90      11.668  29.751  21.728  1.00  0.00           H
ATOM   1464 HD12 LEU X  90      10.346  29.688  20.438  1.00  0.00           H
ATOM   1465 HD13 LEU X  90      10.494  28.449  21.549  1.00  0.00           H
ATOM   1466  CD2 LEU X  90      12.749  29.414  19.137  1.00  0.00           C
ATOM   1467 HD21 LEU X  90      13.472  28.921  18.488  1.00  0.00           H
ATOM   1468 HD22 LEU X  90      12.062  29.956  18.487  1.00  0.00           H
ATOM   1469 HD23 LEU X  90      13.309  30.166  19.693  1.00  0.00           H
ATOM   1470  C   LEU X  90      14.529  26.605  18.983  1.00  0.00           C
ATOM   1471  O   LEU X  90      14.062  26.366  17.873  1.00  0.00           O
ATOM   1472  N   GLY X  91      15.795  26.970  19.179  1.00  0.00           N
ATOM   1473  H   GLY X  91      16.147  26.933  20.125  1.00  0.00           H
ATOM   1474  CA  GLY X  91      16.850  27.141  18.242  1.00  0.00           C
ATOM   1475  HA2 GLY X  91      16.579  27.934  17.544  1.00  0.00           H
ATOM   1476  HA3 GLY X  91      17.719  27.426  18.834  1.00  0.00           H
ATOM   1477  C   GLY X  91      17.257  25.875  17.426  1.00  0.00           C
ATOM   1478  O   GLY X  91      18.013  25.949  16.502  1.00  0.00           O
ATOM   1479  N   TYR X  92      16.772  24.676  17.782  1.00  0.00           N
ATOM   1480  H   TYR X  92      16.096  24.613  18.529  1.00  0.00           H
ATOM   1481  CA  TYR X  92      16.946  23.497  16.942  1.00  0.00           C
ATOM   1482  HA  TYR X  92      17.504  23.807  16.059  1.00  0.00           H
ATOM   1483  CB  TYR X  92      17.781  22.421  17.631  1.00  0.00           C
ATOM   1484  HB2 TYR X  92      18.562  22.855  18.255  1.00  0.00           H
ATOM   1485  HB3 TYR X  92      17.037  21.952  18.275  1.00  0.00           H
ATOM   1486  CG  TYR X  92      18.332  21.470  16.664  1.00  0.00           C
ATOM   1487  CD1 TYR X  92      19.363  21.976  15.856  1.00  0.00           C
ATOM   1488  HD1 TYR X  92      19.879  22.912  16.011  1.00  0.00           H
ATOM   1489  CE1 TYR X  92      19.897  21.160  14.734  1.00  0.00           C
ATOM   1490  HE1 TYR X  92      20.666  21.554  14.086  1.00  0.00           H
ATOM   1491  CZ  TYR X  92      19.240  19.930  14.458  1.00  0.00           C
ATOM   1492  OH  TYR X  92      19.810  19.092  13.512  1.00  0.00           O
ATOM   1493  HH  TYR X  92      20.548  19.492  13.046  1.00  0.00           H
ATOM   1494  CE2 TYR X  92      18.209  19.448  15.297  1.00  0.00           C
ATOM   1495  HE2 TYR X  92      17.740  18.480  15.193  1.00  0.00           H
ATOM   1496  CD2 TYR X  92      17.761  20.179  16.415  1.00  0.00           C
ATOM   1497  HD2 TYR X  92      16.946  19.806  17.019  1.00  0.00           H
ATOM   1498  C   TYR X  92      15.680  23.050  16.382  1.00  0.00           C
ATOM   1499  O   TYR X  92      15.663  22.640  15.212  1.00  0.00           O
ATOM   1500  N   THR X  93      14.591  23.168  17.072  1.00  0.00           N
ATOM   1501  H   THR X  93      14.741  23.463  18.026  1.00  0.00           H
ATOM   1502  CA  THR X  93      13.245  22.825  16.626  1.00  0.00           C
ATOM   1503  HA  THR X  93      13.254  21.736  16.571  1.00  0.00           H
ATOM   1504  CB  THR X  93      12.237  23.258  17.738  1.00  0.00           C
ATOM   1505  HB  THR X  93      12.320  24.322  17.962  1.00  0.00           H
ATOM   1506  CG2 THR X  93      10.718  23.115  17.362  1.00  0.00           C
ATOM   1507 HG21 THR X  93      10.520  22.156  16.882  1.00  0.00           H
ATOM   1508 HG22 THR X  93      10.190  23.224  18.310  1.00  0.00           H
ATOM   1509 HG23 THR X  93      10.599  23.970  16.697  1.00  0.00           H
ATOM   1510  OG1 THR X  93      12.334  22.441  18.869  1.00  0.00           O
ATOM   1511  HG1 THR X  93      13.227  22.361  19.212  1.00  0.00           H
ATOM   1512  C   THR X  93      12.815  23.536  15.356  1.00  0.00           C
ATOM   1513  O   THR X  93      12.402  22.907  14.440  1.00  0.00           O
ATOM   1514  N   ARG X  94      13.053  24.840  15.369  1.00  0.00           N
ATOM   1515  H   ARG X  94      13.541  25.177  16.186  1.00  0.00           H
ATOM   1516  CA  ARG X  94      12.874  25.768  14.225  1.00  0.00           C
ATOM   1517  HA  ARG X  94      12.046  25.368  13.640  1.00  0.00           H
ATOM   1518  CB  ARG X  94      12.649  27.208  14.678  1.00  0.00           C
ATOM   1519  HB2 ARG X  94      13.585  27.506  15.151  1.00  0.00           H
ATOM   1520  HB3 ARG X  94      12.490  27.815  13.787  1.00  0.00           H
ATOM   1521  CG  ARG X  94      11.574  27.360  15.764  1.00  0.00           C
ATOM   1522  HG2 ARG X  94      10.655  26.864  15.451  1.00  0.00           H
ATOM   1523  HG3 ARG X  94      11.955  27.008  16.722  1.00  0.00           H
ATOM   1524  CD  ARG X  94      11.260  28.793  15.973  1.00  0.00           C
ATOM   1525  HD2 ARG X  94      10.565  29.071  16.765  1.00  0.00           H
ATOM   1526  HD3 ARG X  94      12.185  29.359  16.080  1.00  0.00           H
ATOM   1527  NE  ARG X  94      10.551  29.264  14.767  1.00  0.00           N
ATOM   1528  HE  ARG X  94      10.611  28.612  13.998  1.00  0.00           H
ATOM   1529  CZ  ARG X  94       9.926  30.417  14.498  1.00  0.00           C
ATOM   1530  NH1 ARG X  94       9.807  31.401  15.354  1.00  0.00           N
ATOM   1531 HH11 ARG X  94       9.953  31.254  16.343  1.00  0.00           H
ATOM   1532 HH12 ARG X  94       9.427  32.284  15.043  1.00  0.00           H
ATOM   1533  NH2 ARG X  94       9.567  30.611  13.254  1.00  0.00           N
ATOM   1534 HH21 ARG X  94       9.508  29.833  12.612  1.00  0.00           H
ATOM   1535 HH22 ARG X  94       8.991  31.429  13.115  1.00  0.00           H
ATOM   1536  C   ARG X  94      14.019  25.745  13.214  1.00  0.00           C
ATOM   1537  O   ARG X  94      15.165  25.792  13.606  1.00  0.00           O
ATOM   1538  OXT ARG X  94      13.802  25.875  11.951  1.00  0.00           O
ATOM   1539  N   ASP X  95      20.637  73.569  51.290  1.00  0.00           N
ATOM   1540  H1  ASP X  95      19.878  74.236  51.283  1.00  0.00           H
ATOM   1541  H2  ASP X  95      21.539  73.999  51.144  1.00  0.00           H
ATOM   1542  H3  ASP X  95      20.619  73.163  52.215  1.00  0.00           H
ATOM   1543  CA  ASP X  95      20.568  72.413  50.336  1.00  0.00           C
ATOM   1544  HA  ASP X  95      19.563  72.033  50.521  1.00  0.00           H
ATOM   1545  CB  ASP X  95      20.635  72.764  48.886  1.00  0.00           C
ATOM   1546  HB2 ASP X  95      21.668  73.046  48.683  1.00  0.00           H
ATOM   1547  HB3 ASP X  95      20.382  71.831  48.381  1.00  0.00           H
ATOM   1548  CG  ASP X  95      19.739  74.007  48.506  1.00  0.00           C
ATOM   1549  OD1 ASP X  95      19.082  74.668  49.342  1.00  0.00           O
ATOM   1550  OD2 ASP X  95      19.811  74.259  47.294  1.00  0.00           O
ATOM   1551  C   ASP X  95      21.716  71.342  50.657  1.00  0.00           C
ATOM   1552  O   ASP X  95      22.843  71.683  51.068  1.00  0.00           O
ATOM   1553  N   GLY X  96      21.370  70.092  50.393  1.00  0.00           N
ATOM   1554  H   GLY X  96      20.477  69.861  49.983  1.00  0.00           H
ATOM   1555  CA  GLY X  96      22.226  68.905  50.708  1.00  0.00           C
ATOM   1556  HA2 GLY X  96      22.713  69.024  51.675  1.00  0.00           H
ATOM   1557  HA3 GLY X  96      21.603  68.014  50.785  1.00  0.00           H
ATOM   1558  C   GLY X  96      23.353  68.676  49.642  1.00  0.00           C
ATOM   1559  O   GLY X  96      23.442  67.563  49.029  1.00  0.00           O
ATOM   1560  N   LYS X  97      24.058  69.804  49.360  1.00  0.00           N
ATOM   1561  H   LYS X  97      23.757  70.632  49.855  1.00  0.00           H
ATOM   1562  CA  LYS X  97      25.109  69.857  48.295  1.00  0.00           C
ATOM   1563  HA  LYS X  97      24.658  69.894  47.304  1.00  0.00           H
ATOM   1564  CB  LYS X  97      25.834  71.201  48.327  1.00  0.00           C
ATOM   1565  HB2 LYS X  97      25.123  71.962  48.649  1.00  0.00           H
ATOM   1566  HB3 LYS X  97      26.594  71.161  49.108  1.00  0.00           H
ATOM   1567  CG  LYS X  97      26.622  71.592  47.082  1.00  0.00           C
ATOM   1568  HG2 LYS X  97      27.449  70.908  46.890  1.00  0.00           H
ATOM   1569  HG3 LYS X  97      25.897  71.561  46.270  1.00  0.00           H
ATOM   1570  CD  LYS X  97      27.163  73.052  47.105  1.00  0.00           C
ATOM   1571  HD2 LYS X  97      26.358  73.785  47.163  1.00  0.00           H
ATOM   1572  HD3 LYS X  97      27.683  73.210  48.049  1.00  0.00           H
ATOM   1573  CE  LYS X  97      28.141  73.244  45.964  1.00  0.00           C
ATOM   1574  HE2 LYS X  97      28.798  72.403  45.742  1.00  0.00           H
ATOM   1575  HE3 LYS X  97      27.629  73.351  45.008  1.00  0.00           H
ATOM   1576  NZ  LYS X  97      29.068  74.372  46.226  1.00  0.00           N
ATOM   1577  HZ1 LYS X  97      29.521  74.223  47.117  1.00  0.00           H
ATOM   1578  HZ2 LYS X  97      29.829  74.416  45.563  1.00  0.00           H
ATOM   1579  HZ3 LYS X  97      28.644  75.282  46.333  1.00  0.00           H
ATOM   1580  C   LYS X  97      26.074  68.660  48.283  1.00  0.00           C
ATOM   1581  O   LYS X  97      26.377  68.094  47.248  1.00  0.00           O
ATOM   1582  N   LEU X  98      26.452  68.298  49.500  1.00  0.00           N
ATOM   1583  H   LEU X  98      26.129  68.963  50.189  1.00  0.00           H
ATOM   1584  CA  LEU X  98      27.269  67.194  49.876  1.00  0.00           C
ATOM   1585  HA  LEU X  98      27.968  67.022  49.057  1.00  0.00           H
ATOM   1586  CB  LEU X  98      28.071  67.328  51.163  1.00  0.00           C
ATOM   1587  HB2 LEU X  98      27.389  67.420  52.008  1.00  0.00           H
ATOM   1588  HB3 LEU X  98      28.635  66.411  51.335  1.00  0.00           H
ATOM   1589  CG  LEU X  98      28.922  68.548  51.218  1.00  0.00           C
ATOM   1590  HG  LEU X  98      28.373  69.398  51.625  1.00  0.00           H
ATOM   1591  CD1 LEU X  98      30.006  68.249  52.256  1.00  0.00           C
ATOM   1592 HD11 LEU X  98      30.693  67.467  51.932  1.00  0.00           H
ATOM   1593 HD12 LEU X  98      30.484  69.184  52.547  1.00  0.00           H
ATOM   1594 HD13 LEU X  98      29.542  67.807  53.138  1.00  0.00           H
ATOM   1595  CD2 LEU X  98      29.734  68.922  49.953  1.00  0.00           C
ATOM   1596 HD21 LEU X  98      30.335  68.089  49.589  1.00  0.00           H
ATOM   1597 HD22 LEU X  98      28.967  69.197  49.229  1.00  0.00           H
ATOM   1598 HD23 LEU X  98      30.335  69.799  50.192  1.00  0.00           H
ATOM   1599  C   LEU X  98      26.497  65.847  49.884  1.00  0.00           C
ATOM   1600  O   LEU X  98      26.963  64.905  49.285  1.00  0.00           O
ATOM   1601  N   GLU X  99      25.414  65.708  50.663  1.00  0.00           N
ATOM   1602  H   GLU X  99      25.220  66.551  51.184  1.00  0.00           H
ATOM   1603  CA  GLU X  99      24.565  64.479  50.952  1.00  0.00           C
ATOM   1604  HA  GLU X  99      25.152  63.732  51.487  1.00  0.00           H
ATOM   1605  CB  GLU X  99      23.472  64.862  51.966  1.00  0.00           C
ATOM   1606  HB2 GLU X  99      22.918  65.652  51.458  1.00  0.00           H
ATOM   1607  HB3 GLU X  99      22.808  64.005  52.079  1.00  0.00           H
ATOM   1608  CG  GLU X  99      23.958  65.313  53.375  1.00  0.00           C
ATOM   1609  HG2 GLU X  99      23.171  65.263  54.128  1.00  0.00           H
ATOM   1610  HG3 GLU X  99      24.710  64.619  53.749  1.00  0.00           H
ATOM   1611  CD  GLU X  99      24.407  66.805  53.422  1.00  0.00           C
ATOM   1612  OE1 GLU X  99      24.695  67.295  54.535  1.00  0.00           O
ATOM   1613  OE2 GLU X  99      24.419  67.509  52.400  1.00  0.00           O
ATOM   1614  C   GLU X  99      23.932  63.884  49.736  1.00  0.00           C
ATOM   1615  O   GLU X  99      23.899  62.669  49.641  1.00  0.00           O
ATOM   1616  N   ALA X 100      23.704  64.705  48.696  1.00  0.00           N
ATOM   1617  H   ALA X 100      23.694  65.703  48.853  1.00  0.00           H
ATOM   1618  CA  ALA X 100      23.163  64.207  47.422  1.00  0.00           C
ATOM   1619  HA  ALA X 100      22.612  63.283  47.600  1.00  0.00           H
ATOM   1620  CB  ALA X 100      22.271  65.286  46.789  1.00  0.00           C
ATOM   1621  HB1 ALA X 100      22.719  66.279  46.751  1.00  0.00           H
ATOM   1622  HB2 ALA X 100      21.912  64.998  45.800  1.00  0.00           H
ATOM   1623  HB3 ALA X 100      21.345  65.316  47.364  1.00  0.00           H
ATOM   1624  C   ALA X 100      24.219  63.944  46.372  1.00  0.00           C
ATOM   1625  O   ALA X 100      23.841  63.450  45.303  1.00  0.00           O
ATOM   1626  N   MET X 101      25.428  64.340  46.640  1.00  0.00           N
ATOM   1627  H   MET X 101      25.547  64.794  47.534  1.00  0.00           H
ATOM   1628  CA  MET X 101      26.474  64.497  45.575  1.00  0.00           C
ATOM   1629  HA  MET X 101      25.979  65.248  44.960  1.00  0.00           H
ATOM   1630  CB  MET X 101      27.767  65.114  46.185  1.00  0.00           C
ATOM   1631  HB2 MET X 101      27.568  65.934  46.874  1.00  0.00           H
ATOM   1632  HB3 MET X 101      28.364  64.436  46.796  1.00  0.00           H
ATOM   1633  CG  MET X 101      28.628  65.663  45.038  1.00  0.00           C
ATOM   1634  HG2 MET X 101      28.944  64.834  44.405  1.00  0.00           H
ATOM   1635  HG3 MET X 101      28.085  66.466  44.539  1.00  0.00           H
ATOM   1636  SD  MET X 101      30.232  66.385  45.374  1.00  0.00           S
ATOM   1637  CE  MET X 101      29.627  68.011  45.953  1.00  0.00           C
ATOM   1638  HE1 MET X 101      28.989  67.810  46.814  1.00  0.00           H
ATOM   1639  HE2 MET X 101      30.374  68.779  46.152  1.00  0.00           H
ATOM   1640  HE3 MET X 101      29.046  68.541  45.199  1.00  0.00           H
ATOM   1641  C   MET X 101      26.747  63.209  44.735  1.00  0.00           C
ATOM   1642  O   MET X 101      26.889  63.358  43.520  1.00  0.00           O
ATOM   1643  N   TYR X 102      26.814  62.007  45.338  1.00  0.00           N
ATOM   1644  H   TYR X 102      26.756  61.949  46.345  1.00  0.00           H
ATOM   1645  CA  TYR X 102      27.116  60.788  44.587  1.00  0.00           C
ATOM   1646  HA  TYR X 102      27.727  60.988  43.707  1.00  0.00           H
ATOM   1647  CB  TYR X 102      28.017  59.859  45.382  1.00  0.00           C
ATOM   1648  HB2 TYR X 102      28.619  59.368  44.617  1.00  0.00           H
ATOM   1649  HB3 TYR X 102      28.764  60.386  45.975  1.00  0.00           H
ATOM   1650  CG  TYR X 102      27.394  58.863  46.350  1.00  0.00           C
ATOM   1651  CD1 TYR X 102      26.765  57.662  45.865  1.00  0.00           C
ATOM   1652  HD1 TYR X 102      26.881  57.500  44.803  1.00  0.00           H
ATOM   1653  CE1 TYR X 102      26.094  56.809  46.745  1.00  0.00           C
ATOM   1654  HE1 TYR X 102      25.600  55.939  46.339  1.00  0.00           H
ATOM   1655  CZ  TYR X 102      26.157  57.009  48.169  1.00  0.00           C
ATOM   1656  OH  TYR X 102      25.544  56.252  49.038  1.00  0.00           O
ATOM   1657  HH  TYR X 102      24.949  55.613  48.639  1.00  0.00           H
ATOM   1658  CE2 TYR X 102      26.908  58.126  48.624  1.00  0.00           C
ATOM   1659  HE2 TYR X 102      27.014  58.329  49.679  1.00  0.00           H
ATOM   1660  CD2 TYR X 102      27.537  59.001  47.716  1.00  0.00           C
ATOM   1661  HD2 TYR X 102      28.101  59.810  48.157  1.00  0.00           H
ATOM   1662  C   TYR X 102      25.901  60.166  43.902  1.00  0.00           C
ATOM   1663  O   TYR X 102      26.100  59.475  42.919  1.00  0.00           O
ATOM   1664  N   ILE X 103      24.628  60.449  44.309  1.00  0.00           N
ATOM   1665  H   ILE X 103      24.509  61.136  45.040  1.00  0.00           H
ATOM   1666  CA  ILE X 103      23.460  60.220  43.497  1.00  0.00           C
ATOM   1667  HA  ILE X 103      23.601  59.246  43.028  1.00  0.00           H
ATOM   1668  CB  ILE X 103      22.139  60.536  44.348  1.00  0.00           C
ATOM   1669  HB  ILE X 103      22.166  61.556  44.731  1.00  0.00           H
ATOM   1670  CG2 ILE X 103      20.833  60.379  43.555  1.00  0.00           C
ATOM   1671 HG21 ILE X 103      20.877  61.019  42.674  1.00  0.00           H
ATOM   1672 HG22 ILE X 103      20.733  59.332  43.267  1.00  0.00           H
ATOM   1673 HG23 ILE X 103      20.064  60.638  44.282  1.00  0.00           H
ATOM   1674  CG1 ILE X 103      22.088  59.510  45.580  1.00  0.00           C
ATOM   1675 HG12 ILE X 103      21.192  58.893  45.510  1.00  0.00           H
ATOM   1676 HG13 ILE X 103      22.915  58.820  45.412  1.00  0.00           H
ATOM   1677  CD1 ILE X 103      22.255  60.144  46.962  1.00  0.00           C
ATOM   1678 HD11 ILE X 103      23.144  60.756  47.117  1.00  0.00           H
ATOM   1679 HD12 ILE X 103      21.471  60.897  47.043  1.00  0.00           H
ATOM   1680 HD13 ILE X 103      22.111  59.460  47.798  1.00  0.00           H
ATOM   1681  C   ILE X 103      23.499  61.114  42.264  1.00  0.00           C
ATOM   1682  O   ILE X 103      23.415  60.668  41.107  1.00  0.00           O
ATOM   1683  N   LEU X 104      23.641  62.409  42.487  1.00  0.00           N
ATOM   1684  H   LEU X 104      23.506  62.725  43.437  1.00  0.00           H
ATOM   1685  CA  LEU X 104      23.739  63.477  41.468  1.00  0.00           C
ATOM   1686  HA  LEU X 104      22.816  63.578  40.899  1.00  0.00           H
ATOM   1687  CB  LEU X 104      23.999  64.765  42.203  1.00  0.00           C
ATOM   1688  HB2 LEU X 104      23.190  64.990  42.899  1.00  0.00           H
ATOM   1689  HB3 LEU X 104      24.858  64.669  42.867  1.00  0.00           H
ATOM   1690  CG  LEU X 104      24.333  66.087  41.476  1.00  0.00           C
ATOM   1691  HG  LEU X 104      23.697  66.362  40.635  1.00  0.00           H
ATOM   1692  CD1 LEU X 104      24.138  67.232  42.526  1.00  0.00           C
ATOM   1693 HD11 LEU X 104      24.661  66.935  43.434  1.00  0.00           H
ATOM   1694 HD12 LEU X 104      24.380  68.231  42.162  1.00  0.00           H
ATOM   1695 HD13 LEU X 104      23.102  67.281  42.862  1.00  0.00           H
ATOM   1696  CD2 LEU X 104      25.763  66.094  40.946  1.00  0.00           C
ATOM   1697 HD21 LEU X 104      25.769  65.371  40.130  1.00  0.00           H
ATOM   1698 HD22 LEU X 104      26.045  67.118  40.701  1.00  0.00           H
ATOM   1699 HD23 LEU X 104      26.445  65.744  41.722  1.00  0.00           H
ATOM   1700  C   LEU X 104      24.851  63.149  40.454  1.00  0.00           C
ATOM   1701  O   LEU X 104      24.551  63.193  39.290  1.00  0.00           O
ATOM   1702  N   PHE X 105      26.071  62.676  40.770  1.00  0.00           N
ATOM   1703  H   PHE X 105      26.529  62.786  41.663  1.00  0.00           H
ATOM   1704  CA  PHE X 105      27.043  62.424  39.669  1.00  0.00           C
ATOM   1705  HA  PHE X 105      26.935  63.274  38.994  1.00  0.00           H
ATOM   1706  CB  PHE X 105      28.527  62.472  40.151  1.00  0.00           C
ATOM   1707  HB2 PHE X 105      28.576  63.316  40.840  1.00  0.00           H
ATOM   1708  HB3 PHE X 105      28.798  61.547  40.660  1.00  0.00           H
ATOM   1709  CG  PHE X 105      29.590  62.767  39.087  1.00  0.00           C
ATOM   1710  CD1 PHE X 105      29.809  64.075  38.691  1.00  0.00           C
ATOM   1711  HD1 PHE X 105      29.290  64.866  39.212  1.00  0.00           H
ATOM   1712  CE1 PHE X 105      30.755  64.347  37.677  1.00  0.00           C
ATOM   1713  HE1 PHE X 105      31.006  65.387  37.535  1.00  0.00           H
ATOM   1714  CZ  PHE X 105      31.545  63.343  37.150  1.00  0.00           C
ATOM   1715  HZ  PHE X 105      32.314  63.657  36.460  1.00  0.00           H
ATOM   1716  CE2 PHE X 105      31.156  61.998  37.324  1.00  0.00           C
ATOM   1717  HE2 PHE X 105      31.742  61.237  36.830  1.00  0.00           H
ATOM   1718  CD2 PHE X 105      30.236  61.717  38.359  1.00  0.00           C
ATOM   1719  HD2 PHE X 105      30.122  60.679  38.636  1.00  0.00           H
ATOM   1720  C   PHE X 105      26.779  61.031  38.883  1.00  0.00           C
ATOM   1721  O   PHE X 105      27.018  60.978  37.651  1.00  0.00           O
ATOM   1722  N   VAL X 106      26.090  60.118  39.533  1.00  0.00           N
ATOM   1723  H   VAL X 106      25.781  60.374  40.459  1.00  0.00           H
ATOM   1724  CA  VAL X 106      25.633  58.896  38.875  1.00  0.00           C
ATOM   1725  HA  VAL X 106      26.412  58.534  38.203  1.00  0.00           H
ATOM   1726  CB  VAL X 106      25.237  57.748  39.800  1.00  0.00           C
ATOM   1727  HB  VAL X 106      24.690  58.197  40.629  1.00  0.00           H
ATOM   1728  CG1 VAL X 106      24.599  56.425  39.209  1.00  0.00           C
ATOM   1729 HG11 VAL X 106      24.512  55.634  39.953  1.00  0.00           H
ATOM   1730 HG12 VAL X 106      23.621  56.758  38.863  1.00  0.00           H
ATOM   1731 HG13 VAL X 106      25.261  56.236  38.364  1.00  0.00           H
ATOM   1732  CG2 VAL X 106      26.609  57.262  40.384  1.00  0.00           C
ATOM   1733 HG21 VAL X 106      27.359  57.140  39.602  1.00  0.00           H
ATOM   1734 HG22 VAL X 106      26.939  57.920  41.188  1.00  0.00           H
ATOM   1735 HG23 VAL X 106      26.564  56.276  40.846  1.00  0.00           H
ATOM   1736  C   VAL X 106      24.372  59.120  37.925  1.00  0.00           C
ATOM   1737  O   VAL X 106      24.429  58.817  36.739  1.00  0.00           O
ATOM   1738  N   MET X 107      23.382  59.805  38.428  1.00  0.00           N
ATOM   1739  H   MET X 107      23.455  60.210  39.351  1.00  0.00           H
ATOM   1740  CA  MET X 107      22.277  60.355  37.649  1.00  0.00           C
ATOM   1741  HA  MET X 107      21.767  59.526  37.157  1.00  0.00           H
ATOM   1742  CB  MET X 107      21.233  61.136  38.520  1.00  0.00           C
ATOM   1743  HB2 MET X 107      21.670  62.031  38.963  1.00  0.00           H
ATOM   1744  HB3 MET X 107      20.407  61.410  37.864  1.00  0.00           H
ATOM   1745  CG  MET X 107      20.653  60.283  39.644  1.00  0.00           C
ATOM   1746  HG2 MET X 107      21.357  59.526  39.989  1.00  0.00           H
ATOM   1747  HG3 MET X 107      20.399  60.859  40.534  1.00  0.00           H
ATOM   1748  SD  MET X 107      19.200  59.410  39.134  1.00  0.00           S
ATOM   1749  CE  MET X 107      18.722  58.722  40.758  1.00  0.00           C
ATOM   1750  HE1 MET X 107      18.381  59.483  41.460  1.00  0.00           H
ATOM   1751  HE2 MET X 107      17.913  58.001  40.637  1.00  0.00           H
ATOM   1752  HE3 MET X 107      19.600  58.198  41.136  1.00  0.00           H
ATOM   1753  C   MET X 107      22.690  61.321  36.533  1.00  0.00           C
ATOM   1754  O   MET X 107      22.266  61.236  35.390  1.00  0.00           O
ATOM   1755  N   PHE X 108      23.630  62.194  36.828  1.00  0.00           N
ATOM   1756  H   PHE X 108      23.830  62.389  37.799  1.00  0.00           H
ATOM   1757  CA  PHE X 108      24.417  62.932  35.834  1.00  0.00           C
ATOM   1758  HA  PHE X 108      23.595  63.571  35.509  1.00  0.00           H
ATOM   1759  CB  PHE X 108      25.475  63.812  36.492  1.00  0.00           C
ATOM   1760  HB2 PHE X 108      24.993  64.526  37.160  1.00  0.00           H
ATOM   1761  HB3 PHE X 108      26.163  63.133  36.995  1.00  0.00           H
ATOM   1762  CG  PHE X 108      26.290  64.672  35.580  1.00  0.00           C
ATOM   1763  CD1 PHE X 108      25.717  65.816  34.982  1.00  0.00           C
ATOM   1764  HD1 PHE X 108      24.685  66.079  35.158  1.00  0.00           H
ATOM   1765  CE1 PHE X 108      26.517  66.651  34.203  1.00  0.00           C
ATOM   1766  HE1 PHE X 108      26.010  67.525  33.823  1.00  0.00           H
ATOM   1767  CZ  PHE X 108      27.836  66.352  33.945  1.00  0.00           C
ATOM   1768  HZ  PHE X 108      28.437  66.922  33.251  1.00  0.00           H
ATOM   1769  CE2 PHE X 108      28.372  65.174  34.559  1.00  0.00           C
ATOM   1770  HE2 PHE X 108      29.419  64.980  34.379  1.00  0.00           H
ATOM   1771  CD2 PHE X 108      27.643  64.428  35.414  1.00  0.00           C
ATOM   1772  HD2 PHE X 108      28.137  63.601  35.904  1.00  0.00           H
ATOM   1773  C   PHE X 108      25.009  62.147  34.682  1.00  0.00           C
ATOM   1774  O   PHE X 108      24.854  62.493  33.516  1.00  0.00           O
ATOM   1775  N   LEU X 109      25.744  61.020  34.900  1.00  0.00           N
ATOM   1776  H   LEU X 109      26.078  60.839  35.836  1.00  0.00           H
ATOM   1777  CA  LEU X 109      26.236  60.268  33.724  1.00  0.00           C
ATOM   1778  HA  LEU X 109      26.792  60.884  33.017  1.00  0.00           H
ATOM   1779  CB  LEU X 109      27.258  59.201  34.181  1.00  0.00           C
ATOM   1780  HB2 LEU X 109      27.034  59.084  35.241  1.00  0.00           H
ATOM   1781  HB3 LEU X 109      27.004  58.286  33.645  1.00  0.00           H
ATOM   1782  CG  LEU X 109      28.775  59.675  33.998  1.00  0.00           C
ATOM   1783  HG  LEU X 109      29.043  59.684  32.942  1.00  0.00           H
ATOM   1784  CD1 LEU X 109      28.996  61.092  34.463  1.00  0.00           C
ATOM   1785 HD11 LEU X 109      28.804  61.237  35.526  1.00  0.00           H
ATOM   1786 HD12 LEU X 109      30.052  61.311  34.310  1.00  0.00           H
ATOM   1787 HD13 LEU X 109      28.467  61.844  33.877  1.00  0.00           H
ATOM   1788  CD2 LEU X 109      29.627  58.674  34.732  1.00  0.00           C
ATOM   1789 HD21 LEU X 109      29.225  57.664  34.648  1.00  0.00           H
ATOM   1790 HD22 LEU X 109      30.635  58.648  34.319  1.00  0.00           H
ATOM   1791 HD23 LEU X 109      29.687  58.869  35.803  1.00  0.00           H
ATOM   1792  C   LEU X 109      25.093  59.650  32.941  1.00  0.00           C
ATOM   1793  O   LEU X 109      25.169  59.451  31.701  1.00  0.00           O
ATOM   1794  N   PHE X 110      24.026  59.302  33.696  1.00  0.00           N
ATOM   1795  H   PHE X 110      24.057  59.482  34.689  1.00  0.00           H
ATOM   1796  CA  PHE X 110      22.849  58.706  33.027  1.00  0.00           C
ATOM   1797  HA  PHE X 110      23.188  57.910  32.364  1.00  0.00           H
ATOM   1798  CB  PHE X 110      21.898  58.065  34.091  1.00  0.00           C
ATOM   1799  HB2 PHE X 110      22.252  57.116  34.492  1.00  0.00           H
ATOM   1800  HB3 PHE X 110      21.904  58.784  34.911  1.00  0.00           H
ATOM   1801  CG  PHE X 110      20.552  57.681  33.518  1.00  0.00           C
ATOM   1802  CD1 PHE X 110      20.521  56.697  32.456  1.00  0.00           C
ATOM   1803  HD1 PHE X 110      21.411  56.164  32.154  1.00  0.00           H
ATOM   1804  CE1 PHE X 110      19.299  56.336  31.868  1.00  0.00           C
ATOM   1805  HE1 PHE X 110      19.146  55.502  31.199  1.00  0.00           H
ATOM   1806  CZ  PHE X 110      18.128  57.035  32.265  1.00  0.00           C
ATOM   1807  HZ  PHE X 110      17.167  56.780  31.845  1.00  0.00           H
ATOM   1808  CE2 PHE X 110      18.180  58.063  33.217  1.00  0.00           C
ATOM   1809  HE2 PHE X 110      17.323  58.673  33.461  1.00  0.00           H
ATOM   1810  CD2 PHE X 110      19.396  58.376  33.891  1.00  0.00           C
ATOM   1811  HD2 PHE X 110      19.400  59.141  34.653  1.00  0.00           H
ATOM   1812  C   PHE X 110      22.256  59.848  32.123  1.00  0.00           C
ATOM   1813  O   PHE X 110      21.881  59.642  30.963  1.00  0.00           O
ATOM   1814  N   ALA X 111      22.180  61.090  32.581  1.00  0.00           N
ATOM   1815  H   ALA X 111      22.477  61.207  33.539  1.00  0.00           H
ATOM   1816  CA  ALA X 111      21.513  62.205  31.904  1.00  0.00           C
ATOM   1817  HA  ALA X 111      20.564  61.896  31.465  1.00  0.00           H
ATOM   1818  CB  ALA X 111      21.293  63.335  32.846  1.00  0.00           C
ATOM   1819  HB1 ALA X 111      22.251  63.807  33.065  1.00  0.00           H
ATOM   1820  HB2 ALA X 111      20.709  64.070  32.291  1.00  0.00           H
ATOM   1821  HB3 ALA X 111      20.817  62.942  33.744  1.00  0.00           H
ATOM   1822  C   ALA X 111      22.332  62.679  30.633  1.00  0.00           C
ATOM   1823  O   ALA X 111      21.635  63.090  29.672  1.00  0.00           O
ATOM   1824  N   VAL X 112      23.630  62.498  30.586  1.00  0.00           N
ATOM   1825  H   VAL X 112      24.097  62.402  31.477  1.00  0.00           H
ATOM   1826  CA  VAL X 112      24.436  62.623  29.416  1.00  0.00           C
ATOM   1827  HA  VAL X 112      24.223  63.572  28.923  1.00  0.00           H
ATOM   1828  CB  VAL X 112      25.944  62.534  29.807  1.00  0.00           C
ATOM   1829  HB  VAL X 112      25.961  61.800  30.612  1.00  0.00           H
ATOM   1830  CG1 VAL X 112      26.992  62.207  28.665  1.00  0.00           C
ATOM   1831 HG11 VAL X 112      27.099  63.094  28.041  1.00  0.00           H
ATOM   1832 HG12 VAL X 112      27.947  62.040  29.164  1.00  0.00           H
ATOM   1833 HG13 VAL X 112      26.703  61.298  28.139  1.00  0.00           H
ATOM   1834  CG2 VAL X 112      26.440  63.797  30.494  1.00  0.00           C
ATOM   1835 HG21 VAL X 112      25.809  63.864  31.381  1.00  0.00           H
ATOM   1836 HG22 VAL X 112      27.476  63.644  30.798  1.00  0.00           H
ATOM   1837 HG23 VAL X 112      26.443  64.688  29.866  1.00  0.00           H
ATOM   1838  C   VAL X 112      24.131  61.503  28.381  1.00  0.00           C
ATOM   1839  O   VAL X 112      23.955  61.782  27.172  1.00  0.00           O
ATOM   1840  N   THR X 113      23.997  60.193  28.751  1.00  0.00           N
ATOM   1841  H   THR X 113      24.183  59.986  29.722  1.00  0.00           H
ATOM   1842  CA  THR X 113      23.747  59.154  27.744  1.00  0.00           C
ATOM   1843  HA  THR X 113      24.398  59.242  26.875  1.00  0.00           H
ATOM   1844  CB  THR X 113      24.125  57.720  28.217  1.00  0.00           C
ATOM   1845  HB  THR X 113      23.953  57.071  27.358  1.00  0.00           H
ATOM   1846  CG2 THR X 113      25.472  57.504  28.838  1.00  0.00           C
ATOM   1847 HG21 THR X 113      25.617  58.095  29.742  1.00  0.00           H
ATOM   1848 HG22 THR X 113      25.409  56.441  29.074  1.00  0.00           H
ATOM   1849 HG23 THR X 113      26.284  57.764  28.159  1.00  0.00           H
ATOM   1850  OG1 THR X 113      23.200  57.269  29.211  1.00  0.00           O
ATOM   1851  HG1 THR X 113      23.559  57.487  30.074  1.00  0.00           H
ATOM   1852  C   THR X 113      22.340  59.232  27.194  1.00  0.00           C
ATOM   1853  O   THR X 113      22.214  58.990  25.983  1.00  0.00           O
ATOM   1854  N   VAL X 114      21.318  59.642  27.962  1.00  0.00           N
ATOM   1855  H   VAL X 114      21.485  59.895  28.926  1.00  0.00           H
ATOM   1856  CA  VAL X 114      20.045  60.104  27.396  1.00  0.00           C
ATOM   1857  HA  VAL X 114      19.696  59.416  26.626  1.00  0.00           H
ATOM   1858  CB  VAL X 114      18.988  60.333  28.544  1.00  0.00           C
ATOM   1859  HB  VAL X 114      19.191  60.997  29.384  1.00  0.00           H
ATOM   1860  CG1 VAL X 114      17.645  60.786  27.985  1.00  0.00           C
ATOM   1861 HG11 VAL X 114      17.363  60.107  27.180  1.00  0.00           H
ATOM   1862 HG12 VAL X 114      16.936  60.762  28.813  1.00  0.00           H
ATOM   1863 HG13 VAL X 114      17.787  61.753  27.503  1.00  0.00           H
ATOM   1864  CG2 VAL X 114      18.698  58.997  29.323  1.00  0.00           C
ATOM   1865 HG21 VAL X 114      19.639  58.584  29.684  1.00  0.00           H
ATOM   1866 HG22 VAL X 114      18.026  59.349  30.106  1.00  0.00           H
ATOM   1867 HG23 VAL X 114      18.163  58.352  28.626  1.00  0.00           H
ATOM   1868  C   VAL X 114      20.218  61.358  26.517  1.00  0.00           C
ATOM   1869  O   VAL X 114      19.638  61.540  25.460  1.00  0.00           O
ATOM   1870  N   GLY X 115      20.971  62.340  26.990  1.00  0.00           N
ATOM   1871  H   GLY X 115      21.484  62.208  27.850  1.00  0.00           H
ATOM   1872  CA  GLY X 115      21.050  63.619  26.302  1.00  0.00           C
ATOM   1873  HA2 GLY X 115      20.074  64.103  26.328  1.00  0.00           H
ATOM   1874  HA3 GLY X 115      21.734  64.237  26.883  1.00  0.00           H
ATOM   1875  C   GLY X 115      21.571  63.536  24.901  1.00  0.00           C
ATOM   1876  O   GLY X 115      21.003  64.071  23.916  1.00  0.00           O
ATOM   1877  N   SER X 116      22.579  62.653  24.657  1.00  0.00           N
ATOM   1878  H   SER X 116      23.006  62.153  25.423  1.00  0.00           H
ATOM   1879  CA  SER X 116      23.058  62.297  23.301  1.00  0.00           C
ATOM   1880  HA  SER X 116      23.242  63.234  22.774  1.00  0.00           H
ATOM   1881  CB  SER X 116      24.423  61.512  23.457  1.00  0.00           C
ATOM   1882  HB2 SER X 116      24.375  60.653  24.126  1.00  0.00           H
ATOM   1883  HB3 SER X 116      24.771  61.167  22.484  1.00  0.00           H
ATOM   1884  OG  SER X 116      25.331  62.460  23.954  1.00  0.00           O
ATOM   1885  HG  SER X 116      26.052  62.002  24.391  1.00  0.00           H
ATOM   1886  C   SER X 116      22.138  61.347  22.490  1.00  0.00           C
ATOM   1887  O   SER X 116      22.197  61.442  21.290  1.00  0.00           O
ATOM   1888  N   LEU X 117      21.237  60.578  23.143  1.00  0.00           N
ATOM   1889  H   LEU X 117      21.217  60.388  24.135  1.00  0.00           H
ATOM   1890  CA  LEU X 117      20.198  59.803  22.465  1.00  0.00           C
ATOM   1891  HA  LEU X 117      20.662  59.317  21.607  1.00  0.00           H
ATOM   1892  CB  LEU X 117      19.775  58.691  23.359  1.00  0.00           C
ATOM   1893  HB2 LEU X 117      20.633  58.162  23.773  1.00  0.00           H
ATOM   1894  HB3 LEU X 117      19.242  59.183  24.173  1.00  0.00           H
ATOM   1895  CG  LEU X 117      18.920  57.603  22.859  1.00  0.00           C
ATOM   1896  HG  LEU X 117      17.985  57.866  22.363  1.00  0.00           H
ATOM   1897  CD1 LEU X 117      19.765  56.935  21.704  1.00  0.00           C
ATOM   1898 HD11 LEU X 117      20.728  56.620  22.105  1.00  0.00           H
ATOM   1899 HD12 LEU X 117      19.171  56.095  21.345  1.00  0.00           H
ATOM   1900 HD13 LEU X 117      19.906  57.622  20.870  1.00  0.00           H
ATOM   1901  CD2 LEU X 117      18.692  56.657  24.038  1.00  0.00           C
ATOM   1902 HD21 LEU X 117      17.998  57.018  24.797  1.00  0.00           H
ATOM   1903 HD22 LEU X 117      18.088  55.802  23.730  1.00  0.00           H
ATOM   1904 HD23 LEU X 117      19.609  56.264  24.477  1.00  0.00           H
ATOM   1905  C   LEU X 117      18.992  60.577  21.839  1.00  0.00           C
ATOM   1906  O   LEU X 117      18.563  60.361  20.701  1.00  0.00           O
ATOM   1907  N   ILE X 118      18.467  61.541  22.545  1.00  0.00           N
ATOM   1908  H   ILE X 118      18.731  61.530  23.520  1.00  0.00           H
ATOM   1909  CA  ILE X 118      17.461  62.563  22.144  1.00  0.00           C
ATOM   1910  HA  ILE X 118      16.708  61.988  21.604  1.00  0.00           H
ATOM   1911  CB  ILE X 118      16.891  63.256  23.386  1.00  0.00           C
ATOM   1912  HB  ILE X 118      17.671  63.838  23.878  1.00  0.00           H
ATOM   1913  CG2 ILE X 118      15.771  64.278  22.932  1.00  0.00           C
ATOM   1914 HG21 ILE X 118      14.994  63.729  22.401  1.00  0.00           H
ATOM   1915 HG22 ILE X 118      15.336  64.829  23.765  1.00  0.00           H
ATOM   1916 HG23 ILE X 118      16.134  65.059  22.264  1.00  0.00           H
ATOM   1917  CG1 ILE X 118      16.156  62.333  24.400  1.00  0.00           C
ATOM   1918 HG12 ILE X 118      15.236  61.894  24.014  1.00  0.00           H
ATOM   1919 HG13 ILE X 118      16.823  61.509  24.652  1.00  0.00           H
ATOM   1920  CD1 ILE X 118      15.702  63.076  25.679  1.00  0.00           C
ATOM   1921 HD11 ILE X 118      14.851  63.731  25.492  1.00  0.00           H
ATOM   1922 HD12 ILE X 118      15.268  62.248  26.239  1.00  0.00           H
ATOM   1923 HD13 ILE X 118      16.509  63.608  26.182  1.00  0.00           H
ATOM   1924  C   ILE X 118      17.955  63.522  21.126  1.00  0.00           C
ATOM   1925  O   ILE X 118      17.217  63.809  20.165  1.00  0.00           O
ATOM   1926  N   LEU X 119      19.223  63.931  21.245  1.00  0.00           N
ATOM   1927  H   LEU X 119      19.774  63.751  22.072  1.00  0.00           H
ATOM   1928  CA  LEU X 119      20.000  64.699  20.244  1.00  0.00           C
ATOM   1929  HA  LEU X 119      19.401  65.532  19.877  1.00  0.00           H
ATOM   1930  CB  LEU X 119      21.365  65.118  20.889  1.00  0.00           C
ATOM   1931  HB2 LEU X 119      21.043  65.557  21.833  1.00  0.00           H
ATOM   1932  HB3 LEU X 119      21.976  64.258  21.161  1.00  0.00           H
ATOM   1933  CG  LEU X 119      22.095  66.200  20.057  1.00  0.00           C
ATOM   1934  HG  LEU X 119      21.360  66.770  19.489  1.00  0.00           H
ATOM   1935  CD1 LEU X 119      22.842  67.223  20.928  1.00  0.00           C
ATOM   1936 HD11 LEU X 119      23.647  66.770  21.507  1.00  0.00           H
ATOM   1937 HD12 LEU X 119      23.377  67.947  20.313  1.00  0.00           H
ATOM   1938 HD13 LEU X 119      22.127  67.756  21.555  1.00  0.00           H
ATOM   1939  CD2 LEU X 119      23.171  65.468  19.143  1.00  0.00           C
ATOM   1940 HD21 LEU X 119      22.681  64.783  18.451  1.00  0.00           H
ATOM   1941 HD22 LEU X 119      23.805  66.212  18.661  1.00  0.00           H
ATOM   1942 HD23 LEU X 119      23.910  64.949  19.754  1.00  0.00           H
ATOM   1943  C   LEU X 119      20.180  63.757  19.047  1.00  0.00           C
ATOM   1944  O   LEU X 119      20.089  64.179  17.878  1.00  0.00           O
ATOM   1945  N   GLY X 120      20.387  62.470  19.279  1.00  0.00           N
ATOM   1946  H   GLY X 120      20.591  62.208  20.233  1.00  0.00           H
ATOM   1947  CA  GLY X 120      20.586  61.369  18.308  1.00  0.00           C
ATOM   1948  HA2 GLY X 120      21.489  61.573  17.732  1.00  0.00           H
ATOM   1949  HA3 GLY X 120      20.781  60.454  18.867  1.00  0.00           H
ATOM   1950  C   GLY X 120      19.384  61.296  17.362  1.00  0.00           C
ATOM   1951  O   GLY X 120      19.616  61.046  16.171  1.00  0.00           O
ATOM   1952  N   TYR X 121      18.213  61.535  17.854  1.00  0.00           N
ATOM   1953  H   TYR X 121      18.172  61.790  18.831  1.00  0.00           H
ATOM   1954  CA  TYR X 121      17.016  61.468  16.992  1.00  0.00           C
ATOM   1955  HA  TYR X 121      17.257  60.890  16.100  1.00  0.00           H
ATOM   1956  CB  TYR X 121      15.925  60.685  17.708  1.00  0.00           C
ATOM   1957  HB2 TYR X 121      16.406  59.873  18.252  1.00  0.00           H
ATOM   1958  HB3 TYR X 121      15.508  61.331  18.481  1.00  0.00           H
ATOM   1959  CG  TYR X 121      14.943  60.134  16.722  1.00  0.00           C
ATOM   1960  CD1 TYR X 121      15.376  58.909  16.133  1.00  0.00           C
ATOM   1961  HD1 TYR X 121      16.305  58.410  16.370  1.00  0.00           H
ATOM   1962  CE1 TYR X 121      14.607  58.302  15.066  1.00  0.00           C
ATOM   1963  HE1 TYR X 121      14.939  57.366  14.641  1.00  0.00           H
ATOM   1964  CZ  TYR X 121      13.406  58.953  14.658  1.00  0.00           C
ATOM   1965  OH  TYR X 121      12.576  58.294  13.817  1.00  0.00           O
ATOM   1966  HH  TYR X 121      13.009  57.533  13.423  1.00  0.00           H
ATOM   1967  CE2 TYR X 121      13.054  60.188  15.197  1.00  0.00           C
ATOM   1968  HE2 TYR X 121      12.238  60.785  14.819  1.00  0.00           H
ATOM   1969  CD2 TYR X 121      13.811  60.756  16.302  1.00  0.00           C
ATOM   1970  HD2 TYR X 121      13.619  61.754  16.667  1.00  0.00           H
ATOM   1971  C   TYR X 121      16.620  62.880  16.511  1.00  0.00           C
ATOM   1972  O   TYR X 121      16.401  62.949  15.316  1.00  0.00           O
ATOM   1973  N   THR X 122      16.642  63.904  17.389  1.00  0.00           N
ATOM   1974  H   THR X 122      17.036  63.700  18.297  1.00  0.00           H
ATOM   1975  CA  THR X 122      16.474  65.301  16.971  1.00  0.00           C
ATOM   1976  HA  THR X 122      15.426  65.553  16.809  1.00  0.00           H
ATOM   1977  CB  THR X 122      16.885  66.278  18.154  1.00  0.00           C
ATOM   1978  HB  THR X 122      17.854  65.983  18.557  1.00  0.00           H
ATOM   1979  CG2 THR X 122      16.876  67.759  17.725  1.00  0.00           C
ATOM   1980 HG21 THR X 122      16.009  68.046  17.130  1.00  0.00           H
ATOM   1981 HG22 THR X 122      16.903  68.540  18.485  1.00  0.00           H
ATOM   1982 HG23 THR X 122      17.770  67.967  17.137  1.00  0.00           H
ATOM   1983  OG1 THR X 122      15.952  66.120  19.243  1.00  0.00           O
ATOM   1984  HG1 THR X 122      16.177  65.352  19.774  1.00  0.00           H
ATOM   1985  C   THR X 122      17.287  65.736  15.731  1.00  0.00           C
ATOM   1986  O   THR X 122      16.710  66.478  14.961  1.00  0.00           O
ATOM   1987  N   ARG X 123      18.549  65.255  15.549  1.00  0.00           N
ATOM   1988  H   ARG X 123      18.924  64.707  16.311  1.00  0.00           H
ATOM   1989  CA  ARG X 123      19.456  65.405  14.392  1.00  0.00           C
ATOM   1990  HA  ARG X 123      19.212  66.359  13.923  1.00  0.00           H
ATOM   1991  CB  ARG X 123      20.944  65.445  14.819  1.00  0.00           C
ATOM   1992  HB2 ARG X 123      21.202  64.587  15.441  1.00  0.00           H
ATOM   1993  HB3 ARG X 123      21.597  65.399  13.947  1.00  0.00           H
ATOM   1994  CG  ARG X 123      21.190  66.620  15.815  1.00  0.00           C
ATOM   1995  HG2 ARG X 123      20.735  67.560  15.503  1.00  0.00           H
ATOM   1996  HG3 ARG X 123      20.661  66.375  16.736  1.00  0.00           H
ATOM   1997  CD  ARG X 123      22.752  66.967  15.919  1.00  0.00           C
ATOM   1998  HD2 ARG X 123      22.882  67.553  16.829  1.00  0.00           H
ATOM   1999  HD3 ARG X 123      23.323  66.054  16.087  1.00  0.00           H
ATOM   2000  NE  ARG X 123      23.205  67.789  14.738  1.00  0.00           N
ATOM   2001  HE  ARG X 123      22.549  68.088  14.032  1.00  0.00           H
ATOM   2002  CZ  ARG X 123      24.432  68.155  14.458  1.00  0.00           C
ATOM   2003  NH1 ARG X 123      25.428  67.820  15.188  1.00  0.00           N
ATOM   2004 HH11 ARG X 123      25.242  67.501  16.128  1.00  0.00           H
ATOM   2005 HH12 ARG X 123      26.360  68.118  14.937  1.00  0.00           H
ATOM   2006  NH2 ARG X 123      24.698  68.885  13.381  1.00  0.00           N
ATOM   2007 HH21 ARG X 123      24.033  69.154  12.670  1.00  0.00           H
ATOM   2008 HH22 ARG X 123      25.675  69.074  13.205  1.00  0.00           H
ATOM   2009  C   ARG X 123      19.305  64.339  13.322  1.00  0.00           C
ATOM   2010  O   ARG X 123      20.116  64.348  12.406  1.00  0.00           O
ATOM   2011  N   SER X 124      18.293  63.477  13.325  1.00  0.00           N
ATOM   2012  H   SER X 124      17.618  63.502  14.076  1.00  0.00           H
ATOM   2013  CA  SER X 124      17.979  62.667  12.111  1.00  0.00           C
ATOM   2014  HA  SER X 124      18.924  62.200  11.834  1.00  0.00           H
ATOM   2015  CB  SER X 124      16.963  61.581  12.463  1.00  0.00           C
ATOM   2016  HB2 SER X 124      17.486  60.958  13.189  1.00  0.00           H
ATOM   2017  HB3 SER X 124      16.007  62.045  12.705  1.00  0.00           H
ATOM   2018  OG  SER X 124      16.636  60.829  11.358  1.00  0.00           O
ATOM   2019  HG  SER X 124      16.622  59.928  11.687  1.00  0.00           H
ATOM   2020  C   SER X 124      17.586  63.529  10.895  1.00  0.00           C
ATOM   2021  O   SER X 124      16.993  64.551  11.012  1.00  0.00           O
ATOM   2022  N   ARG X 125      17.925  63.133   9.704  1.00  0.00           N
ATOM   2023  H   ARG X 125      18.570  62.359   9.634  1.00  0.00           H
ATOM   2024  CA  ARG X 125      17.461  63.725   8.450  1.00  0.00           C
ATOM   2025  HA  ARG X 125      17.205  64.769   8.628  1.00  0.00           H
ATOM   2026  CB  ARG X 125      18.673  63.697   7.520  1.00  0.00           C
ATOM   2027  HB2 ARG X 125      19.463  64.137   8.129  1.00  0.00           H
ATOM   2028  HB3 ARG X 125      18.761  62.632   7.307  1.00  0.00           H
ATOM   2029  CG  ARG X 125      18.670  64.534   6.199  1.00  0.00           C
ATOM   2030  HG2 ARG X 125      17.710  64.495   5.684  1.00  0.00           H
ATOM   2031  HG3 ARG X 125      18.854  65.591   6.391  1.00  0.00           H
ATOM   2032  CD  ARG X 125      19.850  64.050   5.396  1.00  0.00           C
ATOM   2033  HD2 ARG X 125      19.666  62.978   5.326  1.00  0.00           H
ATOM   2034  HD3 ARG X 125      19.874  64.469   4.390  1.00  0.00           H
ATOM   2035  NE  ARG X 125      21.155  64.306   6.008  1.00  0.00           N
ATOM   2036  HE  ARG X 125      21.588  63.645   6.637  1.00  0.00           H
ATOM   2037  CZ  ARG X 125      21.988  65.220   5.646  1.00  0.00           C
ATOM   2038  NH1 ARG X 125      21.759  66.184   4.702  1.00  0.00           N
ATOM   2039 HH11 ARG X 125      20.866  66.332   4.253  1.00  0.00           H
ATOM   2040 HH12 ARG X 125      22.495  66.708   4.251  1.00  0.00           H
ATOM   2041  NH2 ARG X 125      23.124  65.326   6.246  1.00  0.00           N
ATOM   2042 HH21 ARG X 125      23.443  64.547   6.804  1.00  0.00           H
ATOM   2043 HH22 ARG X 125      23.591  66.220   6.184  1.00  0.00           H
ATOM   2044  C   ARG X 125      16.117  63.168   7.907  1.00  0.00           C
ATOM   2045  O   ARG X 125      15.522  63.771   7.032  1.00  0.00           O
ATOM   2046  N   LYS X 126      15.600  62.107   8.537  1.00  0.00           N
ATOM   2047  H   LYS X 126      16.122  61.949   9.386  1.00  0.00           H
ATOM   2048  CA  LYS X 126      14.390  61.225   8.209  1.00  0.00           C
ATOM   2049  HA  LYS X 126      14.714  60.685   7.319  1.00  0.00           H
ATOM   2050  CB  LYS X 126      14.217  60.203   9.338  1.00  0.00           C
ATOM   2051  HB2 LYS X 126      15.171  59.676   9.308  1.00  0.00           H
ATOM   2052  HB3 LYS X 126      14.238  60.539  10.374  1.00  0.00           H
ATOM   2053  CG  LYS X 126      12.930  59.287   9.224  1.00  0.00           C
ATOM   2054  HG2 LYS X 126      12.093  59.909   8.905  1.00  0.00           H
ATOM   2055  HG3 LYS X 126      13.086  58.583   8.408  1.00  0.00           H
ATOM   2056  CD  LYS X 126      12.627  58.382  10.464  1.00  0.00           C
ATOM   2057  HD2 LYS X 126      13.565  57.884  10.707  1.00  0.00           H
ATOM   2058  HD3 LYS X 126      12.212  58.920  11.316  1.00  0.00           H
ATOM   2059  CE  LYS X 126      11.678  57.283  10.179  1.00  0.00           C
ATOM   2060  HE2 LYS X 126      12.119  56.738   9.344  1.00  0.00           H
ATOM   2061  HE3 LYS X 126      11.677  56.575  11.008  1.00  0.00           H
ATOM   2062  NZ  LYS X 126      10.299  57.695   9.865  1.00  0.00           N
ATOM   2063  HZ1 LYS X 126       9.875  57.957  10.743  1.00  0.00           H
ATOM   2064  HZ2 LYS X 126      10.257  58.409   9.151  1.00  0.00           H
ATOM   2065  HZ3 LYS X 126       9.716  56.942   9.528  1.00  0.00           H
ATOM   2066  C   LYS X 126      13.090  61.818   7.864  1.00  0.00           C
ATOM   2067  O   LYS X 126      12.659  61.533   6.749  1.00  0.00           O
ATOM   2068  N   VAL X 127      12.432  62.600   8.770  1.00  0.00           N
ATOM   2069  H   VAL X 127      12.935  62.819   9.618  1.00  0.00           H
ATOM   2070  CA  VAL X 127      11.170  63.344   8.479  1.00  0.00           C
ATOM   2071  HA  VAL X 127      10.410  62.635   8.152  1.00  0.00           H
ATOM   2072  CB  VAL X 127      10.756  64.022   9.808  1.00  0.00           C
ATOM   2073  HB  VAL X 127      11.582  64.600  10.220  1.00  0.00           H
ATOM   2074  CG1 VAL X 127       9.653  65.060   9.823  1.00  0.00           C
ATOM   2075 HG11 VAL X 127       9.902  65.949   9.243  1.00  0.00           H
ATOM   2076 HG12 VAL X 127       8.787  64.624   9.323  1.00  0.00           H
ATOM   2077 HG13 VAL X 127       9.328  65.355  10.821  1.00  0.00           H
ATOM   2078  CG2 VAL X 127      10.335  62.997  10.868  1.00  0.00           C
ATOM   2079 HG21 VAL X 127      11.248  62.418  11.011  1.00  0.00           H
ATOM   2080 HG22 VAL X 127      10.233  63.529  11.813  1.00  0.00           H
ATOM   2081 HG23 VAL X 127       9.480  62.434  10.492  1.00  0.00           H
ATOM   2082  C   VAL X 127      11.329  64.492   7.322  1.00  0.00           C
ATOM   2083  O   VAL X 127      12.329  65.118   7.102  1.00  0.00           O
ATOM   2084  N   ASP X 128      10.158  64.652   6.664  1.00  0.00           N
ATOM   2085  H   ASP X 128       9.433  63.981   6.871  1.00  0.00           H
ATOM   2086  CA  ASP X 128       9.912  65.455   5.475  1.00  0.00           C
ATOM   2087  HA  ASP X 128      10.720  65.252   4.772  1.00  0.00           H
ATOM   2088  CB  ASP X 128       8.603  65.154   4.677  1.00  0.00           C
ATOM   2089  HB2 ASP X 128       7.769  65.596   5.221  1.00  0.00           H
ATOM   2090  HB3 ASP X 128       8.683  65.672   3.721  1.00  0.00           H
ATOM   2091  CG  ASP X 128       8.248  63.689   4.453  1.00  0.00           C
ATOM   2092  OD1 ASP X 128       9.275  62.929   4.372  1.00  0.00           O
ATOM   2093  OD2 ASP X 128       7.047  63.329   4.385  1.00  0.00           O
ATOM   2094  C   ASP X 128       9.975  66.983   5.578  1.00  0.00           C
ATOM   2095  O   ASP X 128      10.808  67.607   4.900  1.00  0.00           O
ATOM   2096  OXT ASP X 128       9.172  67.550   6.347  1.00  0.00           O
ATOM   2097  N   THR X 129      59.687  78.244   3.796  1.00  0.00           N
ATOM   2098  H1  THR X 129      60.647  78.039   4.036  1.00  0.00           H
ATOM   2099  H2  THR X 129      59.708  79.036   3.170  1.00  0.00           H
ATOM   2100  H3  THR X 129      59.292  77.402   3.401  1.00  0.00           H
ATOM   2101  CA  THR X 129      58.809  78.284   4.998  1.00  0.00           C
ATOM   2102  HA  THR X 129      58.970  79.241   5.495  1.00  0.00           H
ATOM   2103  CB  THR X 129      57.339  78.187   4.613  1.00  0.00           C
ATOM   2104  HB  THR X 129      56.722  78.026   5.497  1.00  0.00           H
ATOM   2105  CG2 THR X 129      56.882  79.492   3.941  1.00  0.00           C
ATOM   2106 HG21 THR X 129      57.392  79.509   2.978  1.00  0.00           H
ATOM   2107 HG22 THR X 129      55.830  79.470   3.655  1.00  0.00           H
ATOM   2108 HG23 THR X 129      57.166  80.369   4.521  1.00  0.00           H
ATOM   2109  OG1 THR X 129      57.222  77.159   3.700  1.00  0.00           O
ATOM   2110  HG1 THR X 129      56.324  77.139   3.361  1.00  0.00           H
ATOM   2111  C   THR X 129      59.087  77.158   5.969  1.00  0.00           C
ATOM   2112  O   THR X 129      59.444  77.423   7.129  1.00  0.00           O
ATOM   2113  N   HIE X 130      58.862  75.873   5.589  1.00  0.00           N
ATOM   2114  H   HIE X 130      58.614  75.716   4.622  1.00  0.00           H
ATOM   2115  CA  HIE X 130      58.803  74.861   6.670  1.00  0.00           C
ATOM   2116  HA  HIE X 130      58.192  75.260   7.480  1.00  0.00           H
ATOM   2117  CB  HIE X 130      58.211  73.584   6.153  1.00  0.00           C
ATOM   2118  HB2 HIE X 130      58.766  73.267   5.270  1.00  0.00           H
ATOM   2119  HB3 HIE X 130      58.119  72.727   6.820  1.00  0.00           H
ATOM   2120  CG  HIE X 130      56.740  73.816   5.722  1.00  0.00           C
ATOM   2121  ND1 HIE X 130      55.644  73.914   6.525  1.00  0.00           N
ATOM   2122  CE1 HIE X 130      54.623  74.377   5.753  1.00  0.00           C
ATOM   2123  HE1 HIE X 130      53.648  74.697   6.089  1.00  0.00           H
ATOM   2124  NE2 HIE X 130      55.008  74.479   4.492  1.00  0.00           N
ATOM   2125  HE2 HIE X 130      54.457  74.939   3.782  1.00  0.00           H
ATOM   2126  CD2 HIE X 130      56.375  74.182   4.453  1.00  0.00           C
ATOM   2127  HD2 HIE X 130      57.003  74.115   3.577  1.00  0.00           H
ATOM   2128  C   HIE X 130      60.126  74.449   7.318  1.00  0.00           C
ATOM   2129  O   HIE X 130      60.211  74.283   8.548  1.00  0.00           O
ATOM   2130  N   VAL X 131      61.226  74.544   6.573  1.00  0.00           N
ATOM   2131  H   VAL X 131      61.055  74.815   5.615  1.00  0.00           H
ATOM   2132  CA  VAL X 131      62.621  74.188   6.911  1.00  0.00           C
ATOM   2133  HA  VAL X 131      62.599  73.272   7.501  1.00  0.00           H
ATOM   2134  CB  VAL X 131      63.488  74.068   5.564  1.00  0.00           C
ATOM   2135  HB  VAL X 131      63.711  75.087   5.249  1.00  0.00           H
ATOM   2136  CG1 VAL X 131      64.842  73.429   5.888  1.00  0.00           C
ATOM   2137 HG11 VAL X 131      65.490  73.500   5.015  1.00  0.00           H
ATOM   2138 HG12 VAL X 131      65.303  73.896   6.759  1.00  0.00           H
ATOM   2139 HG13 VAL X 131      64.584  72.388   6.078  1.00  0.00           H
ATOM   2140  CG2 VAL X 131      62.752  73.240   4.511  1.00  0.00           C
ATOM   2141 HG21 VAL X 131      63.414  72.886   3.721  1.00  0.00           H
ATOM   2142 HG22 VAL X 131      62.353  72.375   5.042  1.00  0.00           H
ATOM   2143 HG23 VAL X 131      61.964  73.807   4.017  1.00  0.00           H
ATOM   2144  C   VAL X 131      63.272  75.324   7.813  1.00  0.00           C
ATOM   2145  O   VAL X 131      63.967  75.014   8.802  1.00  0.00           O
ATOM   2146  N   GLN X 132      62.812  76.573   7.599  1.00  0.00           N
ATOM   2147  H   GLN X 132      62.119  76.638   6.867  1.00  0.00           H
ATOM   2148  CA  GLN X 132      63.067  77.781   8.422  1.00  0.00           C
ATOM   2149  HA  GLN X 132      64.146  77.814   8.577  1.00  0.00           H
ATOM   2150  CB  GLN X 132      62.672  79.027   7.645  1.00  0.00           C
ATOM   2151  HB2 GLN X 132      61.611  78.895   7.435  1.00  0.00           H
ATOM   2152  HB3 GLN X 132      62.856  79.923   8.239  1.00  0.00           H
ATOM   2153  CG  GLN X 132      63.480  79.253   6.339  1.00  0.00           C
ATOM   2154  HG2 GLN X 132      63.720  80.304   6.178  1.00  0.00           H
ATOM   2155  HG3 GLN X 132      64.430  78.758   6.536  1.00  0.00           H
ATOM   2156  CD  GLN X 132      62.832  78.645   5.104  1.00  0.00           C
ATOM   2157  OE1 GLN X 132      62.113  77.604   5.072  1.00  0.00           O
ATOM   2158  NE2 GLN X 132      63.098  79.361   4.033  1.00  0.00           N
ATOM   2159 HE21 GLN X 132      62.896  79.051   3.094  1.00  0.00           H
ATOM   2160 HE22 GLN X 132      63.642  80.210   4.093  1.00  0.00           H
ATOM   2161  C   GLN X 132      62.318  77.791   9.751  1.00  0.00           C
ATOM   2162  O   GLN X 132      62.855  78.316  10.743  1.00  0.00           O
ATOM   2163  N   GLY X 133      61.120  77.190   9.832  1.00  0.00           N
ATOM   2164  H   GLY X 133      60.751  76.989   8.914  1.00  0.00           H
ATOM   2165  CA  GLY X 133      60.186  76.953  10.927  1.00  0.00           C
ATOM   2166  HA2 GLY X 133      60.030  77.842  11.538  1.00  0.00           H
ATOM   2167  HA3 GLY X 133      59.168  76.746  10.600  1.00  0.00           H
ATOM   2168  C   GLY X 133      60.621  75.821  11.842  1.00  0.00           C
ATOM   2169  O   GLY X 133      59.956  75.618  12.879  1.00  0.00           O
ATOM   2170  N   ARG X 134      61.740  75.171  11.618  1.00  0.00           N
ATOM   2171  H   ARG X 134      62.259  75.386  10.780  1.00  0.00           H
ATOM   2172  CA  ARG X 134      62.022  73.916  12.249  1.00  0.00           C
ATOM   2173  HA  ARG X 134      61.102  73.331  12.206  1.00  0.00           H
ATOM   2174  CB  ARG X 134      63.068  73.149  11.487  1.00  0.00           C
ATOM   2175  HB2 ARG X 134      63.020  72.104  11.792  1.00  0.00           H
ATOM   2176  HB3 ARG X 134      62.777  73.045  10.442  1.00  0.00           H
ATOM   2177  CG  ARG X 134      64.513  73.751  11.681  1.00  0.00           C
ATOM   2178  HG2 ARG X 134      64.555  74.838  11.619  1.00  0.00           H
ATOM   2179  HG3 ARG X 134      64.825  73.488  12.692  1.00  0.00           H
ATOM   2180  CD  ARG X 134      65.491  72.964  10.665  1.00  0.00           C
ATOM   2181  HD2 ARG X 134      65.498  71.914  10.957  1.00  0.00           H
ATOM   2182  HD3 ARG X 134      65.138  72.878   9.637  1.00  0.00           H
ATOM   2183  NE  ARG X 134      66.887  73.512  10.817  1.00  0.00           N
ATOM   2184  HE  ARG X 134      67.613  72.843  11.028  1.00  0.00           H
ATOM   2185  CZ  ARG X 134      67.344  74.723  10.501  1.00  0.00           C
ATOM   2186  NH1 ARG X 134      68.535  75.172  10.873  1.00  0.00           N
ATOM   2187 HH11 ARG X 134      68.974  74.516  11.503  1.00  0.00           H
ATOM   2188 HH12 ARG X 134      68.893  76.099  10.690  1.00  0.00           H
ATOM   2189  NH2 ARG X 134      66.710  75.644   9.843  1.00  0.00           N
ATOM   2190 HH21 ARG X 134      65.717  75.534   9.696  1.00  0.00           H
ATOM   2191 HH22 ARG X 134      67.028  76.603   9.863  1.00  0.00           H
ATOM   2192  C   ARG X 134      62.259  73.996  13.775  1.00  0.00           C
ATOM   2193  O   ARG X 134      62.339  72.918  14.371  1.00  0.00           O
ATOM   2194  N   VAL X 135      62.437  75.173  14.439  1.00  0.00           N
ATOM   2195  H   VAL X 135      62.416  76.048  13.933  1.00  0.00           H
ATOM   2196  CA  VAL X 135      62.514  75.202  15.916  1.00  0.00           C
ATOM   2197  HA  VAL X 135      63.181  74.369  16.139  1.00  0.00           H
ATOM   2198  CB  VAL X 135      63.239  76.481  16.466  1.00  0.00           C
ATOM   2199  HB  VAL X 135      62.818  77.399  16.055  1.00  0.00           H
ATOM   2200  CG1 VAL X 135      63.069  76.628  17.955  1.00  0.00           C
ATOM   2201 HG11 VAL X 135      63.671  77.471  18.294  1.00  0.00           H
ATOM   2202 HG12 VAL X 135      62.083  76.996  18.239  1.00  0.00           H
ATOM   2203 HG13 VAL X 135      63.438  75.820  18.588  1.00  0.00           H
ATOM   2204  CG2 VAL X 135      64.750  76.271  16.220  1.00  0.00           C
ATOM   2205 HG21 VAL X 135      65.318  77.108  16.624  1.00  0.00           H
ATOM   2206 HG22 VAL X 135      65.006  75.322  16.692  1.00  0.00           H
ATOM   2207 HG23 VAL X 135      64.867  76.080  15.153  1.00  0.00           H
ATOM   2208  C   VAL X 135      61.138  75.045  16.583  1.00  0.00           C
ATOM   2209  O   VAL X 135      61.033  74.357  17.593  1.00  0.00           O
ATOM   2210  N   TYR X 136      60.095  75.428  15.832  1.00  0.00           N
ATOM   2211  H   TYR X 136      60.210  75.757  14.884  1.00  0.00           H
ATOM   2212  CA  TYR X 136      58.716  75.220  16.391  1.00  0.00           C
ATOM   2213  HA  TYR X 136      58.734  75.715  17.362  1.00  0.00           H
ATOM   2214  CB  TYR X 136      57.711  76.072  15.592  1.00  0.00           C
ATOM   2215  HB2 TYR X 136      58.013  77.047  15.975  1.00  0.00           H
ATOM   2216  HB3 TYR X 136      57.903  75.968  14.524  1.00  0.00           H
ATOM   2217  CG  TYR X 136      56.262  75.807  15.910  1.00  0.00           C
ATOM   2218  CD1 TYR X 136      55.768  76.251  17.120  1.00  0.00           C
ATOM   2219  HD1 TYR X 136      56.418  76.675  17.871  1.00  0.00           H
ATOM   2220  CE1 TYR X 136      54.455  76.057  17.471  1.00  0.00           C
ATOM   2221  HE1 TYR X 136      54.106  76.262  18.473  1.00  0.00           H
ATOM   2222  CZ  TYR X 136      53.602  75.246  16.741  1.00  0.00           C
ATOM   2223  OH  TYR X 136      52.349  74.897  17.114  1.00  0.00           O
ATOM   2224  HH  TYR X 136      52.354  74.545  18.007  1.00  0.00           H
ATOM   2225  CE2 TYR X 136      54.054  74.812  15.490  1.00  0.00           C
ATOM   2226  HE2 TYR X 136      53.420  74.234  14.834  1.00  0.00           H
ATOM   2227  CD2 TYR X 136      55.345  75.132  15.015  1.00  0.00           C
ATOM   2228  HD2 TYR X 136      55.723  74.697  14.102  1.00  0.00           H
ATOM   2229  C   TYR X 136      58.283  73.689  16.396  1.00  0.00           C
ATOM   2230  O   TYR X 136      57.639  73.079  17.255  1.00  0.00           O
ATOM   2231  N   ASN X 137      58.703  72.955  15.369  1.00  0.00           N
ATOM   2232  H   ASN X 137      59.115  73.456  14.595  1.00  0.00           H
ATOM   2233  CA  ASN X 137      58.809  71.494  15.326  1.00  0.00           C
ATOM   2234  HA  ASN X 137      57.804  71.073  15.377  1.00  0.00           H
ATOM   2235  CB  ASN X 137      59.430  70.956  14.033  1.00  0.00           C
ATOM   2236  HB2 ASN X 137      60.408  71.410  13.876  1.00  0.00           H
ATOM   2237  HB3 ASN X 137      59.478  69.875  14.164  1.00  0.00           H
ATOM   2238  CG  ASN X 137      58.550  71.229  12.822  1.00  0.00           C
ATOM   2239  OD1 ASN X 137      58.751  72.094  12.035  1.00  0.00           O
ATOM   2240  ND2 ASN X 137      57.371  70.616  12.933  1.00  0.00           N
ATOM   2241 HD21 ASN X 137      56.670  70.782  12.225  1.00  0.00           H
ATOM   2242 HD22 ASN X 137      57.256  70.005  13.729  1.00  0.00           H
ATOM   2243  C   ASN X 137      59.538  70.946  16.528  1.00  0.00           C
ATOM   2244  O   ASN X 137      58.951  70.034  17.133  1.00  0.00           O
ATOM   2245  N   PHE X 138      60.780  71.419  16.835  1.00  0.00           N
ATOM   2246  H   PHE X 138      61.184  72.153  16.271  1.00  0.00           H
ATOM   2247  CA  PHE X 138      61.523  70.922  17.962  1.00  0.00           C
ATOM   2248  HA  PHE X 138      61.531  69.835  18.046  1.00  0.00           H
ATOM   2249  CB  PHE X 138      62.940  71.595  17.800  1.00  0.00           C
ATOM   2250  HB2 PHE X 138      63.427  71.168  16.924  1.00  0.00           H
ATOM   2251  HB3 PHE X 138      62.889  72.683  17.765  1.00  0.00           H
ATOM   2252  CG  PHE X 138      63.787  71.159  18.965  1.00  0.00           C
ATOM   2253  CD1 PHE X 138      63.850  72.057  20.034  1.00  0.00           C
ATOM   2254  HD1 PHE X 138      63.357  73.002  19.859  1.00  0.00           H
ATOM   2255  CE1 PHE X 138      64.610  71.698  21.107  1.00  0.00           C
ATOM   2256  HE1 PHE X 138      64.615  72.314  21.994  1.00  0.00           H
ATOM   2257  CZ  PHE X 138      65.373  70.552  21.153  1.00  0.00           C
ATOM   2258  HZ  PHE X 138      65.949  70.309  22.034  1.00  0.00           H
ATOM   2259  CE2 PHE X 138      65.334  69.653  20.047  1.00  0.00           C
ATOM   2260  HE2 PHE X 138      65.800  68.682  20.120  1.00  0.00           H
ATOM   2261  CD2 PHE X 138      64.554  69.986  18.947  1.00  0.00           C
ATOM   2262  HD2 PHE X 138      64.438  69.321  18.104  1.00  0.00           H
ATOM   2263  C   PHE X 138      60.925  71.379  19.326  1.00  0.00           C
ATOM   2264  O   PHE X 138      60.897  70.575  20.308  1.00  0.00           O
ATOM   2265  N   LEU X 139      60.220  72.515  19.478  1.00  0.00           N
ATOM   2266  H   LEU X 139      60.136  73.075  18.641  1.00  0.00           H
ATOM   2267  CA  LEU X 139      59.627  72.996  20.682  1.00  0.00           C
ATOM   2268  HA  LEU X 139      60.279  72.639  21.479  1.00  0.00           H
ATOM   2269  CB  LEU X 139      59.589  74.545  20.828  1.00  0.00           C
ATOM   2270  HB2 LEU X 139      59.058  75.097  20.052  1.00  0.00           H
ATOM   2271  HB3 LEU X 139      59.036  74.735  21.747  1.00  0.00           H
ATOM   2272  CG  LEU X 139      60.947  75.238  21.031  1.00  0.00           C
ATOM   2273  HG  LEU X 139      61.657  74.995  20.241  1.00  0.00           H
ATOM   2274  CD1 LEU X 139      60.774  76.702  20.940  1.00  0.00           C
ATOM   2275 HD11 LEU X 139      60.013  77.106  21.608  1.00  0.00           H
ATOM   2276 HD12 LEU X 139      61.753  77.130  21.155  1.00  0.00           H
ATOM   2277 HD13 LEU X 139      60.455  76.994  19.940  1.00  0.00           H
ATOM   2278  CD2 LEU X 139      61.594  74.918  22.422  1.00  0.00           C
ATOM   2279 HD21 LEU X 139      62.354  75.660  22.667  1.00  0.00           H
ATOM   2280 HD22 LEU X 139      60.870  74.788  23.226  1.00  0.00           H
ATOM   2281 HD23 LEU X 139      62.211  74.022  22.345  1.00  0.00           H
ATOM   2282  C   LEU X 139      58.228  72.408  20.976  1.00  0.00           C
ATOM   2283  O   LEU X 139      57.991  72.041  22.143  1.00  0.00           O
ATOM   2284  N   GLU X 140      57.355  72.291  19.935  1.00  0.00           N
ATOM   2285  H   GLU X 140      57.758  72.530  19.040  1.00  0.00           H
ATOM   2286  CA  GLU X 140      55.942  72.104  20.081  1.00  0.00           C
ATOM   2287  HA  GLU X 140      55.955  71.719  21.101  1.00  0.00           H
ATOM   2288  CB  GLU X 140      55.202  73.447  20.165  1.00  0.00           C
ATOM   2289  HB2 GLU X 140      55.897  74.160  20.608  1.00  0.00           H
ATOM   2290  HB3 GLU X 140      54.948  73.745  19.148  1.00  0.00           H
ATOM   2291  CG  GLU X 140      54.047  73.400  21.194  1.00  0.00           C
ATOM   2292  HG2 GLU X 140      54.079  72.499  21.807  1.00  0.00           H
ATOM   2293  HG3 GLU X 140      54.018  74.279  21.838  1.00  0.00           H
ATOM   2294  CD  GLU X 140      52.686  73.440  20.543  1.00  0.00           C
ATOM   2295  OE1 GLU X 140      51.848  72.632  20.992  1.00  0.00           O
ATOM   2296  OE2 GLU X 140      52.365  74.163  19.634  1.00  0.00           O
ATOM   2297  C   GLU X 140      55.347  71.132  19.101  1.00  0.00           C
ATOM   2298  O   GLU X 140      54.217  70.802  19.308  1.00  0.00           O
ATOM   2299  N   ARG X 141      56.020  70.633  18.033  1.00  0.00           N
ATOM   2300  H   ARG X 141      57.002  70.839  17.919  1.00  0.00           H
ATOM   2301  CA  ARG X 141      55.425  69.857  16.981  1.00  0.00           C
ATOM   2302  HA  ARG X 141      54.515  69.428  17.399  1.00  0.00           H
ATOM   2303  CB  ARG X 141      54.934  70.826  15.850  1.00  0.00           C
ATOM   2304  HB2 ARG X 141      54.394  71.685  16.247  1.00  0.00           H
ATOM   2305  HB3 ARG X 141      55.780  71.180  15.259  1.00  0.00           H
ATOM   2306  CG  ARG X 141      53.911  70.069  14.912  1.00  0.00           C
ATOM   2307  HG2 ARG X 141      54.488  69.483  14.197  1.00  0.00           H
ATOM   2308  HG3 ARG X 141      53.449  69.316  15.550  1.00  0.00           H
ATOM   2309  CD  ARG X 141      52.934  71.046  14.267  1.00  0.00           C
ATOM   2310  HD2 ARG X 141      53.395  71.896  13.763  1.00  0.00           H
ATOM   2311  HD3 ARG X 141      52.396  70.579  13.442  1.00  0.00           H
ATOM   2312  NE  ARG X 141      51.894  71.483  15.211  1.00  0.00           N
ATOM   2313  HE  ARG X 141      52.126  71.272  16.171  1.00  0.00           H
ATOM   2314  CZ  ARG X 141      50.858  72.238  14.927  1.00  0.00           C
ATOM   2315  NH1 ARG X 141      50.004  72.512  15.799  1.00  0.00           N
ATOM   2316 HH11 ARG X 141      50.276  72.234  16.731  1.00  0.00           H
ATOM   2317 HH12 ARG X 141      49.272  73.192  15.645  1.00  0.00           H
ATOM   2318  NH2 ARG X 141      50.563  72.734  13.691  1.00  0.00           N
ATOM   2319 HH21 ARG X 141      51.151  72.536  12.894  1.00  0.00           H
ATOM   2320 HH22 ARG X 141      49.772  73.350  13.569  1.00  0.00           H
ATOM   2321  C   ARG X 141      56.467  68.787  16.515  1.00  0.00           C
ATOM   2322  O   ARG X 141      56.874  68.822  15.361  1.00  0.00           O
ATOM   2323  N   PRO X 142      56.760  67.766  17.360  1.00  0.00           N
ATOM   2324  CD  PRO X 142      56.284  67.621  18.711  1.00  0.00           C
ATOM   2325  HD2 PRO X 142      55.298  67.185  18.549  1.00  0.00           H
ATOM   2326  HD3 PRO X 142      56.364  68.600  19.183  1.00  0.00           H
ATOM   2327  CG  PRO X 142      57.240  66.676  19.473  1.00  0.00           C
ATOM   2328  HG2 PRO X 142      56.764  66.098  20.265  1.00  0.00           H
ATOM   2329  HG3 PRO X 142      58.055  67.314  19.814  1.00  0.00           H
ATOM   2330  CB  PRO X 142      57.732  65.819  18.288  1.00  0.00           C
ATOM   2331  HB2 PRO X 142      56.951  65.085  18.089  1.00  0.00           H
ATOM   2332  HB3 PRO X 142      58.674  65.305  18.476  1.00  0.00           H
ATOM   2333  CA  PRO X 142      57.846  66.829  17.195  1.00  0.00           C
ATOM   2334  HA  PRO X 142      58.792  67.350  17.340  1.00  0.00           H
ATOM   2335  C   PRO X 142      57.956  66.090  15.890  1.00  0.00           C
ATOM   2336  O   PRO X 142      56.991  65.589  15.404  1.00  0.00           O
ATOM   2337  N   THR X 143      59.199  66.029  15.447  1.00  0.00           N
ATOM   2338  H   THR X 143      59.853  66.753  15.709  1.00  0.00           H
ATOM   2339  CA  THR X 143      59.563  65.182  14.325  1.00  0.00           C
ATOM   2340  HA  THR X 143      59.124  64.198  14.492  1.00  0.00           H
ATOM   2341  CB  THR X 143      58.926  65.645  13.040  1.00  0.00           C
ATOM   2342  HB  THR X 143      57.840  65.555  13.035  1.00  0.00           H
ATOM   2343  CG2 THR X 143      59.263  67.046  12.577  1.00  0.00           C
ATOM   2344 HG21 THR X 143      58.813  67.196  11.595  1.00  0.00           H
ATOM   2345 HG22 THR X 143      58.998  67.861  13.250  1.00  0.00           H
ATOM   2346 HG23 THR X 143      60.335  67.111  12.392  1.00  0.00           H
ATOM   2347  OG1 THR X 143      59.392  64.792  12.056  1.00  0.00           O
ATOM   2348  HG1 THR X 143      58.674  64.249  11.721  1.00  0.00           H
ATOM   2349  C   THR X 143      61.093  65.091  14.190  1.00  0.00           C
ATOM   2350  O   THR X 143      61.741  66.083  14.499  1.00  0.00           O
ATOM   2351  N   GLY X 144      61.649  63.886  13.987  1.00  0.00           N
ATOM   2352  H   GLY X 144      60.959  63.261  13.595  1.00  0.00           H
ATOM   2353  CA  GLY X 144      63.066  63.687  14.071  1.00  0.00           C
ATOM   2354  HA2 GLY X 144      63.333  62.903  13.362  1.00  0.00           H
ATOM   2355  HA3 GLY X 144      63.582  64.555  13.660  1.00  0.00           H
ATOM   2356  C   GLY X 144      63.496  63.319  15.468  1.00  0.00           C
ATOM   2357  O   GLY X 144      63.230  64.079  16.447  1.00  0.00           O
ATOM   2358  N   TRP X 145      64.299  62.293  15.626  1.00  0.00           N
ATOM   2359  H   TRP X 145      64.697  61.914  14.779  1.00  0.00           H
ATOM   2360  CA  TRP X 145      64.667  61.579  16.893  1.00  0.00           C
ATOM   2361  HA  TRP X 145      63.725  61.252  17.333  1.00  0.00           H
ATOM   2362  CB  TRP X 145      65.480  60.368  16.579  1.00  0.00           C
ATOM   2363  HB2 TRP X 145      64.853  59.672  16.022  1.00  0.00           H
ATOM   2364  HB3 TRP X 145      66.384  60.608  16.020  1.00  0.00           H
ATOM   2365  CG  TRP X 145      65.897  59.560  17.757  1.00  0.00           C
ATOM   2366  CD1 TRP X 145      67.135  59.414  18.263  1.00  0.00           C
ATOM   2367  HD1 TRP X 145      68.048  59.870  17.909  1.00  0.00           H
ATOM   2368  NE1 TRP X 145      67.109  58.494  19.302  1.00  0.00           N
ATOM   2369  HE1 TRP X 145      67.911  58.256  19.867  1.00  0.00           H
ATOM   2370  CE2 TRP X 145      65.805  58.035  19.519  1.00  0.00           C
ATOM   2371  CZ2 TRP X 145      65.243  57.073  20.364  1.00  0.00           C
ATOM   2372  HZ2 TRP X 145      65.946  56.660  21.073  1.00  0.00           H
ATOM   2373  CH2 TRP X 145      63.849  56.753  20.280  1.00  0.00           C
ATOM   2374  HH2 TRP X 145      63.398  56.097  21.010  1.00  0.00           H
ATOM   2375  CZ3 TRP X 145      63.102  57.498  19.328  1.00  0.00           C
ATOM   2376  HZ3 TRP X 145      62.087  57.219  19.086  1.00  0.00           H
ATOM   2377  CE3 TRP X 145      63.678  58.425  18.481  1.00  0.00           C
ATOM   2378  HE3 TRP X 145      63.145  58.903  17.672  1.00  0.00           H
ATOM   2379  CD2 TRP X 145      65.022  58.745  18.602  1.00  0.00           C
ATOM   2380  C   TRP X 145      65.306  62.574  17.905  1.00  0.00           C
ATOM   2381  O   TRP X 145      65.009  62.463  19.082  1.00  0.00           O
ATOM   2382  N   LYS X 146      65.977  63.695  17.457  1.00  0.00           N
ATOM   2383  H   LYS X 146      66.100  63.654  16.456  1.00  0.00           H
ATOM   2384  CA  LYS X 146      66.397  64.826  18.378  1.00  0.00           C
ATOM   2385  HA  LYS X 146      67.096  64.478  19.140  1.00  0.00           H
ATOM   2386  CB  LYS X 146      66.941  66.019  17.653  1.00  0.00           C
ATOM   2387  HB2 LYS X 146      67.283  66.752  18.384  1.00  0.00           H
ATOM   2388  HB3 LYS X 146      67.734  65.587  17.043  1.00  0.00           H
ATOM   2389  CG  LYS X 146      66.027  66.833  16.734  1.00  0.00           C
ATOM   2390  HG2 LYS X 146      65.739  66.205  15.891  1.00  0.00           H
ATOM   2391  HG3 LYS X 146      65.052  67.020  17.182  1.00  0.00           H
ATOM   2392  CD  LYS X 146      66.653  68.186  16.298  1.00  0.00           C
ATOM   2393  HD2 LYS X 146      65.951  68.913  15.890  1.00  0.00           H
ATOM   2394  HD3 LYS X 146      67.150  68.599  17.175  1.00  0.00           H
ATOM   2395  CE  LYS X 146      67.656  67.972  15.193  1.00  0.00           C
ATOM   2396  HE2 LYS X 146      68.384  67.206  15.458  1.00  0.00           H
ATOM   2397  HE3 LYS X 146      67.193  67.583  14.286  1.00  0.00           H
ATOM   2398  NZ  LYS X 146      68.344  69.221  14.836  1.00  0.00           N
ATOM   2399  HZ1 LYS X 146      68.948  69.030  14.049  1.00  0.00           H
ATOM   2400  HZ2 LYS X 146      67.771  69.997  14.538  1.00  0.00           H
ATOM   2401  HZ3 LYS X 146      68.914  69.604  15.576  1.00  0.00           H
ATOM   2402  C   LYS X 146      65.261  65.248  19.242  1.00  0.00           C
ATOM   2403  O   LYS X 146      65.444  65.449  20.440  1.00  0.00           O
ATOM   2404  N   CYS X 147      64.023  65.266  18.772  1.00  0.00           N
ATOM   2405  H   CYS X 147      63.947  64.993  17.803  1.00  0.00           H
ATOM   2406  CA  CYS X 147      62.875  65.740  19.540  1.00  0.00           C
ATOM   2407  HA  CYS X 147      63.094  66.704  19.999  1.00  0.00           H
ATOM   2408  CB  CYS X 147      61.700  65.868  18.537  1.00  0.00           C
ATOM   2409  HB2 CYS X 147      61.481  64.969  17.959  1.00  0.00           H
ATOM   2410  HB3 CYS X 147      60.862  66.199  19.149  1.00  0.00           H
ATOM   2411  SG  CYS X 147      62.203  67.119  17.457  1.00  0.00           S
ATOM   2412  HG  CYS X 147      62.510  66.454  16.340  1.00  0.00           H
ATOM   2413  C   CYS X 147      62.421  64.815  20.719  1.00  0.00           C
ATOM   2414  O   CYS X 147      61.962  65.344  21.723  1.00  0.00           O
ATOM   2415  N   PHE X 148      62.698  63.524  20.669  1.00  0.00           N
ATOM   2416  H   PHE X 148      63.266  63.249  19.880  1.00  0.00           H
ATOM   2417  CA  PHE X 148      62.309  62.550  21.725  1.00  0.00           C
ATOM   2418  HA  PHE X 148      61.387  62.934  22.160  1.00  0.00           H
ATOM   2419  CB  PHE X 148      62.159  61.156  21.199  1.00  0.00           C
ATOM   2420  HB2 PHE X 148      61.270  61.103  20.571  1.00  0.00           H
ATOM   2421  HB3 PHE X 148      62.957  60.789  20.553  1.00  0.00           H
ATOM   2422  CG  PHE X 148      61.890  60.125  22.244  1.00  0.00           C
ATOM   2423  CD1 PHE X 148      60.617  59.899  22.757  1.00  0.00           C
ATOM   2424  HD1 PHE X 148      59.748  60.451  22.431  1.00  0.00           H
ATOM   2425  CE1 PHE X 148      60.383  58.899  23.670  1.00  0.00           C
ATOM   2426  HE1 PHE X 148      59.371  58.774  24.025  1.00  0.00           H
ATOM   2427  CZ  PHE X 148      61.396  58.055  24.112  1.00  0.00           C
ATOM   2428  HZ  PHE X 148      61.164  57.153  24.659  1.00  0.00           H
ATOM   2429  CE2 PHE X 148      62.671  58.178  23.507  1.00  0.00           C
ATOM   2430  HE2 PHE X 148      63.395  57.397  23.690  1.00  0.00           H
ATOM   2431  CD2 PHE X 148      62.954  59.250  22.648  1.00  0.00           C
ATOM   2432  HD2 PHE X 148      63.932  59.390  22.213  1.00  0.00           H
ATOM   2433  C   PHE X 148      63.321  62.651  22.884  1.00  0.00           C
ATOM   2434  O   PHE X 148      62.876  62.766  24.004  1.00  0.00           O
ATOM   2435  N   VAL X 149      64.646  62.699  22.507  1.00  0.00           N
ATOM   2436  H   VAL X 149      64.791  62.610  21.512  1.00  0.00           H
ATOM   2437  CA  VAL X 149      65.883  62.720  23.356  1.00  0.00           C
ATOM   2438  HA  VAL X 149      65.682  61.813  23.926  1.00  0.00           H
ATOM   2439  CB  VAL X 149      67.057  62.554  22.409  1.00  0.00           C
ATOM   2440  HB  VAL X 149      66.854  63.119  21.500  1.00  0.00           H
ATOM   2441  CG1 VAL X 149      68.302  62.971  23.096  1.00  0.00           C
ATOM   2442 HG11 VAL X 149      68.434  62.281  23.930  1.00  0.00           H
ATOM   2443 HG12 VAL X 149      69.143  62.997  22.404  1.00  0.00           H
ATOM   2444 HG13 VAL X 149      68.246  64.035  23.325  1.00  0.00           H
ATOM   2445  CG2 VAL X 149      67.220  61.135  21.949  1.00  0.00           C
ATOM   2446 HG21 VAL X 149      68.177  61.016  21.440  1.00  0.00           H
ATOM   2447 HG22 VAL X 149      67.253  60.505  22.838  1.00  0.00           H
ATOM   2448 HG23 VAL X 149      66.411  60.931  21.249  1.00  0.00           H
ATOM   2449  C   VAL X 149      65.819  63.950  24.270  1.00  0.00           C
ATOM   2450  O   VAL X 149      66.358  63.921  25.387  1.00  0.00           O
ATOM   2451  N   TYR X 150      65.189  65.024  23.716  1.00  0.00           N
ATOM   2452  H   TYR X 150      64.992  65.028  22.725  1.00  0.00           H
ATOM   2453  CA  TYR X 150      64.730  66.244  24.376  1.00  0.00           C
ATOM   2454  HA  TYR X 150      65.397  66.497  25.199  1.00  0.00           H
ATOM   2455  CB  TYR X 150      64.564  67.368  23.435  1.00  0.00           C
ATOM   2456  HB2 TYR X 150      65.548  67.706  23.109  1.00  0.00           H
ATOM   2457  HB3 TYR X 150      64.082  67.092  22.497  1.00  0.00           H
ATOM   2458  CG  TYR X 150      63.852  68.571  23.982  1.00  0.00           C
ATOM   2459  CD1 TYR X 150      62.859  69.216  23.212  1.00  0.00           C
ATOM   2460  HD1 TYR X 150      62.485  68.770  22.303  1.00  0.00           H
ATOM   2461  CE1 TYR X 150      62.245  70.435  23.689  1.00  0.00           C
ATOM   2462  HE1 TYR X 150      61.397  70.812  23.137  1.00  0.00           H
ATOM   2463  CZ  TYR X 150      62.747  71.050  24.863  1.00  0.00           C
ATOM   2464  OH  TYR X 150      62.306  72.231  25.329  1.00  0.00           O
ATOM   2465  HH  TYR X 150      61.382  72.456  25.203  1.00  0.00           H
ATOM   2466  CE2 TYR X 150      63.834  70.452  25.510  1.00  0.00           C
ATOM   2467  HE2 TYR X 150      64.129  70.886  26.454  1.00  0.00           H
ATOM   2468  CD2 TYR X 150      64.327  69.208  25.145  1.00  0.00           C
ATOM   2469  HD2 TYR X 150      65.185  68.778  25.640  1.00  0.00           H
ATOM   2470  C   TYR X 150      63.490  65.970  25.189  1.00  0.00           C
ATOM   2471  O   TYR X 150      63.677  65.900  26.433  1.00  0.00           O
ATOM   2472  N   HIE X 151      62.333  65.667  24.569  1.00  0.00           N
ATOM   2473  H   HIE X 151      62.433  65.771  23.570  1.00  0.00           H
ATOM   2474  CA  HIE X 151      60.989  65.617  25.208  1.00  0.00           C
ATOM   2475  HA  HIE X 151      60.734  66.596  25.613  1.00  0.00           H
ATOM   2476  CB  HIE X 151      59.897  65.434  24.112  1.00  0.00           C
ATOM   2477  HB2 HIE X 151      60.377  64.864  23.316  1.00  0.00           H
ATOM   2478  HB3 HIE X 151      59.024  64.958  24.558  1.00  0.00           H
ATOM   2479  CG  HIE X 151      59.444  66.768  23.611  1.00  0.00           C
ATOM   2480  ND1 HIE X 151      58.703  67.636  24.395  1.00  0.00           N
ATOM   2481  CE1 HIE X 151      58.741  68.777  23.730  1.00  0.00           C
ATOM   2482  HE1 HIE X 151      58.260  69.661  24.122  1.00  0.00           H
ATOM   2483  NE2 HIE X 151      59.264  68.695  22.494  1.00  0.00           N
ATOM   2484  HE2 HIE X 151      59.359  69.408  21.786  1.00  0.00           H
ATOM   2485  CD2 HIE X 151      59.806  67.440  22.447  1.00  0.00           C
ATOM   2486  HD2 HIE X 151      60.449  67.003  21.696  1.00  0.00           H
ATOM   2487  C   HIE X 151      60.796  64.610  26.357  1.00  0.00           C
ATOM   2488  O   HIE X 151      60.413  64.910  27.527  1.00  0.00           O
ATOM   2489  N   PHE X 152      61.156  63.349  26.227  1.00  0.00           N
ATOM   2490  H   PHE X 152      61.710  63.141  25.408  1.00  0.00           H
ATOM   2491  CA  PHE X 152      61.112  62.361  27.297  1.00  0.00           C
ATOM   2492  HA  PHE X 152      60.138  62.295  27.782  1.00  0.00           H
ATOM   2493  CB  PHE X 152      61.461  60.937  26.770  1.00  0.00           C
ATOM   2494  HB2 PHE X 152      60.963  60.922  25.801  1.00  0.00           H
ATOM   2495  HB3 PHE X 152      62.539  60.940  26.605  1.00  0.00           H
ATOM   2496  CG  PHE X 152      61.003  59.845  27.759  1.00  0.00           C
ATOM   2497  CD1 PHE X 152      59.700  59.766  28.237  1.00  0.00           C
ATOM   2498  HD1 PHE X 152      59.005  60.584  28.116  1.00  0.00           H
ATOM   2499  CE1 PHE X 152      59.294  58.598  28.964  1.00  0.00           C
ATOM   2500  HE1 PHE X 152      58.282  58.486  29.326  1.00  0.00           H
ATOM   2501  CZ  PHE X 152      60.251  57.606  29.333  1.00  0.00           C
ATOM   2502  HZ  PHE X 152      59.960  56.853  30.051  1.00  0.00           H
ATOM   2503  CE2 PHE X 152      61.550  57.734  28.835  1.00  0.00           C
ATOM   2504  HE2 PHE X 152      62.333  57.041  29.105  1.00  0.00           H
ATOM   2505  CD2 PHE X 152      61.914  58.780  27.922  1.00  0.00           C
ATOM   2506  HD2 PHE X 152      62.888  58.753  27.458  1.00  0.00           H
ATOM   2507  C   PHE X 152      62.103  62.617  28.406  1.00  0.00           C
ATOM   2508  O   PHE X 152      61.845  62.281  29.544  1.00  0.00           O
ATOM   2509  N   ALA X 153      63.237  63.246  28.094  1.00  0.00           N
ATOM   2510  H   ALA X 153      63.460  63.637  27.190  1.00  0.00           H
ATOM   2511  CA  ALA X 153      64.191  63.646  29.135  1.00  0.00           C
ATOM   2512  HA  ALA X 153      64.320  62.824  29.840  1.00  0.00           H
ATOM   2513  CB  ALA X 153      65.455  64.092  28.466  1.00  0.00           C
ATOM   2514  HB1 ALA X 153      66.250  64.110  29.211  1.00  0.00           H
ATOM   2515  HB2 ALA X 153      65.725  63.422  27.650  1.00  0.00           H
ATOM   2516  HB3 ALA X 153      65.435  65.109  28.077  1.00  0.00           H
ATOM   2517  C   ALA X 153      63.726  64.780  30.096  1.00  0.00           C
ATOM   2518  O   ALA X 153      64.067  64.759  31.321  1.00  0.00           O
ATOM   2519  N   VAL X 154      62.865  65.737  29.624  1.00  0.00           N
ATOM   2520  H   VAL X 154      62.836  65.992  28.647  1.00  0.00           H
ATOM   2521  CA  VAL X 154      62.108  66.678  30.555  1.00  0.00           C
ATOM   2522  HA  VAL X 154      62.874  67.112  31.198  1.00  0.00           H
ATOM   2523  CB  VAL X 154      61.489  67.866  29.866  1.00  0.00           C
ATOM   2524  HB  VAL X 154      60.939  68.390  30.649  1.00  0.00           H
ATOM   2525  CG1 VAL X 154      62.494  68.937  29.444  1.00  0.00           C
ATOM   2526 HG11 VAL X 154      62.037  69.690  28.802  1.00  0.00           H
ATOM   2527 HG12 VAL X 154      63.008  69.368  30.303  1.00  0.00           H
ATOM   2528 HG13 VAL X 154      63.257  68.451  28.836  1.00  0.00           H
ATOM   2529  CG2 VAL X 154      60.453  67.558  28.742  1.00  0.00           C
ATOM   2530 HG21 VAL X 154      60.987  67.345  27.816  1.00  0.00           H
ATOM   2531 HG22 VAL X 154      59.874  66.744  29.178  1.00  0.00           H
ATOM   2532 HG23 VAL X 154      59.981  68.534  28.630  1.00  0.00           H
ATOM   2533  C   VAL X 154      61.073  65.862  31.290  1.00  0.00           C
ATOM   2534  O   VAL X 154      60.842  66.077  32.473  1.00  0.00           O
ATOM   2535  N   PHE X 155      60.559  64.753  30.657  1.00  0.00           N
ATOM   2536  H   PHE X 155      60.763  64.472  29.708  1.00  0.00           H
ATOM   2537  CA  PHE X 155      59.474  64.058  31.277  1.00  0.00           C
ATOM   2538  HA  PHE X 155      58.784  64.813  31.653  1.00  0.00           H
ATOM   2539  CB  PHE X 155      58.810  63.152  30.242  1.00  0.00           C
ATOM   2540  HB2 PHE X 155      58.796  63.693  29.295  1.00  0.00           H
ATOM   2541  HB3 PHE X 155      59.360  62.214  30.169  1.00  0.00           H
ATOM   2542  CG  PHE X 155      57.404  62.668  30.611  1.00  0.00           C
ATOM   2543  CD1 PHE X 155      56.394  63.587  30.526  1.00  0.00           C
ATOM   2544  HD1 PHE X 155      56.670  64.584  30.218  1.00  0.00           H
ATOM   2545  CE1 PHE X 155      55.060  63.224  30.874  1.00  0.00           C
ATOM   2546  HE1 PHE X 155      54.201  63.876  30.831  1.00  0.00           H
ATOM   2547  CZ  PHE X 155      54.799  61.958  31.306  1.00  0.00           C
ATOM   2548  HZ  PHE X 155      53.759  61.762  31.523  1.00  0.00           H
ATOM   2549  CE2 PHE X 155      55.779  60.945  31.444  1.00  0.00           C
ATOM   2550  HE2 PHE X 155      55.602  59.974  31.882  1.00  0.00           H
ATOM   2551  CD2 PHE X 155      57.120  61.390  31.067  1.00  0.00           C
ATOM   2552  HD2 PHE X 155      57.932  60.707  31.266  1.00  0.00           H
ATOM   2553  C   PHE X 155      60.006  63.256  32.588  1.00  0.00           C
ATOM   2554  O   PHE X 155      59.384  63.249  33.662  1.00  0.00           O
ATOM   2555  N   LEU X 156      61.166  62.614  32.401  1.00  0.00           N
ATOM   2556  H   LEU X 156      61.437  62.657  31.429  1.00  0.00           H
ATOM   2557  CA  LEU X 156      62.067  61.973  33.439  1.00  0.00           C
ATOM   2558  HA  LEU X 156      61.485  61.224  33.975  1.00  0.00           H
ATOM   2559  CB  LEU X 156      63.268  61.287  32.652  1.00  0.00           C
ATOM   2560  HB2 LEU X 156      63.595  61.939  31.842  1.00  0.00           H
ATOM   2561  HB3 LEU X 156      64.028  60.985  33.372  1.00  0.00           H
ATOM   2562  CG  LEU X 156      62.974  60.025  31.836  1.00  0.00           C
ATOM   2563  HG  LEU X 156      62.190  60.294  31.129  1.00  0.00           H
ATOM   2564  CD1 LEU X 156      64.275  59.747  31.058  1.00  0.00           C
ATOM   2565 HD11 LEU X 156      64.011  58.903  30.420  1.00  0.00           H
ATOM   2566 HD12 LEU X 156      64.488  60.657  30.498  1.00  0.00           H
ATOM   2567 HD13 LEU X 156      65.096  59.544  31.746  1.00  0.00           H
ATOM   2568  CD2 LEU X 156      62.577  58.799  32.630  1.00  0.00           C
ATOM   2569 HD21 LEU X 156      63.325  58.647  33.408  1.00  0.00           H
ATOM   2570 HD22 LEU X 156      61.650  58.989  33.171  1.00  0.00           H
ATOM   2571 HD23 LEU X 156      62.586  57.917  31.991  1.00  0.00           H
ATOM   2572  C   LEU X 156      62.402  62.854  34.590  1.00  0.00           C
ATOM   2573  O   LEU X 156      62.526  62.302  35.679  1.00  0.00           O
ATOM   2574  N   ILE X 157      62.564  64.196  34.384  1.00  0.00           N
ATOM   2575  H   ILE X 157      62.468  64.562  33.448  1.00  0.00           H
ATOM   2576  CA  ILE X 157      62.743  65.124  35.596  1.00  0.00           C
ATOM   2577  HA  ILE X 157      63.486  64.658  36.244  1.00  0.00           H
ATOM   2578  CB  ILE X 157      63.185  66.557  35.186  1.00  0.00           C
ATOM   2579  HB  ILE X 157      62.276  66.952  34.733  1.00  0.00           H
ATOM   2580  CG2 ILE X 157      63.478  67.430  36.365  1.00  0.00           C
ATOM   2581 HG21 ILE X 157      63.773  68.448  36.110  1.00  0.00           H
ATOM   2582 HG22 ILE X 157      62.517  67.455  36.878  1.00  0.00           H
ATOM   2583 HG23 ILE X 157      64.193  66.951  37.035  1.00  0.00           H
ATOM   2584  CG1 ILE X 157      64.452  66.700  34.311  1.00  0.00           C
ATOM   2585 HG12 ILE X 157      65.353  66.540  34.903  1.00  0.00           H
ATOM   2586 HG13 ILE X 157      64.360  65.934  33.541  1.00  0.00           H
ATOM   2587  CD1 ILE X 157      64.544  68.078  33.646  1.00  0.00           C
ATOM   2588 HD11 ILE X 157      65.199  68.746  34.205  1.00  0.00           H
ATOM   2589 HD12 ILE X 157      64.926  67.935  32.636  1.00  0.00           H
ATOM   2590 HD13 ILE X 157      63.581  68.573  33.519  1.00  0.00           H
ATOM   2591  C   ILE X 157      61.468  65.274  36.433  1.00  0.00           C
ATOM   2592  O   ILE X 157      61.510  65.391  37.633  1.00  0.00           O
ATOM   2593  N   VAL X 158      60.245  65.194  35.867  1.00  0.00           N
ATOM   2594  H   VAL X 158      60.223  64.890  34.904  1.00  0.00           H
ATOM   2595  CA  VAL X 158      58.963  65.360  36.648  1.00  0.00           C
ATOM   2596  HA  VAL X 158      59.146  66.216  37.298  1.00  0.00           H
ATOM   2597  CB  VAL X 158      57.688  65.597  35.760  1.00  0.00           C
ATOM   2598  HB  VAL X 158      57.484  64.690  35.192  1.00  0.00           H
ATOM   2599  CG1 VAL X 158      56.537  66.090  36.619  1.00  0.00           C
ATOM   2600 HG11 VAL X 158      56.344  65.393  37.434  1.00  0.00           H
ATOM   2601 HG12 VAL X 158      56.782  67.007  37.155  1.00  0.00           H
ATOM   2602 HG13 VAL X 158      55.709  66.310  35.945  1.00  0.00           H
ATOM   2603  CG2 VAL X 158      57.862  66.586  34.648  1.00  0.00           C
ATOM   2604 HG21 VAL X 158      58.607  66.215  33.945  1.00  0.00           H
ATOM   2605 HG22 VAL X 158      56.918  66.622  34.104  1.00  0.00           H
ATOM   2606 HG23 VAL X 158      57.977  67.558  35.127  1.00  0.00           H
ATOM   2607  C   VAL X 158      58.722  64.083  37.482  1.00  0.00           C
ATOM   2608  O   VAL X 158      58.409  64.084  38.695  1.00  0.00           O
ATOM   2609  N   LEU X 159      59.111  62.974  36.908  1.00  0.00           N
ATOM   2610  H   LEU X 159      59.207  63.038  35.904  1.00  0.00           H
ATOM   2611  CA  LEU X 159      59.025  61.700  37.591  1.00  0.00           C
ATOM   2612  HA  LEU X 159      58.007  61.510  37.933  1.00  0.00           H
ATOM   2613  CB  LEU X 159      59.103  60.617  36.498  1.00  0.00           C
ATOM   2614  HB2 LEU X 159      58.201  60.677  35.889  1.00  0.00           H
ATOM   2615  HB3 LEU X 159      60.005  60.642  35.887  1.00  0.00           H
ATOM   2616  CG  LEU X 159      59.230  59.176  37.022  1.00  0.00           C
ATOM   2617  HG  LEU X 159      60.038  59.049  37.743  1.00  0.00           H
ATOM   2618  CD1 LEU X 159      57.954  58.593  37.535  1.00  0.00           C
ATOM   2619 HD11 LEU X 159      57.223  58.477  36.736  1.00  0.00           H
ATOM   2620 HD12 LEU X 159      58.047  57.554  37.852  1.00  0.00           H
ATOM   2621 HD13 LEU X 159      57.601  59.230  38.346  1.00  0.00           H
ATOM   2622  CD2 LEU X 159      59.753  58.271  35.928  1.00  0.00           C
ATOM   2623 HD21 LEU X 159      60.700  58.672  35.568  1.00  0.00           H
ATOM   2624 HD22 LEU X 159      59.798  57.275  36.369  1.00  0.00           H
ATOM   2625 HD23 LEU X 159      59.091  58.206  35.064  1.00  0.00           H
ATOM   2626  C   LEU X 159      59.996  61.599  38.773  1.00  0.00           C
ATOM   2627  O   LEU X 159      59.590  61.192  39.828  1.00  0.00           O
ATOM   2628  N   VAL X 160      61.215  62.047  38.659  1.00  0.00           N
ATOM   2629  H   VAL X 160      61.544  62.419  37.780  1.00  0.00           H
ATOM   2630  CA  VAL X 160      62.076  62.119  39.824  1.00  0.00           C
ATOM   2631  HA  VAL X 160      62.019  61.128  40.275  1.00  0.00           H
ATOM   2632  CB  VAL X 160      63.589  62.375  39.368  1.00  0.00           C
ATOM   2633  HB  VAL X 160      63.621  63.078  38.535  1.00  0.00           H
ATOM   2634  CG1 VAL X 160      64.507  62.801  40.550  1.00  0.00           C
ATOM   2635 HG11 VAL X 160      64.249  63.847  40.716  1.00  0.00           H
ATOM   2636 HG12 VAL X 160      64.200  62.203  41.408  1.00  0.00           H
ATOM   2637 HG13 VAL X 160      65.564  62.579  40.405  1.00  0.00           H
ATOM   2638  CG2 VAL X 160      64.201  61.028  38.968  1.00  0.00           C
ATOM   2639 HG21 VAL X 160      65.177  61.089  38.487  1.00  0.00           H
ATOM   2640 HG22 VAL X 160      64.257  60.423  39.874  1.00  0.00           H
ATOM   2641 HG23 VAL X 160      63.577  60.582  38.194  1.00  0.00           H
ATOM   2642  C   VAL X 160      61.534  63.103  40.874  1.00  0.00           C
ATOM   2643  O   VAL X 160      61.486  62.808  42.057  1.00  0.00           O
ATOM   2644  N   CYS X 161      61.024  64.214  40.430  1.00  0.00           N
ATOM   2645  H   CYS X 161      61.107  64.396  39.441  1.00  0.00           H
ATOM   2646  CA  CYS X 161      60.343  65.215  41.258  1.00  0.00           C
ATOM   2647  HA  CYS X 161      61.081  65.610  41.956  1.00  0.00           H
ATOM   2648  CB  CYS X 161      59.970  66.459  40.378  1.00  0.00           C
ATOM   2649  HB2 CYS X 161      59.447  66.197  39.459  1.00  0.00           H
ATOM   2650  HB3 CYS X 161      59.431  67.151  41.025  1.00  0.00           H
ATOM   2651  SG  CYS X 161      61.439  67.420  40.027  1.00  0.00           S
ATOM   2652  HG  CYS X 161      61.749  66.558  39.055  1.00  0.00           H
ATOM   2653  C   CYS X 161      59.070  64.827  42.058  1.00  0.00           C
ATOM   2654  O   CYS X 161      59.045  65.155  43.302  1.00  0.00           O
ATOM   2655  N   LEU X 162      58.231  63.952  41.540  1.00  0.00           N
ATOM   2656  H   LEU X 162      58.439  63.599  40.616  1.00  0.00           H
ATOM   2657  CA  LEU X 162      57.123  63.347  42.302  1.00  0.00           C
ATOM   2658  HA  LEU X 162      56.501  64.098  42.790  1.00  0.00           H
ATOM   2659  CB  LEU X 162      56.201  62.604  41.274  1.00  0.00           C
ATOM   2660  HB2 LEU X 162      56.743  61.950  40.591  1.00  0.00           H
ATOM   2661  HB3 LEU X 162      55.621  61.965  41.940  1.00  0.00           H
ATOM   2662  CG  LEU X 162      55.168  63.366  40.429  1.00  0.00           C
ATOM   2663  HG  LEU X 162      55.620  64.076  39.737  1.00  0.00           H
ATOM   2664  CD1 LEU X 162      54.385  62.336  39.538  1.00  0.00           C
ATOM   2665 HD11 LEU X 162      53.670  62.851  38.896  1.00  0.00           H
ATOM   2666 HD12 LEU X 162      55.078  61.857  38.846  1.00  0.00           H
ATOM   2667 HD13 LEU X 162      53.965  61.520  40.125  1.00  0.00           H
ATOM   2668  CD2 LEU X 162      54.231  64.184  41.364  1.00  0.00           C
ATOM   2669 HD21 LEU X 162      53.463  64.619  40.725  1.00  0.00           H
ATOM   2670 HD22 LEU X 162      53.704  63.613  42.128  1.00  0.00           H
ATOM   2671 HD23 LEU X 162      54.818  64.998  41.788  1.00  0.00           H
ATOM   2672  C   LEU X 162      57.596  62.398  43.430  1.00  0.00           C
ATOM   2673  O   LEU X 162      57.176  62.602  44.592  1.00  0.00           O
ATOM   2674  N   ILE X 163      58.525  61.541  43.079  1.00  0.00           N
ATOM   2675  H   ILE X 163      58.765  61.545  42.098  1.00  0.00           H
ATOM   2676  CA  ILE X 163      59.232  60.576  43.924  1.00  0.00           C
ATOM   2677  HA  ILE X 163      58.485  59.887  44.318  1.00  0.00           H
ATOM   2678  CB  ILE X 163      60.173  59.709  43.030  1.00  0.00           C
ATOM   2679  HB  ILE X 163      60.402  60.213  42.091  1.00  0.00           H
ATOM   2680  CG2 ILE X 163      61.472  59.367  43.677  1.00  0.00           C
ATOM   2681 HG21 ILE X 163      62.152  60.154  43.353  1.00  0.00           H
ATOM   2682 HG22 ILE X 163      61.418  59.376  44.766  1.00  0.00           H
ATOM   2683 HG23 ILE X 163      61.976  58.493  43.263  1.00  0.00           H
ATOM   2684  CG1 ILE X 163      59.410  58.408  42.750  1.00  0.00           C
ATOM   2685 HG12 ILE X 163      59.369  57.653  43.535  1.00  0.00           H
ATOM   2686 HG13 ILE X 163      58.379  58.709  42.567  1.00  0.00           H
ATOM   2687  CD1 ILE X 163      59.888  57.721  41.501  1.00  0.00           C
ATOM   2688 HD11 ILE X 163      60.962  57.582  41.629  1.00  0.00           H
ATOM   2689 HD12 ILE X 163      59.298  56.853  41.208  1.00  0.00           H
ATOM   2690 HD13 ILE X 163      59.603  58.480  40.773  1.00  0.00           H
ATOM   2691  C   ILE X 163      59.863  61.343  45.053  1.00  0.00           C
ATOM   2692  O   ILE X 163      59.702  60.882  46.183  1.00  0.00           O
ATOM   2693  N   PHE X 164      60.504  62.530  44.798  1.00  0.00           N
ATOM   2694  H   PHE X 164      60.421  62.901  43.862  1.00  0.00           H
ATOM   2695  CA  PHE X 164      61.056  63.474  45.813  1.00  0.00           C
ATOM   2696  HA  PHE X 164      61.639  62.896  46.530  1.00  0.00           H
ATOM   2697  CB  PHE X 164      62.035  64.441  45.105  1.00  0.00           C
ATOM   2698  HB2 PHE X 164      62.721  63.909  44.446  1.00  0.00           H
ATOM   2699  HB3 PHE X 164      61.493  65.023  44.360  1.00  0.00           H
ATOM   2700  CG  PHE X 164      62.800  65.382  45.950  1.00  0.00           C
ATOM   2701  CD1 PHE X 164      62.318  66.709  46.096  1.00  0.00           C
ATOM   2702  HD1 PHE X 164      61.379  67.021  45.664  1.00  0.00           H
ATOM   2703  CE1 PHE X 164      63.068  67.605  46.854  1.00  0.00           C
ATOM   2704  HE1 PHE X 164      62.749  68.635  46.923  1.00  0.00           H
ATOM   2705  CZ  PHE X 164      64.255  67.247  47.448  1.00  0.00           C
ATOM   2706  HZ  PHE X 164      64.786  68.023  47.979  1.00  0.00           H
ATOM   2707  CE2 PHE X 164      64.725  65.940  47.365  1.00  0.00           C
ATOM   2708  HE2 PHE X 164      65.631  65.583  47.831  1.00  0.00           H
ATOM   2709  CD2 PHE X 164      64.038  65.035  46.579  1.00  0.00           C
ATOM   2710  HD2 PHE X 164      64.543  64.112  46.335  1.00  0.00           H
ATOM   2711  C   PHE X 164      60.087  64.288  46.670  1.00  0.00           C
ATOM   2712  O   PHE X 164      60.419  64.513  47.837  1.00  0.00           O
ATOM   2713  N   SER X 165      58.942  64.655  46.103  1.00  0.00           N
ATOM   2714  H   SER X 165      58.720  64.393  45.153  1.00  0.00           H
ATOM   2715  CA  SER X 165      57.898  65.395  46.832  1.00  0.00           C
ATOM   2716  HA  SER X 165      58.292  66.265  47.357  1.00  0.00           H
ATOM   2717  CB  SER X 165      56.854  65.878  45.831  1.00  0.00           C
ATOM   2718  HB2 SER X 165      56.370  65.117  45.218  1.00  0.00           H
ATOM   2719  HB3 SER X 165      56.050  66.340  46.403  1.00  0.00           H
ATOM   2720  OG  SER X 165      57.500  66.857  45.027  1.00  0.00           O
ATOM   2721  HG  SER X 165      58.229  66.423  44.578  1.00  0.00           H
ATOM   2722  C   SER X 165      57.262  64.569  47.929  1.00  0.00           C
ATOM   2723  O   SER X 165      56.965  65.009  49.021  1.00  0.00           O
ATOM   2724  N   VAL X 166      57.034  63.262  47.644  1.00  0.00           N
ATOM   2725  H   VAL X 166      57.151  62.931  46.697  1.00  0.00           H
ATOM   2726  CA  VAL X 166      56.531  62.318  48.617  1.00  0.00           C
ATOM   2727  HA  VAL X 166      55.719  62.808  49.153  1.00  0.00           H
ATOM   2728  CB  VAL X 166      55.993  61.021  47.924  1.00  0.00           C
ATOM   2729  HB  VAL X 166      56.751  60.449  47.389  1.00  0.00           H
ATOM   2730  CG1 VAL X 166      55.403  60.050  49.011  1.00  0.00           C
ATOM   2731 HG11 VAL X 166      56.223  59.847  49.699  1.00  0.00           H
ATOM   2732 HG12 VAL X 166      54.560  60.489  49.545  1.00  0.00           H
ATOM   2733 HG13 VAL X 166      55.031  59.140  48.541  1.00  0.00           H
ATOM   2734  CG2 VAL X 166      54.798  61.386  47.106  1.00  0.00           C
ATOM   2735 HG21 VAL X 166      54.529  60.501  46.529  1.00  0.00           H
ATOM   2736 HG22 VAL X 166      53.916  61.675  47.678  1.00  0.00           H
ATOM   2737 HG23 VAL X 166      55.051  62.181  46.405  1.00  0.00           H
ATOM   2738  C   VAL X 166      57.562  62.101  49.704  1.00  0.00           C
ATOM   2739  O   VAL X 166      57.350  62.323  50.884  1.00  0.00           O
ATOM   2740  N   LEU X 167      58.796  61.772  49.302  1.00  0.00           N
ATOM   2741  H   LEU X 167      58.950  61.554  48.328  1.00  0.00           H
ATOM   2742  CA  LEU X 167      59.979  61.737  50.187  1.00  0.00           C
ATOM   2743  HA  LEU X 167      59.732  61.055  51.000  1.00  0.00           H
ATOM   2744  CB  LEU X 167      61.209  61.300  49.348  1.00  0.00           C
ATOM   2745  HB2 LEU X 167      61.192  60.248  49.063  1.00  0.00           H
ATOM   2746  HB3 LEU X 167      61.241  61.909  48.444  1.00  0.00           H
ATOM   2747  CG  LEU X 167      62.595  61.518  50.060  1.00  0.00           C
ATOM   2748  HG  LEU X 167      62.793  62.536  50.396  1.00  0.00           H
ATOM   2749  CD1 LEU X 167      62.668  60.471  51.141  1.00  0.00           C
ATOM   2750 HD11 LEU X 167      62.544  59.489  50.685  1.00  0.00           H
ATOM   2751 HD12 LEU X 167      63.675  60.533  51.553  1.00  0.00           H
ATOM   2752 HD13 LEU X 167      61.924  60.752  51.886  1.00  0.00           H
ATOM   2753  CD2 LEU X 167      63.805  61.354  49.078  1.00  0.00           C
ATOM   2754 HD21 LEU X 167      64.736  61.603  49.588  1.00  0.00           H
ATOM   2755 HD22 LEU X 167      63.732  60.372  48.611  1.00  0.00           H
ATOM   2756 HD23 LEU X 167      63.663  62.138  48.334  1.00  0.00           H
ATOM   2757  C   LEU X 167      60.191  63.077  50.932  1.00  0.00           C
ATOM   2758  O   LEU X 167      60.677  62.993  52.044  1.00  0.00           O
ATOM   2759  N   SER X 168      59.826  64.336  50.501  1.00  0.00           N
ATOM   2760  H   SER X 168      59.550  64.366  49.530  1.00  0.00           H
ATOM   2761  CA  SER X 168      59.892  65.577  51.240  1.00  0.00           C
ATOM   2762  HA  SER X 168      60.866  65.583  51.731  1.00  0.00           H
ATOM   2763  CB  SER X 168      59.944  66.730  50.243  1.00  0.00           C
ATOM   2764  HB2 SER X 168      59.088  66.647  49.574  1.00  0.00           H
ATOM   2765  HB3 SER X 168      59.934  67.666  50.802  1.00  0.00           H
ATOM   2766  OG  SER X 168      61.156  66.598  49.497  1.00  0.00           O
ATOM   2767  HG  SER X 168      61.125  65.863  48.880  1.00  0.00           H
ATOM   2768  C   SER X 168      58.826  65.796  52.308  1.00  0.00           C
ATOM   2769  O   SER X 168      58.936  66.744  53.094  1.00  0.00           O
ATOM   2770  N   THR X 169      57.716  65.023  52.324  1.00  0.00           N
ATOM   2771  H   THR X 169      57.571  64.326  51.608  1.00  0.00           H
ATOM   2772  CA  THR X 169      56.650  65.015  53.433  1.00  0.00           C
ATOM   2773  HA  THR X 169      56.842  65.916  54.015  1.00  0.00           H
ATOM   2774  CB  THR X 169      55.251  65.098  52.920  1.00  0.00           C
ATOM   2775  HB  THR X 169      54.664  64.945  53.826  1.00  0.00           H
ATOM   2776  CG2 THR X 169      54.945  66.437  52.175  1.00  0.00           C
ATOM   2777 HG21 THR X 169      53.911  66.334  51.847  1.00  0.00           H
ATOM   2778 HG22 THR X 169      54.983  67.311  52.825  1.00  0.00           H
ATOM   2779 HG23 THR X 169      55.634  66.524  51.335  1.00  0.00           H
ATOM   2780  OG1 THR X 169      55.042  64.061  51.995  1.00  0.00           O
ATOM   2781  HG1 THR X 169      55.065  63.198  52.414  1.00  0.00           H
ATOM   2782  C   THR X 169      56.783  63.827  54.376  1.00  0.00           C
ATOM   2783  O   THR X 169      56.069  63.730  55.375  1.00  0.00           O
ATOM   2784  N   ILE X 170      57.716  62.844  54.155  1.00  0.00           N
ATOM   2785  H   ILE X 170      58.438  63.103  53.499  1.00  0.00           H
ATOM   2786  CA  ILE X 170      57.961  61.733  55.040  1.00  0.00           C
ATOM   2787  HA  ILE X 170      57.034  61.160  55.044  1.00  0.00           H
ATOM   2788  CB  ILE X 170      58.970  60.757  54.330  1.00  0.00           C
ATOM   2789  HB  ILE X 170      59.640  61.327  53.686  1.00  0.00           H
ATOM   2790  CG2 ILE X 170      59.805  59.977  55.337  1.00  0.00           C
ATOM   2791 HG21 ILE X 170      59.125  59.299  55.854  1.00  0.00           H
ATOM   2792 HG22 ILE X 170      60.697  59.483  54.953  1.00  0.00           H
ATOM   2793 HG23 ILE X 170      60.212  60.729  56.012  1.00  0.00           H
ATOM   2794  CG1 ILE X 170      58.163  59.807  53.428  1.00  0.00           C
ATOM   2795 HG12 ILE X 170      57.369  59.423  54.069  1.00  0.00           H
ATOM   2796 HG13 ILE X 170      57.761  60.380  52.592  1.00  0.00           H
ATOM   2797  CD1 ILE X 170      58.884  58.533  52.921  1.00  0.00           C
ATOM   2798 HD11 ILE X 170      58.480  58.181  51.972  1.00  0.00           H
ATOM   2799 HD12 ILE X 170      59.940  58.766  52.784  1.00  0.00           H
ATOM   2800 HD13 ILE X 170      58.849  57.692  53.614  1.00  0.00           H
ATOM   2801  C   ILE X 170      58.382  62.353  56.443  1.00  0.00           C
ATOM   2802  O   ILE X 170      59.234  63.247  56.440  1.00  0.00           O
ATOM   2803  N   GLU X 171      57.903  61.832  57.538  1.00  0.00           N
ATOM   2804  H   GLU X 171      57.377  60.975  57.446  1.00  0.00           H
ATOM   2805  CA  GLU X 171      57.960  62.642  58.743  1.00  0.00           C
ATOM   2806  HA  GLU X 171      57.452  63.574  58.492  1.00  0.00           H
ATOM   2807  CB  GLU X 171      57.239  62.128  60.010  1.00  0.00           C
ATOM   2808  HB2 GLU X 171      57.831  61.275  60.342  1.00  0.00           H
ATOM   2809  HB3 GLU X 171      57.194  62.905  60.773  1.00  0.00           H
ATOM   2810  CG  GLU X 171      55.811  61.694  59.751  1.00  0.00           C
ATOM   2811  HG2 GLU X 171      55.703  61.476  58.689  1.00  0.00           H
ATOM   2812  HG3 GLU X 171      55.628  60.753  60.270  1.00  0.00           H
ATOM   2813  CD  GLU X 171      54.757  62.694  60.225  1.00  0.00           C
ATOM   2814  OE1 GLU X 171      53.857  62.396  61.010  1.00  0.00           O
ATOM   2815  OE2 GLU X 171      54.853  63.842  59.745  1.00  0.00           O
ATOM   2816  C   GLU X 171      59.381  62.958  59.238  1.00  0.00           C
ATOM   2817  O   GLU X 171      59.570  64.042  59.807  1.00  0.00           O
ATOM   2818  N   GLN X 172      60.379  62.142  59.011  1.00  0.00           N
ATOM   2819  H   GLN X 172      60.111  61.234  58.659  1.00  0.00           H
ATOM   2820  CA  GLN X 172      61.823  62.386  59.227  1.00  0.00           C
ATOM   2821  HA  GLN X 172      62.009  62.721  60.248  1.00  0.00           H
ATOM   2822  CB  GLN X 172      62.614  61.085  59.046  1.00  0.00           C
ATOM   2823  HB2 GLN X 172      63.616  61.269  59.434  1.00  0.00           H
ATOM   2824  HB3 GLN X 172      62.038  60.332  59.584  1.00  0.00           H
ATOM   2825  CG  GLN X 172      62.864  60.750  57.631  1.00  0.00           C
ATOM   2826  HG2 GLN X 172      61.901  60.801  57.123  1.00  0.00           H
ATOM   2827  HG3 GLN X 172      63.548  61.444  57.142  1.00  0.00           H
ATOM   2828  CD  GLN X 172      63.323  59.311  57.491  1.00  0.00           C
ATOM   2829  OE1 GLN X 172      64.474  59.053  57.383  1.00  0.00           O
ATOM   2830  NE2 GLN X 172      62.471  58.335  57.498  1.00  0.00           N
ATOM   2831 HE21 GLN X 172      62.917  57.431  57.442  1.00  0.00           H
ATOM   2832 HE22 GLN X 172      61.528  58.528  57.804  1.00  0.00           H
ATOM   2833  C   GLN X 172      62.421  63.611  58.345  1.00  0.00           C
ATOM   2834  O   GLN X 172      63.478  64.157  58.691  1.00  0.00           O
ATOM   2835  N   TYR X 173      61.780  63.944  57.222  1.00  0.00           N
ATOM   2836  H   TYR X 173      60.993  63.341  57.030  1.00  0.00           H
ATOM   2837  CA  TYR X 173      62.222  64.806  56.173  1.00  0.00           C
ATOM   2838  HA  TYR X 173      63.223  65.140  56.448  1.00  0.00           H
ATOM   2839  CB  TYR X 173      62.363  64.133  54.859  1.00  0.00           C
ATOM   2840  HB2 TYR X 173      61.441  63.599  54.631  1.00  0.00           H
ATOM   2841  HB3 TYR X 173      62.535  64.902  54.106  1.00  0.00           H
ATOM   2842  CG  TYR X 173      63.536  63.065  54.834  1.00  0.00           C
ATOM   2843  CD1 TYR X 173      63.181  61.726  54.643  1.00  0.00           C
ATOM   2844  HD1 TYR X 173      62.154  61.437  54.473  1.00  0.00           H
ATOM   2845  CE1 TYR X 173      64.167  60.778  54.396  1.00  0.00           C
ATOM   2846  HE1 TYR X 173      63.862  59.831  53.977  1.00  0.00           H
ATOM   2847  CZ  TYR X 173      65.513  61.144  54.492  1.00  0.00           C
ATOM   2848  OH  TYR X 173      66.430  60.119  54.306  1.00  0.00           O
ATOM   2849  HH  TYR X 173      67.363  60.340  54.248  1.00  0.00           H
ATOM   2850  CE2 TYR X 173      65.910  62.417  54.872  1.00  0.00           C
ATOM   2851  HE2 TYR X 173      66.968  62.607  54.974  1.00  0.00           H
ATOM   2852  CD2 TYR X 173      64.918  63.420  54.985  1.00  0.00           C
ATOM   2853  HD2 TYR X 173      65.187  64.449  55.173  1.00  0.00           H
ATOM   2854  C   TYR X 173      61.303  66.007  55.939  1.00  0.00           C
ATOM   2855  O   TYR X 173      61.617  66.921  55.097  1.00  0.00           O
ATOM   2856  N   ALA X 174      60.281  66.148  56.766  1.00  0.00           N
ATOM   2857  H   ALA X 174      60.065  65.455  57.467  1.00  0.00           H
ATOM   2858  CA  ALA X 174      59.093  66.887  56.535  1.00  0.00           C
ATOM   2859  HA  ALA X 174      58.790  66.514  55.557  1.00  0.00           H
ATOM   2860  CB  ALA X 174      57.959  66.513  57.471  1.00  0.00           C
ATOM   2861  HB1 ALA X 174      57.908  65.424  57.442  1.00  0.00           H
ATOM   2862  HB2 ALA X 174      58.271  66.812  58.471  1.00  0.00           H
ATOM   2863  HB3 ALA X 174      57.041  67.004  57.147  1.00  0.00           H
ATOM   2864  C   ALA X 174      59.259  68.442  56.381  1.00  0.00           C
ATOM   2865  O   ALA X 174      58.333  69.122  55.847  1.00  0.00           O
ATOM   2866  N   ALA X 175      60.352  68.979  56.855  1.00  0.00           N
ATOM   2867  H   ALA X 175      61.042  68.500  57.416  1.00  0.00           H
ATOM   2868  CA  ALA X 175      60.651  70.373  56.603  1.00  0.00           C
ATOM   2869  HA  ALA X 175      59.775  70.934  56.931  1.00  0.00           H
ATOM   2870  CB  ALA X 175      61.857  70.898  57.379  1.00  0.00           C
ATOM   2871  HB1 ALA X 175      61.769  70.439  58.364  1.00  0.00           H
ATOM   2872  HB2 ALA X 175      62.792  70.599  56.906  1.00  0.00           H
ATOM   2873  HB3 ALA X 175      61.810  71.986  57.421  1.00  0.00           H
ATOM   2874  C   ALA X 175      60.833  70.811  55.148  1.00  0.00           C
ATOM   2875  O   ALA X 175      60.635  71.949  54.704  1.00  0.00           O
ATOM   2876  N   LEU X 176      61.331  69.848  54.366  1.00  0.00           N
ATOM   2877  H   LEU X 176      61.361  68.888  54.680  1.00  0.00           H
ATOM   2878  CA  LEU X 176      61.486  69.996  52.837  1.00  0.00           C
ATOM   2879  HA  LEU X 176      62.169  70.826  52.657  1.00  0.00           H
ATOM   2880  CB  LEU X 176      62.152  68.812  52.201  1.00  0.00           C
ATOM   2881  HB2 LEU X 176      61.427  67.998  52.223  1.00  0.00           H
ATOM   2882  HB3 LEU X 176      62.308  69.075  51.155  1.00  0.00           H
ATOM   2883  CG  LEU X 176      63.517  68.437  52.821  1.00  0.00           C
ATOM   2884  HG  LEU X 176      63.409  68.491  53.904  1.00  0.00           H
ATOM   2885  CD1 LEU X 176      64.016  67.139  52.271  1.00  0.00           C
ATOM   2886 HD11 LEU X 176      63.331  66.327  52.518  1.00  0.00           H
ATOM   2887 HD12 LEU X 176      64.139  67.191  51.189  1.00  0.00           H
ATOM   2888 HD13 LEU X 176      64.975  66.984  52.765  1.00  0.00           H
ATOM   2889  CD2 LEU X 176      64.616  69.462  52.424  1.00  0.00           C
ATOM   2890 HD21 LEU X 176      65.510  69.242  53.008  1.00  0.00           H
ATOM   2891 HD22 LEU X 176      64.801  69.370  51.353  1.00  0.00           H
ATOM   2892 HD23 LEU X 176      64.295  70.482  52.637  1.00  0.00           H
ATOM   2893  C   LEU X 176      60.231  70.521  52.140  1.00  0.00           C
ATOM   2894  O   LEU X 176      60.359  71.471  51.348  1.00  0.00           O
ATOM   2895  N   ALA X 177      59.103  69.985  52.451  1.00  0.00           N
ATOM   2896  H   ALA X 177      59.018  69.272  53.161  1.00  0.00           H
ATOM   2897  CA  ALA X 177      57.890  70.263  51.672  1.00  0.00           C
ATOM   2898  HA  ALA X 177      58.179  70.148  50.628  1.00  0.00           H
ATOM   2899  CB  ALA X 177      56.822  69.221  52.117  1.00  0.00           C
ATOM   2900  HB1 ALA X 177      56.509  69.353  53.153  1.00  0.00           H
ATOM   2901  HB2 ALA X 177      56.015  69.371  51.401  1.00  0.00           H
ATOM   2902  HB3 ALA X 177      57.216  68.209  52.023  1.00  0.00           H
ATOM   2903  C   ALA X 177      57.345  71.680  52.056  1.00  0.00           C
ATOM   2904  O   ALA X 177      56.465  72.133  51.303  1.00  0.00           O
ATOM   2905  N   THR X 178      57.823  72.287  53.142  1.00  0.00           N
ATOM   2906  H   THR X 178      58.406  71.798  53.806  1.00  0.00           H
ATOM   2907  CA  THR X 178      57.185  73.554  53.621  1.00  0.00           C
ATOM   2908  HA  THR X 178      56.103  73.526  53.491  1.00  0.00           H
ATOM   2909  CB  THR X 178      57.440  73.901  55.059  1.00  0.00           C
ATOM   2910  HB  THR X 178      56.872  74.784  55.352  1.00  0.00           H
ATOM   2911  CG2 THR X 178      56.967  72.810  56.089  1.00  0.00           C
ATOM   2912 HG21 THR X 178      55.889  72.676  55.992  1.00  0.00           H
ATOM   2913 HG22 THR X 178      57.527  71.892  55.911  1.00  0.00           H
ATOM   2914 HG23 THR X 178      57.117  73.140  57.117  1.00  0.00           H
ATOM   2915  OG1 THR X 178      58.756  74.363  55.315  1.00  0.00           O
ATOM   2916  HG1 THR X 178      58.935  74.253  56.252  1.00  0.00           H
ATOM   2917  C   THR X 178      57.664  74.722  52.698  1.00  0.00           C
ATOM   2918  O   THR X 178      57.030  75.768  52.775  1.00  0.00           O
ATOM   2919  N   GLY X 179      58.865  74.611  52.054  1.00  0.00           N
ATOM   2920  H   GLY X 179      59.380  73.746  52.134  1.00  0.00           H
ATOM   2921  CA  GLY X 179      59.453  75.710  51.272  1.00  0.00           C
ATOM   2922  HA2 GLY X 179      58.712  76.000  50.526  1.00  0.00           H
ATOM   2923  HA3 GLY X 179      59.732  76.496  51.973  1.00  0.00           H
ATOM   2924  C   GLY X 179      60.622  75.296  50.346  1.00  0.00           C
ATOM   2925  O   GLY X 179      60.672  75.833  49.209  1.00  0.00           O
ATOM   2926  N   THR X 180      61.565  74.420  50.737  1.00  0.00           N
ATOM   2927  H   THR X 180      61.357  73.873  51.560  1.00  0.00           H
ATOM   2928  CA  THR X 180      62.761  74.021  49.916  1.00  0.00           C
ATOM   2929  HA  THR X 180      63.399  74.846  49.601  1.00  0.00           H
ATOM   2930  CB  THR X 180      63.635  73.038  50.695  1.00  0.00           C
ATOM   2931  HB  THR X 180      62.964  72.204  50.902  1.00  0.00           H
ATOM   2932  CG2 THR X 180      64.748  72.458  49.928  1.00  0.00           C
ATOM   2933 HG21 THR X 180      64.435  71.901  49.045  1.00  0.00           H
ATOM   2934 HG22 THR X 180      65.395  73.252  49.558  1.00  0.00           H
ATOM   2935 HG23 THR X 180      65.468  71.871  50.498  1.00  0.00           H
ATOM   2936  OG1 THR X 180      64.069  73.597  51.908  1.00  0.00           O
ATOM   2937  HG1 THR X 180      64.774  74.181  51.621  1.00  0.00           H
ATOM   2938  C   THR X 180      62.323  73.377  48.611  1.00  0.00           C
ATOM   2939  O   THR X 180      62.927  73.567  47.539  1.00  0.00           O
ATOM   2940  N   LEU X 181      61.276  72.558  48.680  1.00  0.00           N
ATOM   2941  H   LEU X 181      60.856  72.437  49.590  1.00  0.00           H
ATOM   2942  CA  LEU X 181      60.601  71.886  47.578  1.00  0.00           C
ATOM   2943  HA  LEU X 181      61.366  71.369  46.998  1.00  0.00           H
ATOM   2944  CB  LEU X 181      59.671  70.836  48.091  1.00  0.00           C
ATOM   2945  HB2 LEU X 181      60.270  70.073  48.588  1.00  0.00           H
ATOM   2946  HB3 LEU X 181      58.969  71.280  48.797  1.00  0.00           H
ATOM   2947  CG  LEU X 181      58.750  70.124  47.033  1.00  0.00           C
ATOM   2948  HG  LEU X 181      59.318  70.115  46.102  1.00  0.00           H
ATOM   2949  CD1 LEU X 181      58.357  68.709  47.630  1.00  0.00           C
ATOM   2950 HD11 LEU X 181      57.591  68.245  47.009  1.00  0.00           H
ATOM   2951 HD12 LEU X 181      59.281  68.142  47.738  1.00  0.00           H
ATOM   2952 HD13 LEU X 181      57.956  68.926  48.620  1.00  0.00           H
ATOM   2953  CD2 LEU X 181      57.402  70.824  46.670  1.00  0.00           C
ATOM   2954 HD21 LEU X 181      57.533  71.883  46.447  1.00  0.00           H
ATOM   2955 HD22 LEU X 181      56.985  70.392  45.760  1.00  0.00           H
ATOM   2956 HD23 LEU X 181      56.663  70.814  47.471  1.00  0.00           H
ATOM   2957  C   LEU X 181      59.944  72.850  46.539  1.00  0.00           C
ATOM   2958  O   LEU X 181      60.302  72.640  45.329  1.00  0.00           O
ATOM   2959  N   PHE X 182      59.100  73.820  46.930  1.00  0.00           N
ATOM   2960  H   PHE X 182      58.808  73.834  47.897  1.00  0.00           H
ATOM   2961  CA  PHE X 182      58.752  74.949  46.045  1.00  0.00           C
ATOM   2962  HA  PHE X 182      58.109  74.530  45.272  1.00  0.00           H
ATOM   2963  CB  PHE X 182      57.999  76.020  46.888  1.00  0.00           C
ATOM   2964  HB2 PHE X 182      56.956  75.759  47.071  1.00  0.00           H
ATOM   2965  HB3 PHE X 182      58.367  76.043  47.914  1.00  0.00           H
ATOM   2966  CG  PHE X 182      57.944  77.454  46.262  1.00  0.00           C
ATOM   2967  CD1 PHE X 182      57.024  77.805  45.275  1.00  0.00           C
ATOM   2968  HD1 PHE X 182      56.408  76.973  44.966  1.00  0.00           H
ATOM   2969  CE1 PHE X 182      57.021  79.092  44.742  1.00  0.00           C
ATOM   2970  HE1 PHE X 182      56.342  79.370  43.950  1.00  0.00           H
ATOM   2971  CZ  PHE X 182      57.897  80.066  45.277  1.00  0.00           C
ATOM   2972  HZ  PHE X 182      57.872  81.070  44.879  1.00  0.00           H
ATOM   2973  CE2 PHE X 182      58.787  79.752  46.262  1.00  0.00           C
ATOM   2974  HE2 PHE X 182      59.307  80.571  46.736  1.00  0.00           H
ATOM   2975  CD2 PHE X 182      58.847  78.409  46.720  1.00  0.00           C
ATOM   2976  HD2 PHE X 182      59.615  78.213  47.454  1.00  0.00           H
ATOM   2977  C   PHE X 182      59.984  75.602  45.363  1.00  0.00           C
ATOM   2978  O   PHE X 182      59.904  75.720  44.173  1.00  0.00           O
ATOM   2979  N   TRP X 183      61.044  75.938  46.141  1.00  0.00           N
ATOM   2980  H   TRP X 183      60.948  75.713  47.121  1.00  0.00           H
ATOM   2981  CA  TRP X 183      62.292  76.340  45.447  1.00  0.00           C
ATOM   2982  HA  TRP X 183      62.022  77.178  44.804  1.00  0.00           H
ATOM   2983  CB  TRP X 183      63.264  76.710  46.576  1.00  0.00           C
ATOM   2984  HB2 TRP X 183      63.311  75.936  47.342  1.00  0.00           H
ATOM   2985  HB3 TRP X 183      64.299  76.871  46.276  1.00  0.00           H
ATOM   2986  CG  TRP X 183      62.786  77.899  47.272  1.00  0.00           C
ATOM   2987  CD1 TRP X 183      62.637  77.906  48.619  1.00  0.00           C
ATOM   2988  HD1 TRP X 183      62.884  77.013  49.173  1.00  0.00           H
ATOM   2989  NE1 TRP X 183      62.246  79.181  49.061  1.00  0.00           N
ATOM   2990  HE1 TRP X 183      62.006  79.393  50.018  1.00  0.00           H
ATOM   2991  CE2 TRP X 183      62.032  80.003  47.925  1.00  0.00           C
ATOM   2992  CZ2 TRP X 183      61.599  81.322  47.842  1.00  0.00           C
ATOM   2993  HZ2 TRP X 183      61.281  81.988  48.630  1.00  0.00           H
ATOM   2994  CH2 TRP X 183      61.654  81.871  46.554  1.00  0.00           C
ATOM   2995  HH2 TRP X 183      61.369  82.903  46.410  1.00  0.00           H
ATOM   2996  CZ3 TRP X 183      62.215  81.205  45.467  1.00  0.00           C
ATOM   2997  HZ3 TRP X 183      62.293  81.604  44.466  1.00  0.00           H
ATOM   2998  CE3 TRP X 183      62.603  79.882  45.608  1.00  0.00           C
ATOM   2999  HE3 TRP X 183      62.972  79.438  44.695  1.00  0.00           H
ATOM   3000  CD2 TRP X 183      62.501  79.261  46.832  1.00  0.00           C
ATOM   3001  C   TRP X 183      62.987  75.348  44.554  1.00  0.00           C
ATOM   3002  O   TRP X 183      63.927  75.812  43.859  1.00  0.00           O
ATOM   3003  N   MET X 184      62.671  74.034  44.472  1.00  0.00           N
ATOM   3004  H   MET X 184      61.946  73.711  45.096  1.00  0.00           H
ATOM   3005  CA  MET X 184      63.002  73.166  43.336  1.00  0.00           C
ATOM   3006  HA  MET X 184      63.956  73.433  42.881  1.00  0.00           H
ATOM   3007  CB  MET X 184      63.058  71.642  43.687  1.00  0.00           C
ATOM   3008  HB2 MET X 184      63.792  71.450  44.470  1.00  0.00           H
ATOM   3009  HB3 MET X 184      62.030  71.399  43.957  1.00  0.00           H
ATOM   3010  CG  MET X 184      63.592  70.819  42.529  1.00  0.00           C
ATOM   3011  HG2 MET X 184      62.893  70.820  41.693  1.00  0.00           H
ATOM   3012  HG3 MET X 184      64.563  71.232  42.253  1.00  0.00           H
ATOM   3013  SD  MET X 184      63.823  69.035  42.887  1.00  0.00           S
ATOM   3014  CE  MET X 184      64.859  68.962  44.316  1.00  0.00           C
ATOM   3015  HE1 MET X 184      65.871  69.277  44.065  1.00  0.00           H
ATOM   3016  HE2 MET X 184      64.487  69.700  45.026  1.00  0.00           H
ATOM   3017  HE3 MET X 184      64.825  67.919  44.631  1.00  0.00           H
ATOM   3018  C   MET X 184      62.060  73.379  42.190  1.00  0.00           C
ATOM   3019  O   MET X 184      62.435  73.710  41.029  1.00  0.00           O
ATOM   3020  N   GLU X 185      60.780  73.350  42.400  1.00  0.00           N
ATOM   3021  H   GLU X 185      60.496  73.352  43.369  1.00  0.00           H
ATOM   3022  CA  GLU X 185      59.642  73.227  41.415  1.00  0.00           C
ATOM   3023  HA  GLU X 185      59.858  72.360  40.791  1.00  0.00           H
ATOM   3024  CB  GLU X 185      58.340  72.814  42.175  1.00  0.00           C
ATOM   3025  HB2 GLU X 185      58.439  71.923  42.795  1.00  0.00           H
ATOM   3026  HB3 GLU X 185      58.178  73.605  42.908  1.00  0.00           H
ATOM   3027  CG  GLU X 185      57.035  72.604  41.370  1.00  0.00           C
ATOM   3028  HG2 GLU X 185      56.307  72.442  42.165  1.00  0.00           H
ATOM   3029  HG3 GLU X 185      56.776  73.512  40.825  1.00  0.00           H
ATOM   3030  CD  GLU X 185      57.059  71.459  40.452  1.00  0.00           C
ATOM   3031  OE1 GLU X 185      58.053  70.689  40.384  1.00  0.00           O
ATOM   3032  OE2 GLU X 185      56.096  71.217  39.671  1.00  0.00           O
ATOM   3033  C   GLU X 185      59.516  74.570  40.568  1.00  0.00           C
ATOM   3034  O   GLU X 185      59.266  74.341  39.377  1.00  0.00           O
ATOM   3035  N   ILE X 186      59.682  75.793  41.087  1.00  0.00           N
ATOM   3036  H   ILE X 186      59.790  75.908  42.085  1.00  0.00           H
ATOM   3037  CA  ILE X 186      59.562  77.026  40.322  1.00  0.00           C
ATOM   3038  HA  ILE X 186      58.528  77.200  40.027  1.00  0.00           H
ATOM   3039  CB  ILE X 186      59.744  78.256  41.296  1.00  0.00           C
ATOM   3040  HB  ILE X 186      59.094  77.986  42.128  1.00  0.00           H
ATOM   3041  CG2 ILE X 186      61.153  78.386  41.921  1.00  0.00           C
ATOM   3042 HG21 ILE X 186      61.480  77.470  42.413  1.00  0.00           H
ATOM   3043 HG22 ILE X 186      61.971  78.580  41.228  1.00  0.00           H
ATOM   3044 HG23 ILE X 186      61.122  79.150  42.698  1.00  0.00           H
ATOM   3045  CG1 ILE X 186      59.227  79.594  40.707  1.00  0.00           C
ATOM   3046 HG12 ILE X 186      59.789  79.928  39.835  1.00  0.00           H
ATOM   3047 HG13 ILE X 186      58.187  79.495  40.396  1.00  0.00           H
ATOM   3048  CD1 ILE X 186      59.166  80.650  41.828  1.00  0.00           C
ATOM   3049 HD11 ILE X 186      58.565  80.252  42.646  1.00  0.00           H
ATOM   3050 HD12 ILE X 186      60.163  81.004  42.089  1.00  0.00           H
ATOM   3051 HD13 ILE X 186      58.658  81.547  41.472  1.00  0.00           H
ATOM   3052  C   ILE X 186      60.587  77.172  39.133  1.00  0.00           C
ATOM   3053  O   ILE X 186      60.317  77.994  38.221  1.00  0.00           O
ATOM   3054  N   VAL X 187      61.767  76.528  39.162  1.00  0.00           N
ATOM   3055  H   VAL X 187      62.104  76.024  39.969  1.00  0.00           H
ATOM   3056  CA  VAL X 187      62.803  76.737  38.038  1.00  0.00           C
ATOM   3057  HA  VAL X 187      62.996  77.801  37.905  1.00  0.00           H
ATOM   3058  CB  VAL X 187      64.034  75.843  38.345  1.00  0.00           C
ATOM   3059  HB  VAL X 187      63.707  74.806  38.270  1.00  0.00           H
ATOM   3060  CG1 VAL X 187      65.216  76.017  37.417  1.00  0.00           C
ATOM   3061 HG11 VAL X 187      66.007  75.321  37.697  1.00  0.00           H
ATOM   3062 HG12 VAL X 187      64.952  75.722  36.401  1.00  0.00           H
ATOM   3063 HG13 VAL X 187      65.533  77.058  37.355  1.00  0.00           H
ATOM   3064  CG2 VAL X 187      64.569  75.918  39.782  1.00  0.00           C
ATOM   3065 HG21 VAL X 187      65.315  76.710  39.846  1.00  0.00           H
ATOM   3066 HG22 VAL X 187      63.789  76.133  40.513  1.00  0.00           H
ATOM   3067 HG23 VAL X 187      64.990  74.951  40.057  1.00  0.00           H
ATOM   3068  C   VAL X 187      62.256  76.267  36.740  1.00  0.00           C
ATOM   3069  O   VAL X 187      62.431  76.978  35.764  1.00  0.00           O
ATOM   3070  N   LEU X 188      61.691  75.039  36.588  1.00  0.00           N
ATOM   3071  H   LEU X 188      61.452  74.518  37.419  1.00  0.00           H
ATOM   3072  CA  LEU X 188      61.101  74.504  35.378  1.00  0.00           C
ATOM   3073  HA  LEU X 188      61.689  74.999  34.606  1.00  0.00           H
ATOM   3074  CB  LEU X 188      61.258  72.946  35.223  1.00  0.00           C
ATOM   3075  HB2 LEU X 188      60.762  72.495  36.083  1.00  0.00           H
ATOM   3076  HB3 LEU X 188      60.741  72.555  34.346  1.00  0.00           H
ATOM   3077  CG  LEU X 188      62.684  72.392  35.228  1.00  0.00           C
ATOM   3078  HG  LEU X 188      63.176  72.828  36.097  1.00  0.00           H
ATOM   3079  CD1 LEU X 188      62.553  70.837  35.421  1.00  0.00           C
ATOM   3080 HD11 LEU X 188      62.080  70.573  36.366  1.00  0.00           H
ATOM   3081 HD12 LEU X 188      62.104  70.318  34.574  1.00  0.00           H
ATOM   3082 HD13 LEU X 188      63.557  70.452  35.599  1.00  0.00           H
ATOM   3083  CD2 LEU X 188      63.499  72.692  33.976  1.00  0.00           C
ATOM   3084 HD21 LEU X 188      64.525  72.475  34.273  1.00  0.00           H
ATOM   3085 HD22 LEU X 188      63.227  71.860  33.327  1.00  0.00           H
ATOM   3086 HD23 LEU X 188      63.237  73.682  33.602  1.00  0.00           H
ATOM   3087  C   LEU X 188      59.597  74.990  35.185  1.00  0.00           C
ATOM   3088  O   LEU X 188      59.029  74.816  34.108  1.00  0.00           O
ATOM   3089  N   VAL X 189      58.995  75.728  36.136  1.00  0.00           N
ATOM   3090  H   VAL X 189      59.555  76.006  36.929  1.00  0.00           H
ATOM   3091  CA  VAL X 189      57.702  76.516  35.880  1.00  0.00           C
ATOM   3092  HA  VAL X 189      57.082  75.929  35.203  1.00  0.00           H
ATOM   3093  CB  VAL X 189      57.062  76.837  37.262  1.00  0.00           C
ATOM   3094  HB  VAL X 189      57.808  77.196  37.971  1.00  0.00           H
ATOM   3095  CG1 VAL X 189      55.842  77.860  37.310  1.00  0.00           C
ATOM   3096 HG11 VAL X 189      54.950  77.403  36.882  1.00  0.00           H
ATOM   3097 HG12 VAL X 189      55.566  77.982  38.357  1.00  0.00           H
ATOM   3098 HG13 VAL X 189      56.057  78.808  36.816  1.00  0.00           H
ATOM   3099  CG2 VAL X 189      56.435  75.506  37.722  1.00  0.00           C
ATOM   3100 HG21 VAL X 189      55.717  75.134  36.991  1.00  0.00           H
ATOM   3101 HG22 VAL X 189      57.284  74.837  37.866  1.00  0.00           H
ATOM   3102 HG23 VAL X 189      55.922  75.671  38.669  1.00  0.00           H
ATOM   3103  C   VAL X 189      58.108  77.859  35.184  1.00  0.00           C
ATOM   3104  O   VAL X 189      57.536  78.395  34.239  1.00  0.00           O
ATOM   3105  N   VAL X 190      59.319  78.383  35.477  1.00  0.00           N
ATOM   3106  H   VAL X 190      59.734  78.018  36.323  1.00  0.00           H
ATOM   3107  CA  VAL X 190      59.862  79.613  34.877  1.00  0.00           C
ATOM   3108  HA  VAL X 190      58.998  80.215  34.595  1.00  0.00           H
ATOM   3109  CB  VAL X 190      60.683  80.435  35.911  1.00  0.00           C
ATOM   3110  HB  VAL X 190      61.506  79.840  36.307  1.00  0.00           H
ATOM   3111  CG1 VAL X 190      61.357  81.679  35.338  1.00  0.00           C
ATOM   3112 HG11 VAL X 190      62.030  82.169  36.042  1.00  0.00           H
ATOM   3113 HG12 VAL X 190      61.979  81.518  34.457  1.00  0.00           H
ATOM   3114 HG13 VAL X 190      60.569  82.409  35.156  1.00  0.00           H
ATOM   3115  CG2 VAL X 190      59.757  80.966  37.042  1.00  0.00           C
ATOM   3116 HG21 VAL X 190      58.929  81.587  36.700  1.00  0.00           H
ATOM   3117 HG22 VAL X 190      59.237  80.157  37.557  1.00  0.00           H
ATOM   3118 HG23 VAL X 190      60.384  81.409  37.816  1.00  0.00           H
ATOM   3119  C   VAL X 190      60.596  79.447  33.549  1.00  0.00           C
ATOM   3120  O   VAL X 190      60.476  80.304  32.684  1.00  0.00           O
ATOM   3121  N   PHE X 191      61.407  78.369  33.417  1.00  0.00           N
ATOM   3122  H   PHE X 191      61.547  77.686  34.147  1.00  0.00           H
ATOM   3123  CA  PHE X 191      62.116  77.982  32.211  1.00  0.00           C
ATOM   3124  HA  PHE X 191      62.719  78.825  31.875  1.00  0.00           H
ATOM   3125  CB  PHE X 191      63.033  76.817  32.540  1.00  0.00           C
ATOM   3126  HB2 PHE X 191      63.680  77.238  33.309  1.00  0.00           H
ATOM   3127  HB3 PHE X 191      62.490  75.981  32.980  1.00  0.00           H
ATOM   3128  CG  PHE X 191      64.010  76.371  31.399  1.00  0.00           C
ATOM   3129  CD1 PHE X 191      65.215  77.048  31.144  1.00  0.00           C
ATOM   3130  HD1 PHE X 191      65.605  77.791  31.824  1.00  0.00           H
ATOM   3131  CE1 PHE X 191      66.022  76.752  30.047  1.00  0.00           C
ATOM   3132  HE1 PHE X 191      66.921  77.332  29.901  1.00  0.00           H
ATOM   3133  CZ  PHE X 191      65.688  75.665  29.231  1.00  0.00           C
ATOM   3134  HZ  PHE X 191      66.379  75.432  28.435  1.00  0.00           H
ATOM   3135  CE2 PHE X 191      64.552  74.881  29.583  1.00  0.00           C
ATOM   3136  HE2 PHE X 191      64.341  74.016  28.972  1.00  0.00           H
ATOM   3137  CD2 PHE X 191      63.700  75.295  30.600  1.00  0.00           C
ATOM   3138  HD2 PHE X 191      62.761  74.795  30.785  1.00  0.00           H
ATOM   3139  C   PHE X 191      61.145  77.689  31.088  1.00  0.00           C
ATOM   3140  O   PHE X 191      61.129  78.395  30.113  1.00  0.00           O
ATOM   3141  N   PHE X 192      60.163  76.753  31.255  1.00  0.00           N
ATOM   3142  H   PHE X 192      60.105  76.191  32.091  1.00  0.00           H
ATOM   3143  CA  PHE X 192      59.100  76.615  30.344  1.00  0.00           C
ATOM   3144  HA  PHE X 192      59.470  76.714  29.324  1.00  0.00           H
ATOM   3145  CB  PHE X 192      58.617  75.153  30.572  1.00  0.00           C
ATOM   3146  HB2 PHE X 192      58.306  75.109  31.616  1.00  0.00           H
ATOM   3147  HB3 PHE X 192      57.729  74.910  29.989  1.00  0.00           H
ATOM   3148  CG  PHE X 192      59.586  74.064  30.286  1.00  0.00           C
ATOM   3149  CD1 PHE X 192      59.900  73.241  31.397  1.00  0.00           C
ATOM   3150  HD1 PHE X 192      59.291  73.334  32.284  1.00  0.00           H
ATOM   3151  CE1 PHE X 192      60.816  72.247  31.251  1.00  0.00           C
ATOM   3152  HE1 PHE X 192      60.967  71.584  32.089  1.00  0.00           H
ATOM   3153  CZ  PHE X 192      61.598  72.174  30.089  1.00  0.00           C
ATOM   3154  HZ  PHE X 192      62.349  71.413  29.938  1.00  0.00           H
ATOM   3155  CE2 PHE X 192      61.241  72.912  28.932  1.00  0.00           C
ATOM   3156  HE2 PHE X 192      61.805  72.870  28.012  1.00  0.00           H
ATOM   3157  CD2 PHE X 192      60.206  73.909  29.044  1.00  0.00           C
ATOM   3158  HD2 PHE X 192      59.889  74.424  28.149  1.00  0.00           H
ATOM   3159  C   PHE X 192      57.942  77.624  30.350  1.00  0.00           C
ATOM   3160  O   PHE X 192      57.104  77.575  29.429  1.00  0.00           O
ATOM   3161  N   GLY X 193      58.102  78.656  31.144  1.00  0.00           N
ATOM   3162  H   GLY X 193      58.551  78.463  32.028  1.00  0.00           H
ATOM   3163  CA  GLY X 193      57.466  79.990  31.032  1.00  0.00           C
ATOM   3164  HA2 GLY X 193      56.377  79.945  30.985  1.00  0.00           H
ATOM   3165  HA3 GLY X 193      57.580  80.475  32.001  1.00  0.00           H
ATOM   3166  C   GLY X 193      58.090  80.839  30.025  1.00  0.00           C
ATOM   3167  O   GLY X 193      57.382  81.577  29.330  1.00  0.00           O
ATOM   3168  N   THR X 194      59.413  80.801  29.989  1.00  0.00           N
ATOM   3169  H   THR X 194      59.845  80.137  30.616  1.00  0.00           H
ATOM   3170  CA  THR X 194      60.237  81.490  28.970  1.00  0.00           C
ATOM   3171  HA  THR X 194      59.833  82.488  28.799  1.00  0.00           H
ATOM   3172  CB  THR X 194      61.669  81.703  29.513  1.00  0.00           C
ATOM   3173  HB  THR X 194      62.097  80.733  29.763  1.00  0.00           H
ATOM   3174  CG2 THR X 194      62.683  82.474  28.587  1.00  0.00           C
ATOM   3175 HG21 THR X 194      62.901  81.964  27.649  1.00  0.00           H
ATOM   3176 HG22 THR X 194      62.242  83.402  28.223  1.00  0.00           H
ATOM   3177 HG23 THR X 194      63.579  82.668  29.176  1.00  0.00           H
ATOM   3178  OG1 THR X 194      61.577  82.421  30.707  1.00  0.00           O
ATOM   3179  HG1 THR X 194      60.748  82.229  31.152  1.00  0.00           H
ATOM   3180  C   THR X 194      60.131  80.803  27.593  1.00  0.00           C
ATOM   3181  O   THR X 194      60.100  81.508  26.631  1.00  0.00           O
ATOM   3182  N   GLU X 195      59.959  79.434  27.634  1.00  0.00           N
ATOM   3183  H   GLU X 195      59.875  78.928  28.504  1.00  0.00           H
ATOM   3184  CA  GLU X 195      59.692  78.684  26.381  1.00  0.00           C
ATOM   3185  HA  GLU X 195      60.452  79.017  25.675  1.00  0.00           H
ATOM   3186  CB  GLU X 195      59.831  77.189  26.572  1.00  0.00           C
ATOM   3187  HB2 GLU X 195      60.838  77.004  26.948  1.00  0.00           H
ATOM   3188  HB3 GLU X 195      59.114  76.916  27.346  1.00  0.00           H
ATOM   3189  CG  GLU X 195      59.693  76.322  25.304  1.00  0.00           C
ATOM   3190  HG2 GLU X 195      60.130  76.907  24.494  1.00  0.00           H
ATOM   3191  HG3 GLU X 195      60.455  75.551  25.418  1.00  0.00           H
ATOM   3192  CD  GLU X 195      58.285  75.808  24.980  1.00  0.00           C
ATOM   3193  OE1 GLU X 195      58.122  75.026  23.987  1.00  0.00           O
ATOM   3194  OE2 GLU X 195      57.346  76.027  25.778  1.00  0.00           O
ATOM   3195  C   GLU X 195      58.269  78.979  25.798  1.00  0.00           C
ATOM   3196  O   GLU X 195      58.131  79.100  24.577  1.00  0.00           O
ATOM   3197  N   TYR X 196      57.291  79.226  26.660  1.00  0.00           N
ATOM   3198  H   TYR X 196      57.545  79.278  27.636  1.00  0.00           H
ATOM   3199  CA  TYR X 196      55.873  79.474  26.304  1.00  0.00           C
ATOM   3200  HA  TYR X 196      55.529  78.637  25.696  1.00  0.00           H
ATOM   3201  CB  TYR X 196      54.954  79.526  27.562  1.00  0.00           C
ATOM   3202  HB2 TYR X 196      55.033  78.585  28.106  1.00  0.00           H
ATOM   3203  HB3 TYR X 196      55.353  80.357  28.143  1.00  0.00           H
ATOM   3204  CG  TYR X 196      53.496  79.892  27.322  1.00  0.00           C
ATOM   3205  CD1 TYR X 196      52.608  79.081  26.628  1.00  0.00           C
ATOM   3206  HD1 TYR X 196      53.051  78.230  26.132  1.00  0.00           H
ATOM   3207  CE1 TYR X 196      51.338  79.418  26.291  1.00  0.00           C
ATOM   3208  HE1 TYR X 196      50.763  78.786  25.631  1.00  0.00           H
ATOM   3209  CZ  TYR X 196      50.770  80.637  26.776  1.00  0.00           C
ATOM   3210  OH  TYR X 196      49.500  80.978  26.488  1.00  0.00           O
ATOM   3211  HH  TYR X 196      48.970  80.264  26.127  1.00  0.00           H
ATOM   3212  CE2 TYR X 196      51.624  81.432  27.631  1.00  0.00           C
ATOM   3213  HE2 TYR X 196      51.170  82.250  28.170  1.00  0.00           H
ATOM   3214  CD2 TYR X 196      52.938  81.051  27.889  1.00  0.00           C
ATOM   3215  HD2 TYR X 196      53.555  81.678  28.516  1.00  0.00           H
ATOM   3216  C   TYR X 196      55.811  80.712  25.430  1.00  0.00           C
ATOM   3217  O   TYR X 196      55.195  80.666  24.380  1.00  0.00           O
ATOM   3218  N   VAL X 197      56.504  81.764  25.867  1.00  0.00           N
ATOM   3219  H   VAL X 197      57.066  81.638  26.697  1.00  0.00           H
ATOM   3220  CA  VAL X 197      56.458  83.087  25.317  1.00  0.00           C
ATOM   3221  HA  VAL X 197      55.457  83.273  24.927  1.00  0.00           H
ATOM   3222  CB  VAL X 197      56.854  84.195  26.328  1.00  0.00           C
ATOM   3223  HB  VAL X 197      56.955  85.141  25.795  1.00  0.00           H
ATOM   3224  CG1 VAL X 197      55.745  84.385  27.446  1.00  0.00           C
ATOM   3225 HG11 VAL X 197      55.966  85.246  28.076  1.00  0.00           H
ATOM   3226 HG12 VAL X 197      54.867  84.570  26.827  1.00  0.00           H
ATOM   3227 HG13 VAL X 197      55.811  83.579  28.177  1.00  0.00           H
ATOM   3228  CG2 VAL X 197      58.191  83.956  27.041  1.00  0.00           C
ATOM   3229 HG21 VAL X 197      58.384  84.784  27.722  1.00  0.00           H
ATOM   3230 HG22 VAL X 197      58.150  83.040  27.631  1.00  0.00           H
ATOM   3231 HG23 VAL X 197      59.043  83.845  26.369  1.00  0.00           H
ATOM   3232  C   VAL X 197      57.353  83.233  24.019  1.00  0.00           C
ATOM   3233  O   VAL X 197      57.268  84.256  23.400  1.00  0.00           O
ATOM   3234  N   VAL X 198      58.086  82.222  23.588  1.00  0.00           N
ATOM   3235  H   VAL X 198      58.010  81.322  24.040  1.00  0.00           H
ATOM   3236  CA  VAL X 198      58.928  82.166  22.424  1.00  0.00           C
ATOM   3237  HA  VAL X 198      58.912  83.167  21.994  1.00  0.00           H
ATOM   3238  CB  VAL X 198      60.405  81.960  22.765  1.00  0.00           C
ATOM   3239  HB  VAL X 198      60.956  81.952  21.825  1.00  0.00           H
ATOM   3240  CG1 VAL X 198      61.119  83.106  23.657  1.00  0.00           C
ATOM   3241 HG11 VAL X 198      60.799  84.052  23.220  1.00  0.00           H
ATOM   3242 HG12 VAL X 198      60.846  83.023  24.709  1.00  0.00           H
ATOM   3243 HG13 VAL X 198      62.187  83.005  23.464  1.00  0.00           H
ATOM   3244  CG2 VAL X 198      60.565  80.611  23.442  1.00  0.00           C
ATOM   3245 HG21 VAL X 198      60.147  79.755  22.913  1.00  0.00           H
ATOM   3246 HG22 VAL X 198      61.620  80.381  23.588  1.00  0.00           H
ATOM   3247 HG23 VAL X 198      60.049  80.535  24.399  1.00  0.00           H
ATOM   3248  C   VAL X 198      58.582  81.238  21.228  1.00  0.00           C
ATOM   3249  O   VAL X 198      58.901  81.609  20.092  1.00  0.00           O
ATOM   3250  N   ARG X 199      57.736  80.256  21.456  1.00  0.00           N
ATOM   3251  H   ARG X 199      57.406  80.124  22.401  1.00  0.00           H
ATOM   3252  CA  ARG X 199      57.139  79.435  20.364  1.00  0.00           C
ATOM   3253  HA  ARG X 199      57.884  78.674  20.133  1.00  0.00           H
ATOM   3254  CB  ARG X 199      55.838  78.803  20.730  1.00  0.00           C
ATOM   3255  HB2 ARG X 199      55.115  79.578  20.986  1.00  0.00           H
ATOM   3256  HB3 ARG X 199      55.544  78.156  19.903  1.00  0.00           H
ATOM   3257  CG  ARG X 199      56.017  77.948  22.021  1.00  0.00           C
ATOM   3258  HG2 ARG X 199      56.701  77.123  21.824  1.00  0.00           H
ATOM   3259  HG3 ARG X 199      56.365  78.654  22.775  1.00  0.00           H
ATOM   3260  CD  ARG X 199      54.630  77.430  22.576  1.00  0.00           C
ATOM   3261  HD2 ARG X 199      54.046  78.294  22.891  1.00  0.00           H
ATOM   3262  HD3 ARG X 199      54.120  76.822  21.828  1.00  0.00           H
ATOM   3263  NE  ARG X 199      54.901  76.569  23.780  1.00  0.00           N
ATOM   3264  HE  ARG X 199      55.785  76.656  24.260  1.00  0.00           H
ATOM   3265  CZ  ARG X 199      53.976  75.990  24.604  1.00  0.00           C
ATOM   3266  NH1 ARG X 199      54.198  75.509  25.791  1.00  0.00           N
ATOM   3267 HH11 ARG X 199      55.133  75.500  26.172  1.00  0.00           H
ATOM   3268 HH12 ARG X 199      53.391  75.296  26.360  1.00  0.00           H
ATOM   3269  NH2 ARG X 199      52.742  76.112  24.320  1.00  0.00           N
ATOM   3270 HH21 ARG X 199      52.478  76.744  23.577  1.00  0.00           H
ATOM   3271 HH22 ARG X 199      52.096  75.557  24.863  1.00  0.00           H
ATOM   3272  C   ARG X 199      56.790  80.224  19.058  1.00  0.00           C
ATOM   3273  O   ARG X 199      57.269  79.788  17.995  1.00  0.00           O
ATOM   3274  N   LEU X 200      55.968  81.272  19.102  1.00  0.00           N
ATOM   3275  H   LEU X 200      55.634  81.723  19.942  1.00  0.00           H
ATOM   3276  CA  LEU X 200      55.383  81.955  17.899  1.00  0.00           C
ATOM   3277  HA  LEU X 200      54.894  81.208  17.274  1.00  0.00           H
ATOM   3278  CB  LEU X 200      54.349  82.983  18.338  1.00  0.00           C
ATOM   3279  HB2 LEU X 200      53.490  82.565  18.863  1.00  0.00           H
ATOM   3280  HB3 LEU X 200      54.925  83.557  19.064  1.00  0.00           H
ATOM   3281  CG  LEU X 200      53.881  83.889  17.260  1.00  0.00           C
ATOM   3282  HG  LEU X 200      54.660  84.376  16.672  1.00  0.00           H
ATOM   3283  CD1 LEU X 200      52.855  83.335  16.311  1.00  0.00           C
ATOM   3284 HD11 LEU X 200      52.765  83.973  15.432  1.00  0.00           H
ATOM   3285 HD12 LEU X 200      53.131  82.326  16.002  1.00  0.00           H
ATOM   3286 HD13 LEU X 200      51.907  83.194  16.832  1.00  0.00           H
ATOM   3287  CD2 LEU X 200      53.162  85.139  17.765  1.00  0.00           C
ATOM   3288 HD21 LEU X 200      52.221  84.889  18.256  1.00  0.00           H
ATOM   3289 HD22 LEU X 200      53.754  85.560  18.578  1.00  0.00           H
ATOM   3290 HD23 LEU X 200      52.958  85.824  16.942  1.00  0.00           H
ATOM   3291  C   LEU X 200      56.564  82.473  17.088  1.00  0.00           C
ATOM   3292  O   LEU X 200      56.496  82.504  15.837  1.00  0.00           O
ATOM   3293  N   TRP X 201      57.702  82.969  17.653  1.00  0.00           N
ATOM   3294  H   TRP X 201      57.763  82.875  18.657  1.00  0.00           H
ATOM   3295  CA  TRP X 201      58.737  83.544  16.851  1.00  0.00           C
ATOM   3296  HA  TRP X 201      58.269  84.286  16.203  1.00  0.00           H
ATOM   3297  CB  TRP X 201      59.718  84.281  17.790  1.00  0.00           C
ATOM   3298  HB2 TRP X 201      60.431  83.548  18.169  1.00  0.00           H
ATOM   3299  HB3 TRP X 201      60.283  85.039  17.248  1.00  0.00           H
ATOM   3300  CG  TRP X 201      59.066  85.019  18.978  1.00  0.00           C
ATOM   3301  CD1 TRP X 201      59.289  84.769  20.276  1.00  0.00           C
ATOM   3302  HD1 TRP X 201      60.012  84.082  20.690  1.00  0.00           H
ATOM   3303  NE1 TRP X 201      58.456  85.545  21.024  1.00  0.00           N
ATOM   3304  HE1 TRP X 201      58.322  85.380  22.011  1.00  0.00           H
ATOM   3305  CE2 TRP X 201      57.701  86.398  20.264  1.00  0.00           C
ATOM   3306  CZ2 TRP X 201      56.808  87.452  20.562  1.00  0.00           C
ATOM   3307  HZ2 TRP X 201      56.510  87.729  21.563  1.00  0.00           H
ATOM   3308  CH2 TRP X 201      56.101  87.990  19.458  1.00  0.00           C
ATOM   3309  HH2 TRP X 201      55.342  88.748  19.583  1.00  0.00           H
ATOM   3310  CZ3 TRP X 201      56.442  87.723  18.177  1.00  0.00           C
ATOM   3311  HZ3 TRP X 201      55.856  88.209  17.411  1.00  0.00           H
ATOM   3312  CE3 TRP X 201      57.476  86.814  17.991  1.00  0.00           C
ATOM   3313  HE3 TRP X 201      57.705  86.670  16.946  1.00  0.00           H
ATOM   3314  CD2 TRP X 201      58.141  86.086  18.947  1.00  0.00           C
ATOM   3315  C   TRP X 201      59.468  82.585  15.930  1.00  0.00           C
ATOM   3316  O   TRP X 201      59.955  83.066  14.947  1.00  0.00           O
ATOM   3317  N   SER X 202      59.409  81.276  16.169  1.00  0.00           N
ATOM   3318  H   SER X 202      59.007  80.905  17.017  1.00  0.00           H
ATOM   3319  CA  SER X 202      59.623  80.320  15.035  1.00  0.00           C
ATOM   3320  HA  SER X 202      59.885  80.899  14.150  1.00  0.00           H
ATOM   3321  CB  SER X 202      60.722  79.335  15.446  1.00  0.00           C
ATOM   3322  HB2 SER X 202      60.890  78.628  14.634  1.00  0.00           H
ATOM   3323  HB3 SER X 202      61.698  79.801  15.583  1.00  0.00           H
ATOM   3324  OG  SER X 202      60.175  78.755  16.657  1.00  0.00           O
ATOM   3325  HG  SER X 202      60.437  79.282  17.415  1.00  0.00           H
ATOM   3326  C   SER X 202      58.396  79.638  14.370  1.00  0.00           C
ATOM   3327  O   SER X 202      58.472  79.096  13.271  1.00  0.00           O
ATOM   3328  N   ALA X 203      57.228  79.685  15.044  1.00  0.00           N
ATOM   3329  H   ALA X 203      57.109  80.134  15.940  1.00  0.00           H
ATOM   3330  CA  ALA X 203      56.006  79.263  14.345  1.00  0.00           C
ATOM   3331  HA  ALA X 203      56.122  78.213  14.076  1.00  0.00           H
ATOM   3332  CB  ALA X 203      54.811  79.359  15.353  1.00  0.00           C
ATOM   3333  HB1 ALA X 203      53.867  78.941  15.005  1.00  0.00           H
ATOM   3334  HB2 ALA X 203      55.050  78.942  16.332  1.00  0.00           H
ATOM   3335  HB3 ALA X 203      54.549  80.410  15.468  1.00  0.00           H
ATOM   3336  C   ALA X 203      55.759  80.099  13.083  1.00  0.00           C
ATOM   3337  O   ALA X 203      55.559  79.584  12.040  1.00  0.00           O
ATOM   3338  N   GLY X 204      55.961  81.441  13.147  1.00  0.00           N
ATOM   3339  H   GLY X 204      56.114  81.705  14.110  1.00  0.00           H
ATOM   3340  CA  GLY X 204      55.659  82.473  12.169  1.00  0.00           C
ATOM   3341  HA2 GLY X 204      54.581  82.504  12.015  1.00  0.00           H
ATOM   3342  HA3 GLY X 204      55.975  83.423  12.599  1.00  0.00           H
ATOM   3343  C   GLY X 204      56.268  82.274  10.827  1.00  0.00           C
ATOM   3344  O   GLY X 204      55.891  83.015   9.887  1.00  0.00           O
ATOM   3345  N   CYS X 205      57.155  81.313  10.576  1.00  0.00           N
ATOM   3346  H   CYS X 205      57.359  80.736  11.380  1.00  0.00           H
ATOM   3347  CA  CYS X 205      57.669  80.939   9.308  1.00  0.00           C
ATOM   3348  HA  CYS X 205      58.118  81.808   8.827  1.00  0.00           H
ATOM   3349  CB  CYS X 205      58.876  79.990   9.610  1.00  0.00           C
ATOM   3350  HB2 CYS X 205      58.607  79.359  10.458  1.00  0.00           H
ATOM   3351  HB3 CYS X 205      58.969  79.370   8.719  1.00  0.00           H
ATOM   3352  SG  CYS X 205      60.388  80.927   9.900  1.00  0.00           S
ATOM   3353  HG  CYS X 205      59.935  81.539  10.997  1.00  0.00           H
ATOM   3354  C   CYS X 205      56.704  80.267   8.311  1.00  0.00           C
ATOM   3355  O   CYS X 205      56.990  80.195   7.112  1.00  0.00           O
ATOM   3356  N   ARG X 206      55.708  79.587   8.889  1.00  0.00           N
ATOM   3357  H   ARG X 206      55.690  79.673   9.895  1.00  0.00           H
ATOM   3358  CA  ARG X 206      54.580  78.913   8.195  1.00  0.00           C
ATOM   3359  HA  ARG X 206      54.986  78.581   7.239  1.00  0.00           H
ATOM   3360  CB  ARG X 206      54.196  77.643   8.931  1.00  0.00           C
ATOM   3361  HB2 ARG X 206      54.089  77.906   9.984  1.00  0.00           H
ATOM   3362  HB3 ARG X 206      53.167  77.382   8.683  1.00  0.00           H
ATOM   3363  CG  ARG X 206      55.126  76.460   8.760  1.00  0.00           C
ATOM   3364  HG2 ARG X 206      55.155  75.985   7.779  1.00  0.00           H
ATOM   3365  HG3 ARG X 206      56.157  76.747   8.966  1.00  0.00           H
ATOM   3366  CD  ARG X 206      54.822  75.331   9.724  1.00  0.00           C
ATOM   3367  HD2 ARG X 206      54.974  75.620  10.764  1.00  0.00           H
ATOM   3368  HD3 ARG X 206      53.752  75.146   9.635  1.00  0.00           H
ATOM   3369  NE  ARG X 206      55.586  74.058   9.485  1.00  0.00           N
ATOM   3370  HE  ARG X 206      55.357  73.466   8.700  1.00  0.00           H
ATOM   3371  CZ  ARG X 206      56.736  73.770  10.046  1.00  0.00           C
ATOM   3372  NH1 ARG X 206      57.357  74.519  10.929  1.00  0.00           N
ATOM   3373 HH11 ARG X 206      56.944  75.415  11.146  1.00  0.00           H
ATOM   3374 HH12 ARG X 206      58.287  74.250  11.218  1.00  0.00           H
ATOM   3375  NH2 ARG X 206      57.259  72.659   9.718  1.00  0.00           N
ATOM   3376 HH21 ARG X 206      56.606  72.121   9.166  1.00  0.00           H
ATOM   3377 HH22 ARG X 206      57.810  72.150  10.395  1.00  0.00           H
ATOM   3378  C   ARG X 206      53.380  79.809   7.976  1.00  0.00           C
ATOM   3379  O   ARG X 206      52.847  80.392   8.939  1.00  0.00           O
ATOM   3380  N   SER X 207      52.801  79.682   6.810  1.00  0.00           N
ATOM   3381  H   SER X 207      53.264  79.096   6.130  1.00  0.00           H
ATOM   3382  CA  SER X 207      51.830  80.643   6.243  1.00  0.00           C
ATOM   3383  HA  SER X 207      52.393  81.535   5.967  1.00  0.00           H
ATOM   3384  CB  SER X 207      51.388  80.085   4.911  1.00  0.00           C
ATOM   3385  HB2 SER X 207      52.241  79.761   4.314  1.00  0.00           H
ATOM   3386  HB3 SER X 207      50.679  79.274   5.079  1.00  0.00           H
ATOM   3387  OG  SER X 207      50.745  81.073   4.266  1.00  0.00           O
ATOM   3388  HG  SER X 207      49.789  81.097   4.351  1.00  0.00           H
ATOM   3389  C   SER X 207      50.603  81.013   7.146  1.00  0.00           C
ATOM   3390  O   SER X 207      50.200  82.145   7.327  1.00  0.00           O
ATOM   3391  N   LYS X 208      49.982  79.941   7.768  1.00  0.00           N
ATOM   3392  H   LYS X 208      50.164  78.989   7.485  1.00  0.00           H
ATOM   3393  CA  LYS X 208      48.885  80.106   8.701  1.00  0.00           C
ATOM   3394  HA  LYS X 208      48.081  80.567   8.126  1.00  0.00           H
ATOM   3395  CB  LYS X 208      48.441  78.670   9.113  1.00  0.00           C
ATOM   3396  HB2 LYS X 208      48.241  78.156   8.173  1.00  0.00           H
ATOM   3397  HB3 LYS X 208      49.253  78.170   9.639  1.00  0.00           H
ATOM   3398  CG  LYS X 208      47.193  78.771   9.988  1.00  0.00           C
ATOM   3399  HG2 LYS X 208      47.361  79.211  10.972  1.00  0.00           H
ATOM   3400  HG3 LYS X 208      46.449  79.433   9.545  1.00  0.00           H
ATOM   3401  CD  LYS X 208      46.562  77.375  10.012  1.00  0.00           C
ATOM   3402  HD2 LYS X 208      45.627  77.602  10.523  1.00  0.00           H
ATOM   3403  HD3 LYS X 208      46.361  77.145   8.966  1.00  0.00           H
ATOM   3404  CE  LYS X 208      47.337  76.294  10.818  1.00  0.00           C
ATOM   3405  HE2 LYS X 208      48.290  76.085  10.330  1.00  0.00           H
ATOM   3406  HE3 LYS X 208      47.621  76.724  11.778  1.00  0.00           H
ATOM   3407  NZ  LYS X 208      46.559  75.023  10.922  1.00  0.00           N
ATOM   3408  HZ1 LYS X 208      45.604  75.216  11.188  1.00  0.00           H
ATOM   3409  HZ2 LYS X 208      46.689  74.382  10.151  1.00  0.00           H
ATOM   3410  HZ3 LYS X 208      46.935  74.422  11.641  1.00  0.00           H
ATOM   3411  C   LYS X 208      49.170  81.039   9.872  1.00  0.00           C
ATOM   3412  O   LYS X 208      48.284  81.783  10.221  1.00  0.00           O
ATOM   3413  N   TYR X 209      50.403  81.205  10.276  1.00  0.00           N
ATOM   3414  H   TYR X 209      51.100  80.679   9.768  1.00  0.00           H
ATOM   3415  CA  TYR X 209      50.853  81.996  11.429  1.00  0.00           C
ATOM   3416  HA  TYR X 209      50.009  82.375  12.005  1.00  0.00           H
ATOM   3417  CB  TYR X 209      51.797  81.119  12.284  1.00  0.00           C
ATOM   3418  HB2 TYR X 209      52.673  81.083  11.636  1.00  0.00           H
ATOM   3419  HB3 TYR X 209      51.930  81.731  13.176  1.00  0.00           H
ATOM   3420  CG  TYR X 209      51.363  79.696  12.551  1.00  0.00           C
ATOM   3421  CD1 TYR X 209      52.246  78.621  12.287  1.00  0.00           C
ATOM   3422  HD1 TYR X 209      53.197  78.922  11.872  1.00  0.00           H
ATOM   3423  CE1 TYR X 209      51.851  77.240  12.548  1.00  0.00           C
ATOM   3424  HE1 TYR X 209      52.492  76.413  12.279  1.00  0.00           H
ATOM   3425  CZ  TYR X 209      50.558  76.981  13.070  1.00  0.00           C
ATOM   3426  OH  TYR X 209      50.048  75.727  13.083  1.00  0.00           O
ATOM   3427  HH  TYR X 209      49.510  75.548  13.857  1.00  0.00           H
ATOM   3428  CE2 TYR X 209      49.733  78.125  13.342  1.00  0.00           C
ATOM   3429  HE2 TYR X 209      48.760  77.954  13.778  1.00  0.00           H
ATOM   3430  CD2 TYR X 209      50.123  79.469  13.133  1.00  0.00           C
ATOM   3431  HD2 TYR X 209      49.505  80.284  13.480  1.00  0.00           H
ATOM   3432  C   TYR X 209      51.452  83.335  11.079  1.00  0.00           C
ATOM   3433  O   TYR X 209      51.871  84.131  12.016  1.00  0.00           O
ATOM   3434  N   VAL X 210      51.507  83.604   9.787  1.00  0.00           N
ATOM   3435  H   VAL X 210      51.098  82.943   9.143  1.00  0.00           H
ATOM   3436  CA  VAL X 210      52.248  84.768   9.198  1.00  0.00           C
ATOM   3437  HA  VAL X 210      53.230  84.821   9.668  1.00  0.00           H
ATOM   3438  CB  VAL X 210      52.427  84.684   7.682  1.00  0.00           C
ATOM   3439  HB  VAL X 210      51.432  84.467   7.296  1.00  0.00           H
ATOM   3440  CG1 VAL X 210      53.069  85.954   7.128  1.00  0.00           C
ATOM   3441 HG11 VAL X 210      52.494  86.880   7.156  1.00  0.00           H
ATOM   3442 HG12 VAL X 210      54.064  86.088   7.553  1.00  0.00           H
ATOM   3443 HG13 VAL X 210      53.287  85.643   6.106  1.00  0.00           H
ATOM   3444  CG2 VAL X 210      53.461  83.506   7.365  1.00  0.00           C
ATOM   3445 HG21 VAL X 210      53.457  83.339   6.288  1.00  0.00           H
ATOM   3446 HG22 VAL X 210      54.451  83.630   7.805  1.00  0.00           H
ATOM   3447 HG23 VAL X 210      53.052  82.586   7.782  1.00  0.00           H
ATOM   3448  C   VAL X 210      51.549  86.076   9.632  1.00  0.00           C
ATOM   3449  O   VAL X 210      50.330  86.254   9.425  1.00  0.00           O
ATOM   3450  N   GLY X 211      52.351  86.937  10.242  1.00  0.00           N
ATOM   3451  H   GLY X 211      53.319  86.676  10.373  1.00  0.00           H
ATOM   3452  CA  GLY X 211      51.926  88.292  10.677  1.00  0.00           C
ATOM   3453  HA2 GLY X 211      52.774  88.792  11.144  1.00  0.00           H
ATOM   3454  HA3 GLY X 211      51.626  88.802   9.762  1.00  0.00           H
ATOM   3455  C   GLY X 211      50.708  88.322  11.569  1.00  0.00           C
ATOM   3456  O   GLY X 211      50.360  87.369  12.279  1.00  0.00           O
ATOM   3457  N   LEU X 212      50.105  89.465  11.724  1.00  0.00           N
ATOM   3458  H   LEU X 212      50.394  90.150  11.041  1.00  0.00           H
ATOM   3459  CA  LEU X 212      49.072  89.778  12.760  1.00  0.00           C
ATOM   3460  HA  LEU X 212      49.457  89.516  13.745  1.00  0.00           H
ATOM   3461  CB  LEU X 212      48.822  91.258  12.678  1.00  0.00           C
ATOM   3462  HB2 LEU X 212      49.713  91.875  12.791  1.00  0.00           H
ATOM   3463  HB3 LEU X 212      48.465  91.414  11.660  1.00  0.00           H
ATOM   3464  CG  LEU X 212      47.881  91.946  13.677  1.00  0.00           C
ATOM   3465  HG  LEU X 212      46.909  91.459  13.754  1.00  0.00           H
ATOM   3466  CD1 LEU X 212      48.507  91.893  15.113  1.00  0.00           C
ATOM   3467 HD11 LEU X 212      47.900  92.460  15.819  1.00  0.00           H
ATOM   3468 HD12 LEU X 212      48.469  90.873  15.496  1.00  0.00           H
ATOM   3469 HD13 LEU X 212      49.485  92.374  15.090  1.00  0.00           H
ATOM   3470  CD2 LEU X 212      47.707  93.438  13.343  1.00  0.00           C
ATOM   3471 HD21 LEU X 212      47.142  93.352  12.415  1.00  0.00           H
ATOM   3472 HD22 LEU X 212      47.294  93.981  14.193  1.00  0.00           H
ATOM   3473 HD23 LEU X 212      48.662  93.924  13.143  1.00  0.00           H
ATOM   3474  C   LEU X 212      47.842  88.946  12.647  1.00  0.00           C
ATOM   3475  O   LEU X 212      47.399  88.465  13.708  1.00  0.00           O
ATOM   3476  N   TRP X 213      47.256  88.831  11.426  1.00  0.00           N
ATOM   3477  H   TRP X 213      47.605  89.353  10.635  1.00  0.00           H
ATOM   3478  CA  TRP X 213      46.106  87.946  11.267  1.00  0.00           C
ATOM   3479  HA  TRP X 213      45.326  88.374  11.896  1.00  0.00           H
ATOM   3480  CB  TRP X 213      45.638  87.896   9.795  1.00  0.00           C
ATOM   3481  HB2 TRP X 213      45.378  88.900   9.459  1.00  0.00           H
ATOM   3482  HB3 TRP X 213      46.526  87.691   9.198  1.00  0.00           H
ATOM   3483  CG  TRP X 213      44.518  86.909   9.564  1.00  0.00           C
ATOM   3484  CD1 TRP X 213      43.211  87.215   9.508  1.00  0.00           C
ATOM   3485  HD1 TRP X 213      42.795  88.201   9.651  1.00  0.00           H
ATOM   3486  NE1 TRP X 213      42.379  86.195   9.064  1.00  0.00           N
ATOM   3487  HE1 TRP X 213      41.380  86.269   8.931  1.00  0.00           H
ATOM   3488  CE2 TRP X 213      43.212  85.097   8.759  1.00  0.00           C
ATOM   3489  CZ2 TRP X 213      42.999  83.920   8.142  1.00  0.00           C
ATOM   3490  HZ2 TRP X 213      41.984  83.607   7.948  1.00  0.00           H
ATOM   3491  CH2 TRP X 213      44.094  82.988   7.904  1.00  0.00           C
ATOM   3492  HH2 TRP X 213      43.886  82.031   7.450  1.00  0.00           H
ATOM   3493  CZ3 TRP X 213      45.379  83.416   8.073  1.00  0.00           C
ATOM   3494  HZ3 TRP X 213      46.229  82.858   7.712  1.00  0.00           H
ATOM   3495  CE3 TRP X 213      45.609  84.587   8.753  1.00  0.00           C
ATOM   3496  HE3 TRP X 213      46.654  84.804   8.919  1.00  0.00           H
ATOM   3497  CD2 TRP X 213      44.541  85.502   9.051  1.00  0.00           C
ATOM   3498  C   TRP X 213      46.516  86.556  11.801  1.00  0.00           C
ATOM   3499  O   TRP X 213      45.763  85.888  12.557  1.00  0.00           O
ATOM   3500  N   GLY X 214      47.701  86.003  11.438  1.00  0.00           N
ATOM   3501  H   GLY X 214      48.337  86.553  10.878  1.00  0.00           H
ATOM   3502  CA  GLY X 214      48.069  84.602  11.813  1.00  0.00           C
ATOM   3503  HA2 GLY X 214      47.261  83.929  11.526  1.00  0.00           H
ATOM   3504  HA3 GLY X 214      48.920  84.228  11.245  1.00  0.00           H
ATOM   3505  C   GLY X 214      48.420  84.464  13.321  1.00  0.00           C
ATOM   3506  O   GLY X 214      48.304  83.345  13.894  1.00  0.00           O
ATOM   3507  N   ARG X 215      48.967  85.517  13.846  1.00  0.00           N
ATOM   3508  H   ARG X 215      49.172  86.283  13.220  1.00  0.00           H
ATOM   3509  CA  ARG X 215      49.235  85.606  15.293  1.00  0.00           C
ATOM   3510  HA  ARG X 215      49.880  84.820  15.687  1.00  0.00           H
ATOM   3511  CB  ARG X 215      49.835  86.990  15.642  1.00  0.00           C
ATOM   3512  HB2 ARG X 215      50.803  87.006  15.140  1.00  0.00           H
ATOM   3513  HB3 ARG X 215      49.183  87.806  15.330  1.00  0.00           H
ATOM   3514  CG  ARG X 215      50.010  87.013  17.159  1.00  0.00           C
ATOM   3515  HG2 ARG X 215      49.057  87.086  17.684  1.00  0.00           H
ATOM   3516  HG3 ARG X 215      50.538  86.110  17.466  1.00  0.00           H
ATOM   3517  CD  ARG X 215      50.845  88.273  17.543  1.00  0.00           C
ATOM   3518  HD2 ARG X 215      51.902  88.082  17.364  1.00  0.00           H
ATOM   3519  HD3 ARG X 215      50.426  89.171  17.087  1.00  0.00           H
ATOM   3520  NE  ARG X 215      50.922  88.454  19.016  1.00  0.00           N
ATOM   3521  HE  ARG X 215      50.675  87.659  19.588  1.00  0.00           H
ATOM   3522  CZ  ARG X 215      51.458  89.524  19.549  1.00  0.00           C
ATOM   3523  NH1 ARG X 215      51.659  89.645  20.835  1.00  0.00           N
ATOM   3524 HH11 ARG X 215      51.224  88.990  21.469  1.00  0.00           H
ATOM   3525 HH12 ARG X 215      51.979  90.528  21.208  1.00  0.00           H
ATOM   3526  NH2 ARG X 215      51.889  90.610  18.904  1.00  0.00           N
ATOM   3527 HH21 ARG X 215      51.784  90.580  17.900  1.00  0.00           H
ATOM   3528 HH22 ARG X 215      52.304  91.389  19.394  1.00  0.00           H
ATOM   3529  C   ARG X 215      47.918  85.479  16.041  1.00  0.00           C
ATOM   3530  O   ARG X 215      47.838  84.704  16.981  1.00  0.00           O
ATOM   3531  N   LEU X 216      46.948  86.248  15.674  1.00  0.00           N
ATOM   3532  H   LEU X 216      47.051  86.626  14.743  1.00  0.00           H
ATOM   3533  CA  LEU X 216      45.561  86.180  16.269  1.00  0.00           C
ATOM   3534  HA  LEU X 216      45.652  86.387  17.335  1.00  0.00           H
ATOM   3535  CB  LEU X 216      44.715  87.287  15.567  1.00  0.00           C
ATOM   3536  HB2 LEU X 216      44.721  87.126  14.488  1.00  0.00           H
ATOM   3537  HB3 LEU X 216      43.702  87.170  15.951  1.00  0.00           H
ATOM   3538  CG  LEU X 216      45.044  88.768  15.846  1.00  0.00           C
ATOM   3539  HG  LEU X 216      46.045  89.003  15.485  1.00  0.00           H
ATOM   3540  CD1 LEU X 216      44.103  89.577  15.043  1.00  0.00           C
ATOM   3541 HD11 LEU X 216      44.400  90.626  15.066  1.00  0.00           H
ATOM   3542 HD12 LEU X 216      44.215  89.162  14.041  1.00  0.00           H
ATOM   3543 HD13 LEU X 216      43.059  89.665  15.346  1.00  0.00           H
ATOM   3544  CD2 LEU X 216      44.804  89.316  17.262  1.00  0.00           C
ATOM   3545 HD21 LEU X 216      43.761  89.225  17.564  1.00  0.00           H
ATOM   3546 HD22 LEU X 216      45.500  88.740  17.871  1.00  0.00           H
ATOM   3547 HD23 LEU X 216      45.034  90.375  17.378  1.00  0.00           H
ATOM   3548  C   LEU X 216      45.005  84.721  16.182  1.00  0.00           C
ATOM   3549  O   LEU X 216      44.562  84.274  17.235  1.00  0.00           O
ATOM   3550  N   ARG X 217      45.199  84.063  15.037  1.00  0.00           N
ATOM   3551  H   ARG X 217      45.561  84.572  14.243  1.00  0.00           H
ATOM   3552  CA  ARG X 217      44.844  82.649  14.808  1.00  0.00           C
ATOM   3553  HA  ARG X 217      43.814  82.560  15.155  1.00  0.00           H
ATOM   3554  CB  ARG X 217      44.908  82.424  13.293  1.00  0.00           C
ATOM   3555  HB2 ARG X 217      44.481  83.290  12.788  1.00  0.00           H
ATOM   3556  HB3 ARG X 217      45.980  82.378  13.102  1.00  0.00           H
ATOM   3557  CG  ARG X 217      44.288  81.054  12.922  1.00  0.00           C
ATOM   3558  HG2 ARG X 217      44.928  80.298  13.375  1.00  0.00           H
ATOM   3559  HG3 ARG X 217      43.279  80.996  13.330  1.00  0.00           H
ATOM   3560  CD  ARG X 217      44.323  80.758  11.457  1.00  0.00           C
ATOM   3561  HD2 ARG X 217      43.998  81.642  10.908  1.00  0.00           H
ATOM   3562  HD3 ARG X 217      45.297  80.490  11.048  1.00  0.00           H
ATOM   3563  NE  ARG X 217      43.489  79.629  11.060  1.00  0.00           N
ATOM   3564  HE  ARG X 217      43.633  78.775  11.580  1.00  0.00           H
ATOM   3565  CZ  ARG X 217      42.730  79.533   9.918  1.00  0.00           C
ATOM   3566  NH1 ARG X 217      42.276  78.420   9.375  1.00  0.00           N
ATOM   3567 HH11 ARG X 217      42.356  77.573   9.919  1.00  0.00           H
ATOM   3568 HH12 ARG X 217      41.955  78.331   8.421  1.00  0.00           H
ATOM   3569  NH2 ARG X 217      42.444  80.549   9.176  1.00  0.00           N
ATOM   3570 HH21 ARG X 217      42.749  81.460   9.488  1.00  0.00           H
ATOM   3571 HH22 ARG X 217      41.815  80.447   8.392  1.00  0.00           H
ATOM   3572  C   ARG X 217      45.639  81.662  15.709  1.00  0.00           C
ATOM   3573  O   ARG X 217      45.099  80.829  16.418  1.00  0.00           O
ATOM   3574  N   PHE X 218      47.014  81.811  15.826  1.00  0.00           N
ATOM   3575  H   PHE X 218      47.486  82.395  15.151  1.00  0.00           H
ATOM   3576  CA  PHE X 218      47.833  81.103  16.821  1.00  0.00           C
ATOM   3577  HA  PHE X 218      47.793  80.036  16.604  1.00  0.00           H
ATOM   3578  CB  PHE X 218      49.230  81.506  16.640  1.00  0.00           C
ATOM   3579  HB2 PHE X 218      49.558  81.573  15.603  1.00  0.00           H
ATOM   3580  HB3 PHE X 218      49.298  82.548  16.953  1.00  0.00           H
ATOM   3581  CG  PHE X 218      50.270  80.667  17.427  1.00  0.00           C
ATOM   3582  CD1 PHE X 218      50.797  81.189  18.642  1.00  0.00           C
ATOM   3583  HD1 PHE X 218      50.492  82.188  18.917  1.00  0.00           H
ATOM   3584  CE1 PHE X 218      51.700  80.450  19.404  1.00  0.00           C
ATOM   3585  HE1 PHE X 218      52.132  80.917  20.277  1.00  0.00           H
ATOM   3586  CZ  PHE X 218      52.000  79.164  18.975  1.00  0.00           C
ATOM   3587  HZ  PHE X 218      52.692  78.549  19.531  1.00  0.00           H
ATOM   3588  CE2 PHE X 218      51.465  78.632  17.802  1.00  0.00           C
ATOM   3589  HE2 PHE X 218      51.753  77.636  17.498  1.00  0.00           H
ATOM   3590  CD2 PHE X 218      50.600  79.389  17.038  1.00  0.00           C
ATOM   3591  HD2 PHE X 218      50.179  78.964  16.139  1.00  0.00           H
ATOM   3592  C   PHE X 218      47.311  81.231  18.230  1.00  0.00           C
ATOM   3593  O   PHE X 218      47.174  80.207  18.961  1.00  0.00           O
ATOM   3594  N   ALA X 219      46.936  82.478  18.724  1.00  0.00           N
ATOM   3595  H   ALA X 219      47.112  83.299  18.163  1.00  0.00           H
ATOM   3596  CA  ALA X 219      46.347  82.622  20.090  1.00  0.00           C
ATOM   3597  HA  ALA X 219      47.037  82.023  20.684  1.00  0.00           H
ATOM   3598  CB  ALA X 219      46.454  84.089  20.484  1.00  0.00           C
ATOM   3599  HB1 ALA X 219      47.501  84.211  20.208  1.00  0.00           H
ATOM   3600  HB2 ALA X 219      45.756  84.786  20.021  1.00  0.00           H
ATOM   3601  HB3 ALA X 219      46.395  84.138  21.571  1.00  0.00           H
ATOM   3602  C   ALA X 219      44.898  82.158  20.253  1.00  0.00           C
ATOM   3603  O   ALA X 219      44.495  82.145  21.446  1.00  0.00           O
ATOM   3604  N   ARG X 220      44.218  81.736  19.160  1.00  0.00           N
ATOM   3605  H   ARG X 220      44.593  81.990  18.257  1.00  0.00           H
ATOM   3606  CA  ARG X 220      42.835  81.202  19.190  1.00  0.00           C
ATOM   3607  HA  ARG X 220      42.298  81.406  20.116  1.00  0.00           H
ATOM   3608  CB  ARG X 220      42.009  81.961  18.196  1.00  0.00           C
ATOM   3609  HB2 ARG X 220      42.041  83.039  18.358  1.00  0.00           H
ATOM   3610  HB3 ARG X 220      42.482  81.837  17.222  1.00  0.00           H
ATOM   3611  CG  ARG X 220      40.490  81.615  18.011  1.00  0.00           C
ATOM   3612  HG2 ARG X 220      40.055  82.306  17.288  1.00  0.00           H
ATOM   3613  HG3 ARG X 220      40.451  80.626  17.555  1.00  0.00           H
ATOM   3614  CD  ARG X 220      39.692  81.499  19.297  1.00  0.00           C
ATOM   3615  HD2 ARG X 220      40.030  80.745  20.008  1.00  0.00           H
ATOM   3616  HD3 ARG X 220      39.769  82.446  19.832  1.00  0.00           H
ATOM   3617  NE  ARG X 220      38.205  81.277  19.144  1.00  0.00           N
ATOM   3618  HE  ARG X 220      37.629  82.102  19.227  1.00  0.00           H
ATOM   3619  CZ  ARG X 220      37.662  80.185  18.528  1.00  0.00           C
ATOM   3620  NH1 ARG X 220      38.388  79.087  18.317  1.00  0.00           N
ATOM   3621 HH11 ARG X 220      39.316  79.031  18.714  1.00  0.00           H
ATOM   3622 HH12 ARG X 220      38.102  78.405  17.629  1.00  0.00           H
ATOM   3623  NH2 ARG X 220      36.437  80.155  18.105  1.00  0.00           N
ATOM   3624 HH21 ARG X 220      35.848  80.975  18.080  1.00  0.00           H
ATOM   3625 HH22 ARG X 220      36.188  79.358  17.538  1.00  0.00           H
ATOM   3626  C   ARG X 220      42.732  79.662  19.162  1.00  0.00           C
ATOM   3627  O   ARG X 220      41.615  79.150  19.259  1.00  0.00           O
ATOM   3628  N   LYS X 221      43.852  78.892  19.069  1.00  0.00           N
ATOM   3629  H   LYS X 221      44.710  79.426  19.072  1.00  0.00           H
ATOM   3630  CA  LYS X 221      43.837  77.447  18.959  1.00  0.00           C
ATOM   3631  HA  LYS X 221      43.369  77.130  18.027  1.00  0.00           H
ATOM   3632  CB  LYS X 221      45.295  76.942  18.945  1.00  0.00           C
ATOM   3633  HB2 LYS X 221      45.785  77.479  19.757  1.00  0.00           H
ATOM   3634  HB3 LYS X 221      45.293  75.874  19.163  1.00  0.00           H
ATOM   3635  CG  LYS X 221      46.019  77.253  17.689  1.00  0.00           C
ATOM   3636  HG2 LYS X 221      45.657  76.732  16.803  1.00  0.00           H
ATOM   3637  HG3 LYS X 221      45.836  78.308  17.487  1.00  0.00           H
ATOM   3638  CD  LYS X 221      47.561  77.024  17.723  1.00  0.00           C
ATOM   3639  HD2 LYS X 221      48.061  77.456  16.856  1.00  0.00           H
ATOM   3640  HD3 LYS X 221      47.904  77.657  18.541  1.00  0.00           H
ATOM   3641  CE  LYS X 221      47.851  75.539  17.991  1.00  0.00           C
ATOM   3642  HE2 LYS X 221      47.842  75.466  19.079  1.00  0.00           H
ATOM   3643  HE3 LYS X 221      47.224  74.863  17.410  1.00  0.00           H
ATOM   3644  NZ  LYS X 221      49.201  75.190  17.596  1.00  0.00           N
ATOM   3645  HZ1 LYS X 221      49.298  74.244  17.937  1.00  0.00           H
ATOM   3646  HZ2 LYS X 221      49.273  75.292  16.593  1.00  0.00           H
ATOM   3647  HZ3 LYS X 221      49.858  75.795  18.066  1.00  0.00           H
ATOM   3648  C   LYS X 221      43.141  76.880  20.180  1.00  0.00           C
ATOM   3649  O   LYS X 221      43.550  77.252  21.261  1.00  0.00           O
ATOM   3650  N   PRO X 222      42.183  75.979  19.984  1.00  0.00           N
ATOM   3651  CD  PRO X 222      41.459  75.579  18.755  1.00  0.00           C
ATOM   3652  HD2 PRO X 222      41.909  74.681  18.332  1.00  0.00           H
ATOM   3653  HD3 PRO X 222      41.479  76.360  17.995  1.00  0.00           H
ATOM   3654  CG  PRO X 222      40.061  75.190  19.239  1.00  0.00           C
ATOM   3655  HG2 PRO X 222      39.512  74.642  18.473  1.00  0.00           H
ATOM   3656  HG3 PRO X 222      39.485  76.080  19.491  1.00  0.00           H
ATOM   3657  CB  PRO X 222      40.313  74.372  20.521  1.00  0.00           C
ATOM   3658  HB2 PRO X 222      40.607  73.355  20.261  1.00  0.00           H
ATOM   3659  HB3 PRO X 222      39.454  74.464  21.184  1.00  0.00           H
ATOM   3660  CA  PRO X 222      41.571  75.214  21.146  1.00  0.00           C
ATOM   3661  HA  PRO X 222      41.093  75.939  21.804  1.00  0.00           H
ATOM   3662  C   PRO X 222      42.552  74.327  21.895  1.00  0.00           C
ATOM   3663  O   PRO X 222      42.472  74.226  23.084  1.00  0.00           O
ATOM   3664  N   ILE X 223      43.598  73.793  21.221  1.00  0.00           N
ATOM   3665  H   ILE X 223      43.706  73.972  20.233  1.00  0.00           H
ATOM   3666  CA  ILE X 223      44.568  72.907  21.917  1.00  0.00           C
ATOM   3667  HA  ILE X 223      44.109  72.177  22.583  1.00  0.00           H
ATOM   3668  CB  ILE X 223      45.453  72.164  20.874  1.00  0.00           C
ATOM   3669  HB  ILE X 223      44.712  71.675  20.241  1.00  0.00           H
ATOM   3670  CG2 ILE X 223      46.321  73.127  19.948  1.00  0.00           C
ATOM   3671 HG21 ILE X 223      47.093  73.620  20.538  1.00  0.00           H
ATOM   3672 HG22 ILE X 223      46.896  72.496  19.270  1.00  0.00           H
ATOM   3673 HG23 ILE X 223      45.671  73.765  19.348  1.00  0.00           H
ATOM   3674  CG1 ILE X 223      46.460  71.130  21.290  1.00  0.00           C
ATOM   3675 HG12 ILE X 223      47.000  70.829  20.392  1.00  0.00           H
ATOM   3676 HG13 ILE X 223      47.142  71.655  21.960  1.00  0.00           H
ATOM   3677  CD1 ILE X 223      45.847  69.841  21.788  1.00  0.00           C
ATOM   3678 HD11 ILE X 223      46.587  69.164  22.215  1.00  0.00           H
ATOM   3679 HD12 ILE X 223      45.230  70.179  22.621  1.00  0.00           H
ATOM   3680 HD13 ILE X 223      45.210  69.346  21.054  1.00  0.00           H
ATOM   3681  C   ILE X 223      45.536  73.600  22.819  1.00  0.00           C
ATOM   3682  O   ILE X 223      45.837  73.034  23.857  1.00  0.00           O
ATOM   3683  N   SER X 224      45.909  74.883  22.585  1.00  0.00           N
ATOM   3684  H   SER X 224      45.616  75.314  21.720  1.00  0.00           H
ATOM   3685  CA  SER X 224      46.756  75.688  23.414  1.00  0.00           C
ATOM   3686  HA  SER X 224      47.593  75.127  23.828  1.00  0.00           H
ATOM   3687  CB  SER X 224      47.226  76.896  22.691  1.00  0.00           C
ATOM   3688  HB2 SER X 224      46.379  77.580  22.648  1.00  0.00           H
ATOM   3689  HB3 SER X 224      48.056  77.366  23.219  1.00  0.00           H
ATOM   3690  OG  SER X 224      47.838  76.552  21.468  1.00  0.00           O
ATOM   3691  HG  SER X 224      48.525  75.964  21.790  1.00  0.00           H
ATOM   3692  C   SER X 224      46.068  76.103  24.748  1.00  0.00           C
ATOM   3693  O   SER X 224      46.581  76.812  25.506  1.00  0.00           O
ATOM   3694  N   ILE X 225      44.804  75.648  24.984  1.00  0.00           N
ATOM   3695  H   ILE X 225      44.380  75.099  24.250  1.00  0.00           H
ATOM   3696  CA  ILE X 225      43.968  75.871  26.155  1.00  0.00           C
ATOM   3697  HA  ILE X 225      44.175  76.876  26.523  1.00  0.00           H
ATOM   3698  CB  ILE X 225      42.438  75.714  25.942  1.00  0.00           C
ATOM   3699  HB  ILE X 225      42.208  74.731  25.531  1.00  0.00           H
ATOM   3700  CG2 ILE X 225      41.697  75.690  27.268  1.00  0.00           C
ATOM   3701 HG21 ILE X 225      41.936  76.664  27.695  1.00  0.00           H
ATOM   3702 HG22 ILE X 225      40.614  75.607  27.174  1.00  0.00           H
ATOM   3703 HG23 ILE X 225      42.123  74.881  27.862  1.00  0.00           H
ATOM   3704  CG1 ILE X 225      41.835  76.762  24.896  1.00  0.00           C
ATOM   3705 HG12 ILE X 225      42.024  77.733  25.355  1.00  0.00           H
ATOM   3706 HG13 ILE X 225      42.388  76.778  23.957  1.00  0.00           H
ATOM   3707  CD1 ILE X 225      40.342  76.635  24.678  1.00  0.00           C
ATOM   3708 HD11 ILE X 225      40.116  77.108  23.722  1.00  0.00           H
ATOM   3709 HD12 ILE X 225      40.067  75.582  24.630  1.00  0.00           H
ATOM   3710 HD13 ILE X 225      39.806  77.280  25.373  1.00  0.00           H
ATOM   3711  C   ILE X 225      44.594  75.066  27.256  1.00  0.00           C
ATOM   3712  O   ILE X 225      44.618  75.454  28.439  1.00  0.00           O
ATOM   3713  N   ILE X 226      45.248  73.924  26.889  1.00  0.00           N
ATOM   3714  H   ILE X 226      45.102  73.589  25.948  1.00  0.00           H
ATOM   3715  CA  ILE X 226      45.848  72.978  27.825  1.00  0.00           C
ATOM   3716  HA  ILE X 226      45.153  72.816  28.649  1.00  0.00           H
ATOM   3717  CB  ILE X 226      46.141  71.599  27.143  1.00  0.00           C
ATOM   3718  HB  ILE X 226      46.507  71.761  26.129  1.00  0.00           H
ATOM   3719  CG2 ILE X 226      47.135  70.811  28.029  1.00  0.00           C
ATOM   3720 HG21 ILE X 226      47.426  69.847  27.612  1.00  0.00           H
ATOM   3721 HG22 ILE X 226      48.106  71.306  28.063  1.00  0.00           H
ATOM   3722 HG23 ILE X 226      46.602  70.760  28.979  1.00  0.00           H
ATOM   3723  CG1 ILE X 226      44.783  70.818  26.992  1.00  0.00           C
ATOM   3724 HG12 ILE X 226      44.310  70.557  27.939  1.00  0.00           H
ATOM   3725 HG13 ILE X 226      44.149  71.448  26.367  1.00  0.00           H
ATOM   3726  CD1 ILE X 226      44.946  69.539  26.238  1.00  0.00           C
ATOM   3727 HD11 ILE X 226      43.948  69.105  26.292  1.00  0.00           H
ATOM   3728 HD12 ILE X 226      45.172  69.841  25.215  1.00  0.00           H
ATOM   3729 HD13 ILE X 226      45.720  68.857  26.590  1.00  0.00           H
ATOM   3730  C   ILE X 226      47.171  73.634  28.317  1.00  0.00           C
ATOM   3731  O   ILE X 226      47.412  73.555  29.505  1.00  0.00           O
ATOM   3732  N   ASP X 227      47.819  74.585  27.569  1.00  0.00           N
ATOM   3733  H   ASP X 227      47.517  74.658  26.608  1.00  0.00           H
ATOM   3734  CA  ASP X 227      48.974  75.352  28.055  1.00  0.00           C
ATOM   3735  HA  ASP X 227      49.592  74.607  28.556  1.00  0.00           H
ATOM   3736  CB  ASP X 227      49.800  75.922  26.870  1.00  0.00           C
ATOM   3737  HB2 ASP X 227      49.314  76.740  26.339  1.00  0.00           H
ATOM   3738  HB3 ASP X 227      50.712  76.385  27.247  1.00  0.00           H
ATOM   3739  CG  ASP X 227      50.325  74.814  25.998  1.00  0.00           C
ATOM   3740  OD1 ASP X 227      51.560  74.446  26.093  1.00  0.00           O
ATOM   3741  OD2 ASP X 227      49.598  74.314  25.120  1.00  0.00           O
ATOM   3742  C   ASP X 227      48.441  76.399  29.142  1.00  0.00           C
ATOM   3743  O   ASP X 227      49.204  76.753  30.020  1.00  0.00           O
ATOM   3744  N   LEU X 228      47.173  76.807  29.109  1.00  0.00           N
ATOM   3745  H   LEU X 228      46.629  76.588  28.288  1.00  0.00           H
ATOM   3746  CA  LEU X 228      46.624  77.791  30.082  1.00  0.00           C
ATOM   3747  HA  LEU X 228      47.446  78.480  30.277  1.00  0.00           H
ATOM   3748  CB  LEU X 228      45.332  78.423  29.557  1.00  0.00           C
ATOM   3749  HB2 LEU X 228      44.512  77.705  29.586  1.00  0.00           H
ATOM   3750  HB3 LEU X 228      45.018  79.252  30.190  1.00  0.00           H
ATOM   3751  CG  LEU X 228      45.529  78.943  28.126  1.00  0.00           C
ATOM   3752  HG  LEU X 228      45.654  78.217  27.323  1.00  0.00           H
ATOM   3753  CD1 LEU X 228      44.204  79.707  27.736  1.00  0.00           C
ATOM   3754 HD11 LEU X 228      43.307  79.117  27.922  1.00  0.00           H
ATOM   3755 HD12 LEU X 228      44.007  80.551  28.398  1.00  0.00           H
ATOM   3756 HD13 LEU X 228      44.271  79.920  26.669  1.00  0.00           H
ATOM   3757  CD2 LEU X 228      46.607  80.008  28.046  1.00  0.00           C
ATOM   3758 HD21 LEU X 228      46.556  80.571  27.114  1.00  0.00           H
ATOM   3759 HD22 LEU X 228      46.585  80.745  28.848  1.00  0.00           H
ATOM   3760 HD23 LEU X 228      47.608  79.590  27.936  1.00  0.00           H
ATOM   3761  C   LEU X 228      46.121  77.149  31.424  1.00  0.00           C
ATOM   3762  O   LEU X 228      46.206  77.805  32.458  1.00  0.00           O
ATOM   3763  N   ILE X 229      45.627  75.953  31.342  1.00  0.00           N
ATOM   3764  H   ILE X 229      45.421  75.622  30.410  1.00  0.00           H
ATOM   3765  CA  ILE X 229      45.314  75.093  32.431  1.00  0.00           C
ATOM   3766  HA  ILE X 229      44.752  75.654  33.178  1.00  0.00           H
ATOM   3767  CB  ILE X 229      44.481  73.913  31.882  1.00  0.00           C
ATOM   3768  HB  ILE X 229      44.795  73.597  30.888  1.00  0.00           H
ATOM   3769  CG2 ILE X 229      44.630  72.672  32.805  1.00  0.00           C
ATOM   3770 HG21 ILE X 229      44.597  72.984  33.849  1.00  0.00           H
ATOM   3771 HG22 ILE X 229      43.802  71.973  32.683  1.00  0.00           H
ATOM   3772 HG23 ILE X 229      45.624  72.271  32.607  1.00  0.00           H
ATOM   3773  CG1 ILE X 229      43.068  74.381  31.562  1.00  0.00           C
ATOM   3774 HG12 ILE X 229      42.706  74.859  32.472  1.00  0.00           H
ATOM   3775 HG13 ILE X 229      43.198  75.032  30.697  1.00  0.00           H
ATOM   3776  CD1 ILE X 229      42.131  73.241  31.048  1.00  0.00           C
ATOM   3777 HD11 ILE X 229      41.757  72.684  31.908  1.00  0.00           H
ATOM   3778 HD12 ILE X 229      41.293  73.761  30.585  1.00  0.00           H
ATOM   3779 HD13 ILE X 229      42.631  72.704  30.242  1.00  0.00           H
ATOM   3780  C   ILE X 229      46.598  74.650  33.142  1.00  0.00           C
ATOM   3781  O   ILE X 229      46.514  74.417  34.355  1.00  0.00           O
ATOM   3782  N   VAL X 230      47.705  74.485  32.435  1.00  0.00           N
ATOM   3783  H   VAL X 230      47.603  74.615  31.439  1.00  0.00           H
ATOM   3784  CA  VAL X 230      48.897  73.746  32.870  1.00  0.00           C
ATOM   3785  HA  VAL X 230      48.585  73.395  33.854  1.00  0.00           H
ATOM   3786  CB  VAL X 230      49.329  72.567  32.027  1.00  0.00           C
ATOM   3787  HB  VAL X 230      49.677  72.926  31.059  1.00  0.00           H
ATOM   3788  CG1 VAL X 230      50.516  71.834  32.692  1.00  0.00           C
ATOM   3789 HG11 VAL X 230      51.365  72.516  32.702  1.00  0.00           H
ATOM   3790 HG12 VAL X 230      50.284  71.465  33.691  1.00  0.00           H
ATOM   3791 HG13 VAL X 230      50.735  71.105  31.911  1.00  0.00           H
ATOM   3792  CG2 VAL X 230      48.263  71.471  31.785  1.00  0.00           C
ATOM   3793 HG21 VAL X 230      48.654  70.589  31.278  1.00  0.00           H
ATOM   3794 HG22 VAL X 230      47.810  71.095  32.702  1.00  0.00           H
ATOM   3795 HG23 VAL X 230      47.532  71.882  31.088  1.00  0.00           H
ATOM   3796  C   VAL X 230      50.056  74.786  33.223  1.00  0.00           C
ATOM   3797  O   VAL X 230      50.287  75.138  34.392  1.00  0.00           O
ATOM   3798  N   VAL X 231      50.706  75.187  32.170  1.00  0.00           N
ATOM   3799  H   VAL X 231      50.524  74.941  31.207  1.00  0.00           H
ATOM   3800  CA  VAL X 231      51.930  76.093  32.257  1.00  0.00           C
ATOM   3801  HA  VAL X 231      52.660  75.627  32.919  1.00  0.00           H
ATOM   3802  CB  VAL X 231      52.647  75.988  30.866  1.00  0.00           C
ATOM   3803  HB  VAL X 231      51.793  76.182  30.217  1.00  0.00           H
ATOM   3804  CG1 VAL X 231      53.672  77.096  30.564  1.00  0.00           C
ATOM   3805 HG11 VAL X 231      54.171  76.968  29.603  1.00  0.00           H
ATOM   3806 HG12 VAL X 231      53.090  77.999  30.380  1.00  0.00           H
ATOM   3807 HG13 VAL X 231      54.380  77.214  31.384  1.00  0.00           H
ATOM   3808  CG2 VAL X 231      53.373  74.649  30.685  1.00  0.00           C
ATOM   3809 HG21 VAL X 231      54.155  74.523  31.434  1.00  0.00           H
ATOM   3810 HG22 VAL X 231      52.660  73.824  30.668  1.00  0.00           H
ATOM   3811 HG23 VAL X 231      53.926  74.600  29.747  1.00  0.00           H
ATOM   3812  C   VAL X 231      51.674  77.538  32.750  1.00  0.00           C
ATOM   3813  O   VAL X 231      52.291  78.036  33.742  1.00  0.00           O
ATOM   3814  N   VAL X 232      50.718  78.302  32.158  1.00  0.00           N
ATOM   3815  H   VAL X 232      50.130  77.893  31.446  1.00  0.00           H
ATOM   3816  CA  VAL X 232      50.279  79.657  32.646  1.00  0.00           C
ATOM   3817  HA  VAL X 232      51.152  80.309  32.679  1.00  0.00           H
ATOM   3818  CB  VAL X 232      49.366  80.340  31.690  1.00  0.00           C
ATOM   3819  HB  VAL X 232      48.346  79.957  31.725  1.00  0.00           H
ATOM   3820  CG1 VAL X 232      49.252  81.772  32.031  1.00  0.00           C
ATOM   3821 HG11 VAL X 232      48.570  81.926  32.867  1.00  0.00           H
ATOM   3822 HG12 VAL X 232      50.219  82.223  32.256  1.00  0.00           H
ATOM   3823 HG13 VAL X 232      48.724  82.271  31.219  1.00  0.00           H
ATOM   3824  CG2 VAL X 232      49.873  80.127  30.221  1.00  0.00           C
ATOM   3825 HG21 VAL X 232      49.920  79.091  29.886  1.00  0.00           H
ATOM   3826 HG22 VAL X 232      49.168  80.578  29.523  1.00  0.00           H
ATOM   3827 HG23 VAL X 232      50.868  80.560  30.118  1.00  0.00           H
ATOM   3828  C   VAL X 232      49.626  79.565  34.055  1.00  0.00           C
ATOM   3829  O   VAL X 232      50.024  80.351  34.894  1.00  0.00           O
ATOM   3830  N   ALA X 233      48.811  78.557  34.310  1.00  0.00           N
ATOM   3831  H   ALA X 233      48.544  77.854  33.636  1.00  0.00           H
ATOM   3832  CA  ALA X 233      48.199  78.374  35.657  1.00  0.00           C
ATOM   3833  HA  ALA X 233      47.643  79.283  35.887  1.00  0.00           H
ATOM   3834  CB  ALA X 233      47.258  77.183  35.585  1.00  0.00           C
ATOM   3835  HB1 ALA X 233      47.810  76.433  35.019  1.00  0.00           H
ATOM   3836  HB2 ALA X 233      47.053  76.825  36.594  1.00  0.00           H
ATOM   3837  HB3 ALA X 233      46.368  77.464  35.022  1.00  0.00           H
ATOM   3838  C   ALA X 233      49.249  78.161  36.766  1.00  0.00           C
ATOM   3839  O   ALA X 233      49.110  78.706  37.838  1.00  0.00           O
ATOM   3840  N   SER X 234      50.246  77.296  36.529  1.00  0.00           N
ATOM   3841  H   SER X 234      50.227  76.697  35.717  1.00  0.00           H
ATOM   3842  CA  SER X 234      51.415  77.337  37.438  1.00  0.00           C
ATOM   3843  HA  SER X 234      51.029  77.168  38.443  1.00  0.00           H
ATOM   3844  CB  SER X 234      52.275  76.086  37.231  1.00  0.00           C
ATOM   3845  HB2 SER X 234      53.120  76.156  37.916  1.00  0.00           H
ATOM   3846  HB3 SER X 234      51.695  75.173  37.363  1.00  0.00           H
ATOM   3847  OG  SER X 234      52.802  76.093  35.867  1.00  0.00           O
ATOM   3848  HG  SER X 234      52.168  75.767  35.223  1.00  0.00           H
ATOM   3849  C   SER X 234      52.363  78.514  37.481  1.00  0.00           C
ATOM   3850  O   SER X 234      52.826  78.770  38.551  1.00  0.00           O
ATOM   3851  N   MET X 235      52.383  79.341  36.375  1.00  0.00           N
ATOM   3852  H   MET X 235      51.957  79.084  35.496  1.00  0.00           H
ATOM   3853  CA  MET X 235      53.064  80.709  36.533  1.00  0.00           C
ATOM   3854  HA  MET X 235      54.071  80.594  36.932  1.00  0.00           H
ATOM   3855  CB  MET X 235      53.250  81.300  35.069  1.00  0.00           C
ATOM   3856  HB2 MET X 235      52.429  81.011  34.412  1.00  0.00           H
ATOM   3857  HB3 MET X 235      53.262  82.383  35.189  1.00  0.00           H
ATOM   3858  CG  MET X 235      54.570  80.791  34.511  1.00  0.00           C
ATOM   3859  HG2 MET X 235      55.359  80.871  35.259  1.00  0.00           H
ATOM   3860  HG3 MET X 235      54.453  79.749  34.214  1.00  0.00           H
ATOM   3861  SD  MET X 235      55.122  81.746  33.071  1.00  0.00           S
ATOM   3862  CE  MET X 235      53.777  81.554  31.810  1.00  0.00           C
ATOM   3863  HE1 MET X 235      53.052  82.364  31.896  1.00  0.00           H
ATOM   3864  HE2 MET X 235      54.188  81.470  30.804  1.00  0.00           H
ATOM   3865  HE3 MET X 235      53.272  80.607  31.996  1.00  0.00           H
ATOM   3866  C   MET X 235      52.189  81.656  37.330  1.00  0.00           C
ATOM   3867  O   MET X 235      52.691  82.488  38.055  1.00  0.00           O
ATOM   3868  N   VAL X 236      50.846  81.631  37.240  1.00  0.00           N
ATOM   3869  H   VAL X 236      50.499  80.940  36.590  1.00  0.00           H
ATOM   3870  CA  VAL X 236      49.927  82.472  38.024  1.00  0.00           C
ATOM   3871  HA  VAL X 236      50.457  83.424  38.012  1.00  0.00           H
ATOM   3872  CB  VAL X 236      48.543  82.375  37.293  1.00  0.00           C
ATOM   3873  HB  VAL X 236      48.351  81.329  37.055  1.00  0.00           H
ATOM   3874  CG1 VAL X 236      47.394  83.041  38.140  1.00  0.00           C
ATOM   3875 HG11 VAL X 236      47.276  82.592  39.127  1.00  0.00           H
ATOM   3876 HG12 VAL X 236      47.485  84.125  38.067  1.00  0.00           H
ATOM   3877 HG13 VAL X 236      46.426  82.870  37.669  1.00  0.00           H
ATOM   3878  CG2 VAL X 236      48.676  83.171  35.989  1.00  0.00           C
ATOM   3879 HG21 VAL X 236      49.108  82.631  35.147  1.00  0.00           H
ATOM   3880 HG22 VAL X 236      47.703  83.282  35.510  1.00  0.00           H
ATOM   3881 HG23 VAL X 236      49.127  84.150  36.152  1.00  0.00           H
ATOM   3882  C   VAL X 236      49.912  82.052  39.477  1.00  0.00           C
ATOM   3883  O   VAL X 236      49.543  82.846  40.314  1.00  0.00           O
ATOM   3884  N   VAL X 237      50.316  80.822  39.761  1.00  0.00           N
ATOM   3885  H   VAL X 237      50.337  80.170  38.990  1.00  0.00           H
ATOM   3886  CA  VAL X 237      50.427  80.295  41.112  1.00  0.00           C
ATOM   3887  HA  VAL X 237      49.829  80.815  41.860  1.00  0.00           H
ATOM   3888  CB  VAL X 237      49.941  78.849  41.199  1.00  0.00           C
ATOM   3889  HB  VAL X 237      50.408  78.235  40.429  1.00  0.00           H
ATOM   3890  CG1 VAL X 237      50.334  78.028  42.456  1.00  0.00           C
ATOM   3891 HG11 VAL X 237      50.324  76.991  42.121  1.00  0.00           H
ATOM   3892 HG12 VAL X 237      51.334  78.271  42.818  1.00  0.00           H
ATOM   3893 HG13 VAL X 237      49.647  78.149  43.294  1.00  0.00           H
ATOM   3894  CG2 VAL X 237      48.432  78.801  41.068  1.00  0.00           C
ATOM   3895 HG21 VAL X 237      48.085  79.252  40.139  1.00  0.00           H
ATOM   3896 HG22 VAL X 237      48.110  77.765  41.179  1.00  0.00           H
ATOM   3897 HG23 VAL X 237      47.960  79.365  41.872  1.00  0.00           H
ATOM   3898  C   VAL X 237      51.873  80.474  41.671  1.00  0.00           C
ATOM   3899  O   VAL X 237      52.038  81.246  42.581  1.00  0.00           O
ATOM   3900  N   LEU X 238      52.943  79.793  41.269  1.00  0.00           N
ATOM   3901  H   LEU X 238      52.821  79.210  40.453  1.00  0.00           H
ATOM   3902  CA  LEU X 238      54.249  79.797  41.951  1.00  0.00           C
ATOM   3903  HA  LEU X 238      54.041  79.479  42.973  1.00  0.00           H
ATOM   3904  CB  LEU X 238      55.156  78.722  41.379  1.00  0.00           C
ATOM   3905  HB2 LEU X 238      55.177  78.710  40.290  1.00  0.00           H
ATOM   3906  HB3 LEU X 238      56.135  78.949  41.801  1.00  0.00           H
ATOM   3907  CG  LEU X 238      54.720  77.364  41.832  1.00  0.00           C
ATOM   3908  HG  LEU X 238      54.237  77.421  42.808  1.00  0.00           H
ATOM   3909  CD1 LEU X 238      53.764  76.743  40.834  1.00  0.00           C
ATOM   3910 HD11 LEU X 238      54.237  76.827  39.856  1.00  0.00           H
ATOM   3911 HD12 LEU X 238      53.796  75.690  41.112  1.00  0.00           H
ATOM   3912 HD13 LEU X 238      52.784  77.219  40.835  1.00  0.00           H
ATOM   3913  CD2 LEU X 238      55.943  76.492  41.988  1.00  0.00           C
ATOM   3914 HD21 LEU X 238      55.585  75.610  42.519  1.00  0.00           H
ATOM   3915 HD22 LEU X 238      56.388  76.139  41.058  1.00  0.00           H
ATOM   3916 HD23 LEU X 238      56.625  76.841  42.763  1.00  0.00           H
ATOM   3917  C   LEU X 238      55.065  81.029  41.821  1.00  0.00           C
ATOM   3918  O   LEU X 238      55.765  81.402  42.762  1.00  0.00           O
ATOM   3919  N   CYS X 239      54.963  81.765  40.716  1.00  0.00           N
ATOM   3920  H   CYS X 239      54.451  81.336  39.958  1.00  0.00           H
ATOM   3921  CA  CYS X 239      55.686  83.032  40.541  1.00  0.00           C
ATOM   3922  HA  CYS X 239      56.579  83.057  41.165  1.00  0.00           H
ATOM   3923  CB  CYS X 239      56.182  83.063  39.125  1.00  0.00           C
ATOM   3924  HB2 CYS X 239      55.450  83.343  38.367  1.00  0.00           H
ATOM   3925  HB3 CYS X 239      56.968  83.817  39.085  1.00  0.00           H
ATOM   3926  SG  CYS X 239      56.929  81.492  38.662  1.00  0.00           S
ATOM   3927  HG  CYS X 239      56.691  81.608  37.353  1.00  0.00           H
ATOM   3928  C   CYS X 239      54.776  84.317  40.803  1.00  0.00           C
ATOM   3929  O   CYS X 239      55.250  85.157  41.608  1.00  0.00           O
ATOM   3930  N   VAL X 240      53.536  84.441  40.297  1.00  0.00           N
ATOM   3931  H   VAL X 240      53.272  83.684  39.683  1.00  0.00           H
ATOM   3932  CA  VAL X 240      52.636  85.614  40.523  1.00  0.00           C
ATOM   3933  HA  VAL X 240      53.277  86.493  40.580  1.00  0.00           H
ATOM   3934  CB  VAL X 240      51.689  85.872  39.308  1.00  0.00           C
ATOM   3935  HB  VAL X 240      51.135  84.935  39.272  1.00  0.00           H
ATOM   3936  CG1 VAL X 240      50.673  86.947  39.638  1.00  0.00           C
ATOM   3937 HG11 VAL X 240      51.138  87.893  39.917  1.00  0.00           H
ATOM   3938 HG12 VAL X 240      50.192  87.116  38.675  1.00  0.00           H
ATOM   3939 HG13 VAL X 240      49.989  86.623  40.423  1.00  0.00           H
ATOM   3940  CG2 VAL X 240      52.415  86.075  37.940  1.00  0.00           C
ATOM   3941 HG21 VAL X 240      53.126  85.251  37.883  1.00  0.00           H
ATOM   3942 HG22 VAL X 240      51.734  86.074  37.089  1.00  0.00           H
ATOM   3943 HG23 VAL X 240      53.016  86.976  38.068  1.00  0.00           H
ATOM   3944  C   VAL X 240      51.938  85.479  41.942  1.00  0.00           C
ATOM   3945  O   VAL X 240      51.994  86.426  42.723  1.00  0.00           O
ATOM   3946  N   GLY X 241      51.401  84.243  42.222  1.00  0.00           N
ATOM   3947  H   GLY X 241      51.372  83.528  41.510  1.00  0.00           H
ATOM   3948  CA  GLY X 241      50.885  83.910  43.470  1.00  0.00           C
ATOM   3949  HA2 GLY X 241      50.189  84.679  43.805  1.00  0.00           H
ATOM   3950  HA3 GLY X 241      50.371  82.960  43.325  1.00  0.00           H
ATOM   3951  C   GLY X 241      51.969  83.828  44.587  1.00  0.00           C
ATOM   3952  O   GLY X 241      51.626  84.151  45.752  1.00  0.00           O
ATOM   3953  N   SER X 242      53.174  83.471  44.216  1.00  0.00           N
ATOM   3954  H   SER X 242      53.186  83.225  43.237  1.00  0.00           H
ATOM   3955  CA  SER X 242      54.334  83.064  45.077  1.00  0.00           C
ATOM   3956  HA  SER X 242      55.049  82.644  44.370  1.00  0.00           H
ATOM   3957  CB  SER X 242      54.892  84.245  45.809  1.00  0.00           C
ATOM   3958  HB2 SER X 242      54.133  84.839  46.318  1.00  0.00           H
ATOM   3959  HB3 SER X 242      55.594  84.032  46.615  1.00  0.00           H
ATOM   3960  OG  SER X 242      55.643  85.136  44.972  1.00  0.00           O
ATOM   3961  HG  SER X 242      56.257  84.638  44.427  1.00  0.00           H
ATOM   3962  C   SER X 242      53.985  81.891  46.052  1.00  0.00           C
ATOM   3963  O   SER X 242      54.453  81.803  47.203  1.00  0.00           O
ATOM   3964  N   LYS X 243      53.110  81.009  45.597  1.00  0.00           N
ATOM   3965  H   LYS X 243      52.726  81.255  44.696  1.00  0.00           H
ATOM   3966  CA  LYS X 243      52.546  79.939  46.422  1.00  0.00           C
ATOM   3967  HA  LYS X 243      52.505  80.345  47.432  1.00  0.00           H
ATOM   3968  CB  LYS X 243      51.149  79.533  45.999  1.00  0.00           C
ATOM   3969  HB2 LYS X 243      50.798  78.793  46.719  1.00  0.00           H
ATOM   3970  HB3 LYS X 243      51.199  78.968  45.068  1.00  0.00           H
ATOM   3971  CG  LYS X 243      50.142  80.705  46.036  1.00  0.00           C
ATOM   3972  HG2 LYS X 243      49.200  80.233  45.757  1.00  0.00           H
ATOM   3973  HG3 LYS X 243      50.554  81.434  45.338  1.00  0.00           H
ATOM   3974  CD  LYS X 243      49.925  81.328  47.406  1.00  0.00           C
ATOM   3975  HD2 LYS X 243      49.418  80.609  48.050  1.00  0.00           H
ATOM   3976  HD3 LYS X 243      50.855  81.646  47.878  1.00  0.00           H
ATOM   3977  CE  LYS X 243      49.032  82.552  47.315  1.00  0.00           C
ATOM   3978  HE2 LYS X 243      48.906  82.970  48.314  1.00  0.00           H
ATOM   3979  HE3 LYS X 243      49.551  83.275  46.686  1.00  0.00           H
ATOM   3980  NZ  LYS X 243      47.702  82.265  46.724  1.00  0.00           N
ATOM   3981  HZ1 LYS X 243      47.793  82.148  45.725  1.00  0.00           H
ATOM   3982  HZ2 LYS X 243      47.237  81.433  47.058  1.00  0.00           H
ATOM   3983  HZ3 LYS X 243      47.171  83.106  46.898  1.00  0.00           H
ATOM   3984  C   LYS X 243      53.396  78.669  46.649  1.00  0.00           C
ATOM   3985  O   LYS X 243      53.664  77.896  45.711  1.00  0.00           O
ATOM   3986  N   SER X 244      53.739  78.448  47.899  1.00  0.00           N
ATOM   3987  H   SER X 244      53.289  79.056  48.568  1.00  0.00           H
ATOM   3988  CA  SER X 244      54.836  77.607  48.376  1.00  0.00           C
ATOM   3989  HA  SER X 244      55.483  77.269  47.567  1.00  0.00           H
ATOM   3990  CB  SER X 244      55.628  78.383  49.417  1.00  0.00           C
ATOM   3991  HB2 SER X 244      56.452  77.772  49.784  1.00  0.00           H
ATOM   3992  HB3 SER X 244      56.045  79.296  48.990  1.00  0.00           H
ATOM   3993  OG  SER X 244      54.783  78.730  50.533  1.00  0.00           O
ATOM   3994  HG  SER X 244      54.630  79.677  50.505  1.00  0.00           H
ATOM   3995  C   SER X 244      54.316  76.392  49.142  1.00  0.00           C
ATOM   3996  O   SER X 244      55.075  75.441  49.289  1.00  0.00           O
ATOM   3997  N   ALA X 245      53.030  76.398  49.626  1.00  0.00           N
ATOM   3998  H   ALA X 245      52.599  77.306  49.529  1.00  0.00           H
ATOM   3999  CA  ALA X 245      52.400  75.259  50.359  1.00  0.00           C
ATOM   4000  HA  ALA X 245      53.165  74.907  51.052  1.00  0.00           H
ATOM   4001  CB  ALA X 245      51.196  75.704  51.250  1.00  0.00           C
ATOM   4002  HB1 ALA X 245      50.490  76.258  50.631  1.00  0.00           H
ATOM   4003  HB2 ALA X 245      50.634  74.814  51.536  1.00  0.00           H
ATOM   4004  HB3 ALA X 245      51.457  76.194  52.188  1.00  0.00           H
ATOM   4005  C   ALA X 245      52.135  74.047  49.390  1.00  0.00           C
ATOM   4006  O   ALA X 245      51.302  74.267  48.494  1.00  0.00           O
ATOM   4007  N   ILE X 246      52.604  72.858  49.707  1.00  0.00           N
ATOM   4008  H   ILE X 246      53.232  72.808  50.496  1.00  0.00           H
ATOM   4009  CA  ILE X 246      52.579  71.650  48.789  1.00  0.00           C
ATOM   4010  HA  ILE X 246      53.065  72.073  47.910  1.00  0.00           H
ATOM   4011  CB  ILE X 246      53.557  70.588  49.196  1.00  0.00           C
ATOM   4012  HB  ILE X 246      54.553  70.941  49.463  1.00  0.00           H
ATOM   4013  CG2 ILE X 246      52.824  69.930  50.467  1.00  0.00           C
ATOM   4014 HG21 ILE X 246      52.599  70.691  51.214  1.00  0.00           H
ATOM   4015 HG22 ILE X 246      51.917  69.422  50.140  1.00  0.00           H
ATOM   4016 HG23 ILE X 246      53.455  69.248  51.037  1.00  0.00           H
ATOM   4017  CG1 ILE X 246      53.849  69.482  48.137  1.00  0.00           C
ATOM   4018 HG12 ILE X 246      52.906  69.046  47.808  1.00  0.00           H
ATOM   4019 HG13 ILE X 246      54.332  69.877  47.243  1.00  0.00           H
ATOM   4020  CD1 ILE X 246      54.818  68.440  48.731  1.00  0.00           C
ATOM   4021 HD11 ILE X 246      55.758  68.926  48.992  1.00  0.00           H
ATOM   4022 HD12 ILE X 246      54.471  67.930  49.629  1.00  0.00           H
ATOM   4023 HD13 ILE X 246      54.967  67.606  48.045  1.00  0.00           H
ATOM   4024  C   ILE X 246      51.149  71.118  48.368  1.00  0.00           C
ATOM   4025  O   ILE X 246      51.027  70.427  47.345  1.00  0.00           O
ATOM   4026  N   ARG X 247      50.198  71.575  49.178  1.00  0.00           N
ATOM   4027  H   ARG X 247      50.510  72.212  49.897  1.00  0.00           H
ATOM   4028  CA  ARG X 247      48.735  71.316  49.019  1.00  0.00           C
ATOM   4029  HA  ARG X 247      48.509  70.281  49.276  1.00  0.00           H
ATOM   4030  CB  ARG X 247      47.933  72.246  50.029  1.00  0.00           C
ATOM   4031  HB2 ARG X 247      48.230  73.278  49.840  1.00  0.00           H
ATOM   4032  HB3 ARG X 247      46.872  72.149  49.797  1.00  0.00           H
ATOM   4033  CG  ARG X 247      48.157  72.023  51.539  1.00  0.00           C
ATOM   4034  HG2 ARG X 247      47.944  70.965  51.695  1.00  0.00           H
ATOM   4035  HG3 ARG X 247      49.203  72.219  51.775  1.00  0.00           H
ATOM   4036  CD  ARG X 247      47.251  72.879  52.452  1.00  0.00           C
ATOM   4037  HD2 ARG X 247      46.240  72.957  52.052  1.00  0.00           H
ATOM   4038  HD3 ARG X 247      47.243  72.573  53.498  1.00  0.00           H
ATOM   4039  NE  ARG X 247      47.704  74.299  52.463  1.00  0.00           N
ATOM   4040  HE  ARG X 247      47.409  74.951  51.750  1.00  0.00           H
ATOM   4041  CZ  ARG X 247      48.402  74.959  53.417  1.00  0.00           C
ATOM   4042  NH1 ARG X 247      48.456  76.250  53.393  1.00  0.00           N
ATOM   4043 HH11 ARG X 247      47.865  76.768  52.759  1.00  0.00           H
ATOM   4044 HH12 ARG X 247      48.775  76.741  54.216  1.00  0.00           H
ATOM   4045  NH2 ARG X 247      48.965  74.401  54.416  1.00  0.00           N
ATOM   4046 HH21 ARG X 247      48.886  73.408  54.585  1.00  0.00           H
ATOM   4047 HH22 ARG X 247      49.553  74.965  55.012  1.00  0.00           H
ATOM   4048  C   ARG X 247      48.303  71.492  47.572  1.00  0.00           C
ATOM   4049  O   ARG X 247      48.034  70.471  46.963  1.00  0.00           O
ATOM   4050  N   GLY X 248      48.317  72.706  47.024  1.00  0.00           N
ATOM   4051  H   GLY X 248      48.641  73.440  47.638  1.00  0.00           H
ATOM   4052  CA  GLY X 248      47.844  72.919  45.606  1.00  0.00           C
ATOM   4053  HA2 GLY X 248      46.951  72.319  45.427  1.00  0.00           H
ATOM   4054  HA3 GLY X 248      47.593  73.966  45.437  1.00  0.00           H
ATOM   4055  C   GLY X 248      48.904  72.511  44.568  1.00  0.00           C
ATOM   4056  O   GLY X 248      48.483  72.191  43.476  1.00  0.00           O
ATOM   4057  N   ILE X 249      50.097  72.404  45.023  1.00  0.00           N
ATOM   4058  H   ILE X 249      50.297  72.671  45.976  1.00  0.00           H
ATOM   4059  CA  ILE X 249      51.223  72.034  44.147  1.00  0.00           C
ATOM   4060  HA  ILE X 249      51.140  72.539  43.185  1.00  0.00           H
ATOM   4061  CB  ILE X 249      52.621  72.155  44.746  1.00  0.00           C
ATOM   4062  HB  ILE X 249      52.460  71.669  45.708  1.00  0.00           H
ATOM   4063  CG2 ILE X 249      53.793  71.585  43.979  1.00  0.00           C
ATOM   4064 HG21 ILE X 249      53.788  72.012  42.976  1.00  0.00           H
ATOM   4065 HG22 ILE X 249      54.703  71.925  44.475  1.00  0.00           H
ATOM   4066 HG23 ILE X 249      53.735  70.501  43.892  1.00  0.00           H
ATOM   4067  CG1 ILE X 249      52.869  73.646  45.171  1.00  0.00           C
ATOM   4068 HG12 ILE X 249      52.135  74.084  45.847  1.00  0.00           H
ATOM   4069 HG13 ILE X 249      53.805  73.653  45.730  1.00  0.00           H
ATOM   4070  CD1 ILE X 249      53.078  74.605  43.993  1.00  0.00           C
ATOM   4071 HD11 ILE X 249      52.197  74.460  43.368  1.00  0.00           H
ATOM   4072 HD12 ILE X 249      53.161  75.652  44.286  1.00  0.00           H
ATOM   4073 HD13 ILE X 249      53.959  74.272  43.444  1.00  0.00           H
ATOM   4074  C   ILE X 249      51.069  70.602  43.636  1.00  0.00           C
ATOM   4075  O   ILE X 249      51.355  70.335  42.437  1.00  0.00           O
ATOM   4076  N   ARG X 250      50.475  69.703  44.415  1.00  0.00           N
ATOM   4077  H   ARG X 250      50.195  69.925  45.359  1.00  0.00           H
ATOM   4078  CA  ARG X 250      50.255  68.320  43.987  1.00  0.00           C
ATOM   4079  HA  ARG X 250      51.201  67.941  43.600  1.00  0.00           H
ATOM   4080  CB  ARG X 250      49.670  67.502  45.088  1.00  0.00           C
ATOM   4081  HB2 ARG X 250      48.903  68.076  45.609  1.00  0.00           H
ATOM   4082  HB3 ARG X 250      49.311  66.570  44.653  1.00  0.00           H
ATOM   4083  CG  ARG X 250      50.755  67.060  46.089  1.00  0.00           C
ATOM   4084  HG2 ARG X 250      51.545  66.515  45.573  1.00  0.00           H
ATOM   4085  HG3 ARG X 250      51.189  67.956  46.533  1.00  0.00           H
ATOM   4086  CD  ARG X 250      50.212  66.145  47.155  1.00  0.00           C
ATOM   4087  HD2 ARG X 250      49.209  66.437  47.464  1.00  0.00           H
ATOM   4088  HD3 ARG X 250      50.222  65.191  46.626  1.00  0.00           H
ATOM   4089  NE  ARG X 250      51.140  66.136  48.257  1.00  0.00           N
ATOM   4090  HE  ARG X 250      52.034  65.691  48.109  1.00  0.00           H
ATOM   4091  CZ  ARG X 250      50.976  66.716  49.477  1.00  0.00           C
ATOM   4092  NH1 ARG X 250      49.963  67.526  49.724  1.00  0.00           N
ATOM   4093 HH11 ARG X 250      49.262  67.684  49.014  1.00  0.00           H
ATOM   4094 HH12 ARG X 250      49.757  67.694  50.698  1.00  0.00           H
ATOM   4095  NH2 ARG X 250      51.812  66.360  50.412  1.00  0.00           N
ATOM   4096 HH21 ARG X 250      52.615  65.805  50.153  1.00  0.00           H
ATOM   4097 HH22 ARG X 250      51.704  66.648  51.374  1.00  0.00           H
ATOM   4098  C   ARG X 250      49.406  68.273  42.692  1.00  0.00           C
ATOM   4099  O   ARG X 250      49.827  67.671  41.662  1.00  0.00           O
ATOM   4100  N   PHE X 251      48.312  69.007  42.680  1.00  0.00           N
ATOM   4101  H   PHE X 251      48.006  69.418  43.550  1.00  0.00           H
ATOM   4102  CA  PHE X 251      47.434  69.012  41.444  1.00  0.00           C
ATOM   4103  HA  PHE X 251      47.232  68.000  41.095  1.00  0.00           H
ATOM   4104  CB  PHE X 251      46.121  69.704  41.754  1.00  0.00           C
ATOM   4105  HB2 PHE X 251      45.771  69.382  42.735  1.00  0.00           H
ATOM   4106  HB3 PHE X 251      46.373  70.754  41.906  1.00  0.00           H
ATOM   4107  CG  PHE X 251      44.961  69.451  40.822  1.00  0.00           C
ATOM   4108  CD1 PHE X 251      44.685  68.136  40.452  1.00  0.00           C
ATOM   4109  HD1 PHE X 251      45.117  67.206  40.789  1.00  0.00           H
ATOM   4110  CE1 PHE X 251      43.638  67.937  39.532  1.00  0.00           C
ATOM   4111  HE1 PHE X 251      43.410  66.945  39.170  1.00  0.00           H
ATOM   4112  CZ  PHE X 251      42.747  68.999  39.153  1.00  0.00           C
ATOM   4113  HZ  PHE X 251      41.923  68.855  38.469  1.00  0.00           H
ATOM   4114  CE2 PHE X 251      42.952  70.257  39.697  1.00  0.00           C
ATOM   4115  HE2 PHE X 251      42.374  71.126  39.421  1.00  0.00           H
ATOM   4116  CD2 PHE X 251      44.045  70.484  40.564  1.00  0.00           C
ATOM   4117  HD2 PHE X 251      44.151  71.466  41.000  1.00  0.00           H
ATOM   4118  C   PHE X 251      48.128  69.581  40.206  1.00  0.00           C
ATOM   4119  O   PHE X 251      48.109  69.006  39.122  1.00  0.00           O
ATOM   4120  N   LEU X 252      48.783  70.760  40.401  1.00  0.00           N
ATOM   4121  H   LEU X 252      48.781  71.116  41.346  1.00  0.00           H
ATOM   4122  CA  LEU X 252      49.500  71.482  39.308  1.00  0.00           C
ATOM   4123  HA  LEU X 252      48.930  71.443  38.380  1.00  0.00           H
ATOM   4124  CB  LEU X 252      49.408  72.912  39.679  1.00  0.00           C
ATOM   4125  HB2 LEU X 252      49.942  73.000  40.624  1.00  0.00           H
ATOM   4126  HB3 LEU X 252      49.921  73.513  38.928  1.00  0.00           H
ATOM   4127  CG  LEU X 252      48.082  73.611  39.863  1.00  0.00           C
ATOM   4128  HG  LEU X 252      47.505  73.229  40.705  1.00  0.00           H
ATOM   4129  CD1 LEU X 252      48.336  75.048  40.309  1.00  0.00           C
ATOM   4130 HD11 LEU X 252      48.800  75.721  39.588  1.00  0.00           H
ATOM   4131 HD12 LEU X 252      47.318  75.369  40.531  1.00  0.00           H
ATOM   4132 HD13 LEU X 252      48.819  75.039  41.286  1.00  0.00           H
ATOM   4133  CD2 LEU X 252      47.208  73.531  38.568  1.00  0.00           C
ATOM   4134 HD21 LEU X 252      46.968  72.505  38.288  1.00  0.00           H
ATOM   4135 HD22 LEU X 252      46.253  74.008  38.788  1.00  0.00           H
ATOM   4136 HD23 LEU X 252      47.857  73.980  37.816  1.00  0.00           H
ATOM   4137  C   LEU X 252      50.897  70.890  39.003  1.00  0.00           C
ATOM   4138  O   LEU X 252      51.552  71.465  38.150  1.00  0.00           O
ATOM   4139  N   GLN X 253      51.251  69.784  39.679  1.00  0.00           N
ATOM   4140  H   GLN X 253      50.583  69.466  40.366  1.00  0.00           H
ATOM   4141  CA  GLN X 253      52.385  69.014  39.251  1.00  0.00           C
ATOM   4142  HA  GLN X 253      53.018  69.582  38.569  1.00  0.00           H
ATOM   4143  CB  GLN X 253      53.237  68.683  40.491  1.00  0.00           C
ATOM   4144  HB2 GLN X 253      53.385  69.576  41.098  1.00  0.00           H
ATOM   4145  HB3 GLN X 253      52.684  67.978  41.110  1.00  0.00           H
ATOM   4146  CG  GLN X 253      54.619  68.125  40.135  1.00  0.00           C
ATOM   4147  HG2 GLN X 253      54.540  67.183  39.593  1.00  0.00           H
ATOM   4148  HG3 GLN X 253      55.166  68.852  39.534  1.00  0.00           H
ATOM   4149  CD  GLN X 253      55.489  67.932  41.377  1.00  0.00           C
ATOM   4150  OE1 GLN X 253      55.113  67.413  42.399  1.00  0.00           O
ATOM   4151  NE2 GLN X 253      56.733  68.263  41.432  1.00  0.00           N
ATOM   4152 HE21 GLN X 253      57.286  67.915  42.201  1.00  0.00           H
ATOM   4153 HE22 GLN X 253      57.167  68.894  40.773  1.00  0.00           H
ATOM   4154  C   GLN X 253      51.991  67.722  38.472  1.00  0.00           C
ATOM   4155  O   GLN X 253      52.517  67.381  37.437  1.00  0.00           O
ATOM   4156  N   ILE X 254      50.826  67.166  38.870  1.00  0.00           N
ATOM   4157  H   ILE X 254      50.550  67.371  39.820  1.00  0.00           H
ATOM   4158  CA  ILE X 254      50.076  66.135  38.133  1.00  0.00           C
ATOM   4159  HA  ILE X 254      50.739  65.300  37.907  1.00  0.00           H
ATOM   4160  CB  ILE X 254      48.925  65.646  38.959  1.00  0.00           C
ATOM   4161  HB  ILE X 254      48.435  66.535  39.358  1.00  0.00           H
ATOM   4162  CG2 ILE X 254      47.844  64.973  38.136  1.00  0.00           C
ATOM   4163 HG21 ILE X 254      48.302  64.170  37.558  1.00  0.00           H
ATOM   4164 HG22 ILE X 254      47.066  64.516  38.747  1.00  0.00           H
ATOM   4165 HG23 ILE X 254      47.458  65.705  37.428  1.00  0.00           H
ATOM   4166  CG1 ILE X 254      49.340  64.751  40.169  1.00  0.00           C
ATOM   4167 HG12 ILE X 254      49.606  63.758  39.805  1.00  0.00           H
ATOM   4168 HG13 ILE X 254      50.217  65.179  40.654  1.00  0.00           H
ATOM   4169  CD1 ILE X 254      48.168  64.568  41.167  1.00  0.00           C
ATOM   4170 HD11 ILE X 254      47.490  63.758  40.900  1.00  0.00           H
ATOM   4171 HD12 ILE X 254      48.642  64.169  42.064  1.00  0.00           H
ATOM   4172 HD13 ILE X 254      47.678  65.519  41.374  1.00  0.00           H
ATOM   4173  C   ILE X 254      49.586  66.625  36.757  1.00  0.00           C
ATOM   4174  O   ILE X 254      49.894  65.933  35.808  1.00  0.00           O
ATOM   4175  N   LEU X 255      49.114  67.898  36.560  1.00  0.00           N
ATOM   4176  H   LEU X 255      48.863  68.271  37.464  1.00  0.00           H
ATOM   4177  CA  LEU X 255      48.595  68.427  35.317  1.00  0.00           C
ATOM   4178  HA  LEU X 255      47.868  67.744  34.877  1.00  0.00           H
ATOM   4179  CB  LEU X 255      48.009  69.814  35.642  1.00  0.00           C
ATOM   4180  HB2 LEU X 255      48.376  70.249  36.571  1.00  0.00           H
ATOM   4181  HB3 LEU X 255      48.372  70.513  34.888  1.00  0.00           H
ATOM   4182  CG  LEU X 255      46.515  70.019  35.674  1.00  0.00           C
ATOM   4183  HG  LEU X 255      46.180  71.054  35.743  1.00  0.00           H
ATOM   4184  CD1 LEU X 255      45.824  69.545  34.342  1.00  0.00           C
ATOM   4185 HD11 LEU X 255      45.920  68.479  34.136  1.00  0.00           H
ATOM   4186 HD12 LEU X 255      44.761  69.713  34.512  1.00  0.00           H
ATOM   4187 HD13 LEU X 255      46.097  70.218  33.529  1.00  0.00           H
ATOM   4188  CD2 LEU X 255      45.721  69.168  36.699  1.00  0.00           C
ATOM   4189 HD21 LEU X 255      46.002  69.450  37.713  1.00  0.00           H
ATOM   4190 HD22 LEU X 255      44.639  69.277  36.614  1.00  0.00           H
ATOM   4191 HD23 LEU X 255      46.113  68.154  36.626  1.00  0.00           H
ATOM   4192  C   LEU X 255      49.815  68.594  34.320  1.00  0.00           C
ATOM   4193  O   LEU X 255      49.653  68.463  33.119  1.00  0.00           O
ATOM   4194  N   ARG X 256      51.083  68.710  34.793  1.00  0.00           N
ATOM   4195  H   ARG X 256      51.120  68.618  35.799  1.00  0.00           H
ATOM   4196  CA  ARG X 256      52.260  68.794  33.928  1.00  0.00           C
ATOM   4197  HA  ARG X 256      52.020  69.533  33.163  1.00  0.00           H
ATOM   4198  CB  ARG X 256      53.429  69.320  34.702  1.00  0.00           C
ATOM   4199  HB2 ARG X 256      53.901  68.545  35.306  1.00  0.00           H
ATOM   4200  HB3 ARG X 256      54.147  69.542  33.913  1.00  0.00           H
ATOM   4201  CG  ARG X 256      53.016  70.602  35.434  1.00  0.00           C
ATOM   4202  HG2 ARG X 256      52.555  71.196  34.646  1.00  0.00           H
ATOM   4203  HG3 ARG X 256      52.360  70.336  36.263  1.00  0.00           H
ATOM   4204  CD  ARG X 256      54.148  71.406  36.033  1.00  0.00           C
ATOM   4205  HD2 ARG X 256      54.782  71.842  35.262  1.00  0.00           H
ATOM   4206  HD3 ARG X 256      53.729  72.296  36.502  1.00  0.00           H
ATOM   4207  NE  ARG X 256      55.063  70.647  36.895  1.00  0.00           N
ATOM   4208  HE  ARG X 256      55.037  70.893  37.875  1.00  0.00           H
ATOM   4209  CZ  ARG X 256      56.209  70.031  36.563  1.00  0.00           C
ATOM   4210  NH1 ARG X 256      57.040  69.641  37.474  1.00  0.00           N
ATOM   4211 HH11 ARG X 256      56.887  69.913  38.435  1.00  0.00           H
ATOM   4212 HH12 ARG X 256      57.962  69.334  37.199  1.00  0.00           H
ATOM   4213  NH2 ARG X 256      56.667  69.873  35.338  1.00  0.00           N
ATOM   4214 HH21 ARG X 256      56.148  70.202  34.537  1.00  0.00           H
ATOM   4215 HH22 ARG X 256      57.604  69.510  35.229  1.00  0.00           H
ATOM   4216  C   ARG X 256      52.564  67.490  33.161  1.00  0.00           C
ATOM   4217  O   ARG X 256      53.365  67.633  32.264  1.00  0.00           O
ATOM   4218  N   MET X 257      51.930  66.348  33.381  1.00  0.00           N
ATOM   4219  H   MET X 257      51.262  66.355  34.138  1.00  0.00           H
ATOM   4220  CA  MET X 257      52.073  65.098  32.616  1.00  0.00           C
ATOM   4221  HA  MET X 257      53.150  64.980  32.494  1.00  0.00           H
ATOM   4222  CB  MET X 257      51.434  63.948  33.371  1.00  0.00           C
ATOM   4223  HB2 MET X 257      50.385  64.138  33.596  1.00  0.00           H
ATOM   4224  HB3 MET X 257      51.401  63.033  32.779  1.00  0.00           H
ATOM   4225  CG  MET X 257      52.210  63.732  34.697  1.00  0.00           C
ATOM   4226  HG2 MET X 257      52.245  64.664  35.262  1.00  0.00           H
ATOM   4227  HG3 MET X 257      51.691  62.998  35.314  1.00  0.00           H
ATOM   4228  SD  MET X 257      53.915  63.158  34.425  1.00  0.00           S
ATOM   4229  CE  MET X 257      54.597  63.238  36.021  1.00  0.00           C
ATOM   4230  HE1 MET X 257      53.955  62.551  36.573  1.00  0.00           H
ATOM   4231  HE2 MET X 257      55.584  62.777  36.061  1.00  0.00           H
ATOM   4232  HE3 MET X 257      54.531  64.269  36.368  1.00  0.00           H
ATOM   4233  C   MET X 257      51.324  65.294  31.307  1.00  0.00           C
ATOM   4234  O   MET X 257      51.664  64.704  30.262  1.00  0.00           O
ATOM   4235  N   LEU X 258      50.285  66.096  31.213  1.00  0.00           N
ATOM   4236  H   LEU X 258      50.010  66.586  32.052  1.00  0.00           H
ATOM   4237  CA  LEU X 258      49.312  66.212  30.119  1.00  0.00           C
ATOM   4238  HA  LEU X 258      49.247  65.189  29.749  1.00  0.00           H
ATOM   4239  CB  LEU X 258      47.869  66.503  30.697  1.00  0.00           C
ATOM   4240  HB2 LEU X 258      47.672  65.636  31.328  1.00  0.00           H
ATOM   4241  HB3 LEU X 258      47.944  67.354  31.375  1.00  0.00           H
ATOM   4242  CG  LEU X 258      46.723  66.579  29.676  1.00  0.00           C
ATOM   4243  HG  LEU X 258      46.842  67.473  29.063  1.00  0.00           H
ATOM   4244  CD1 LEU X 258      46.542  65.377  28.764  1.00  0.00           C
ATOM   4245 HD11 LEU X 258      46.792  64.526  29.398  1.00  0.00           H
ATOM   4246 HD12 LEU X 258      45.545  65.471  28.333  1.00  0.00           H
ATOM   4247 HD13 LEU X 258      47.262  65.592  27.974  1.00  0.00           H
ATOM   4248  CD2 LEU X 258      45.485  66.699  30.585  1.00  0.00           C
ATOM   4249 HD21 LEU X 258      45.497  67.606  31.190  1.00  0.00           H
ATOM   4250 HD22 LEU X 258      44.571  66.672  29.992  1.00  0.00           H
ATOM   4251 HD23 LEU X 258      45.495  65.944  31.371  1.00  0.00           H
ATOM   4252  C   LEU X 258      49.683  67.128  28.971  1.00  0.00           C
ATOM   4253  O   LEU X 258      49.220  66.997  27.819  1.00  0.00           O
ATOM   4254  N   HIE X 259      50.708  68.026  29.189  1.00  0.00           N
ATOM   4255  H   HIE X 259      51.035  68.143  30.138  1.00  0.00           H
ATOM   4256  CA  HIE X 259      50.997  69.023  28.124  1.00  0.00           C
ATOM   4257  HA  HIE X 259      50.089  69.145  27.534  1.00  0.00           H
ATOM   4258  CB  HIE X 259      51.168  70.424  28.703  1.00  0.00           C
ATOM   4259  HB2 HIE X 259      51.034  71.228  27.979  1.00  0.00           H
ATOM   4260  HB3 HIE X 259      50.247  70.551  29.272  1.00  0.00           H
ATOM   4261  CG  HIE X 259      52.478  70.790  29.370  1.00  0.00           C
ATOM   4262  ND1 HIE X 259      53.540  71.525  28.823  1.00  0.00           N
ATOM   4263  CE1 HIE X 259      54.529  71.427  29.730  1.00  0.00           C
ATOM   4264  HE1 HIE X 259      55.558  71.753  29.689  1.00  0.00           H
ATOM   4265  NE2 HIE X 259      54.146  70.726  30.819  1.00  0.00           N
ATOM   4266  HE2 HIE X 259      54.694  70.605  31.659  1.00  0.00           H
ATOM   4267  CD2 HIE X 259      52.900  70.264  30.541  1.00  0.00           C
ATOM   4268  HD2 HIE X 259      52.348  69.615  31.205  1.00  0.00           H
ATOM   4269  C   HIE X 259      52.129  68.626  27.287  1.00  0.00           C
ATOM   4270  O   HIE X 259      52.250  69.115  26.138  1.00  0.00           O
ATOM   4271  N   VAL X 260      52.989  67.734  27.761  1.00  0.00           N
ATOM   4272  H   VAL X 260      52.826  67.397  28.699  1.00  0.00           H
ATOM   4273  CA  VAL X 260      54.257  67.259  27.085  1.00  0.00           C
ATOM   4274  HA  VAL X 260      54.743  68.019  26.472  1.00  0.00           H
ATOM   4275  CB  VAL X 260      55.258  66.709  28.102  1.00  0.00           C
ATOM   4276  HB  VAL X 260      54.793  65.831  28.550  1.00  0.00           H
ATOM   4277  CG1 VAL X 260      56.580  66.316  27.526  1.00  0.00           C
ATOM   4278 HG11 VAL X 260      57.126  67.151  27.086  1.00  0.00           H
ATOM   4279 HG12 VAL X 260      57.201  65.971  28.352  1.00  0.00           H
ATOM   4280 HG13 VAL X 260      56.478  65.454  26.867  1.00  0.00           H
ATOM   4281  CG2 VAL X 260      55.436  67.762  29.173  1.00  0.00           C
ATOM   4282 HG21 VAL X 260      54.585  67.767  29.854  1.00  0.00           H
ATOM   4283 HG22 VAL X 260      56.378  67.600  29.697  1.00  0.00           H
ATOM   4284 HG23 VAL X 260      55.431  68.771  28.761  1.00  0.00           H
ATOM   4285  C   VAL X 260      53.963  66.165  26.019  1.00  0.00           C
ATOM   4286  O   VAL X 260      54.716  65.986  25.083  1.00  0.00           O
ATOM   4287  N   ASP X 261      52.828  65.381  26.184  1.00  0.00           N
ATOM   4288  H   ASP X 261      52.183  65.632  26.920  1.00  0.00           H
ATOM   4289  CA  ASP X 261      52.238  64.666  25.017  1.00  0.00           C
ATOM   4290  HA  ASP X 261      52.966  64.036  24.507  1.00  0.00           H
ATOM   4291  CB  ASP X 261      51.199  63.609  25.571  1.00  0.00           C
ATOM   4292  HB2 ASP X 261      51.736  62.788  26.046  1.00  0.00           H
ATOM   4293  HB3 ASP X 261      50.510  64.142  26.226  1.00  0.00           H
ATOM   4294  CG  ASP X 261      50.343  63.019  24.442  1.00  0.00           C
ATOM   4295  OD1 ASP X 261      50.881  62.750  23.351  1.00  0.00           O
ATOM   4296  OD2 ASP X 261      49.146  62.665  24.700  1.00  0.00           O
ATOM   4297  C   ASP X 261      51.623  65.672  24.049  1.00  0.00           C
ATOM   4298  O   ASP X 261      50.451  66.046  24.270  1.00  0.00           O
ATOM   4299  N   ARG X 262      52.383  66.145  23.086  1.00  0.00           N
ATOM   4300  H   ARG X 262      53.321  65.777  23.158  1.00  0.00           H
ATOM   4301  CA  ARG X 262      51.936  67.209  22.189  1.00  0.00           C
ATOM   4302  HA  ARG X 262      51.308  67.888  22.765  1.00  0.00           H
ATOM   4303  CB  ARG X 262      53.247  67.784  21.696  1.00  0.00           C
ATOM   4304  HB2 ARG X 262      53.950  66.981  21.475  1.00  0.00           H
ATOM   4305  HB3 ARG X 262      53.154  68.243  20.711  1.00  0.00           H
ATOM   4306  CG  ARG X 262      53.994  68.692  22.688  1.00  0.00           C
ATOM   4307  HG2 ARG X 262      54.052  68.164  23.640  1.00  0.00           H
ATOM   4308  HG3 ARG X 262      54.967  69.017  22.319  1.00  0.00           H
ATOM   4309  CD  ARG X 262      53.252  70.034  22.788  1.00  0.00           C
ATOM   4310  HD2 ARG X 262      53.374  70.614  21.873  1.00  0.00           H
ATOM   4311  HD3 ARG X 262      52.185  69.814  22.830  1.00  0.00           H
ATOM   4312  NE  ARG X 262      53.663  70.839  23.985  1.00  0.00           N
ATOM   4313  HE  ARG X 262      54.451  70.521  24.531  1.00  0.00           H
ATOM   4314  CZ  ARG X 262      52.906  71.790  24.517  1.00  0.00           C
ATOM   4315  NH1 ARG X 262      53.159  72.223  25.688  1.00  0.00           N
ATOM   4316 HH11 ARG X 262      53.651  71.576  26.287  1.00  0.00           H
ATOM   4317 HH12 ARG X 262      52.446  72.831  26.065  1.00  0.00           H
ATOM   4318  NH2 ARG X 262      51.957  72.368  23.826  1.00  0.00           N
ATOM   4319 HH21 ARG X 262      51.739  72.015  22.905  1.00  0.00           H
ATOM   4320 HH22 ARG X 262      51.643  73.230  24.250  1.00  0.00           H
ATOM   4321  C   ARG X 262      51.055  66.689  20.999  1.00  0.00           C
ATOM   4322  O   ARG X 262      50.919  65.512  20.844  1.00  0.00           O
ATOM   4323  N   GLN X 263      50.501  67.562  20.169  1.00  0.00           N
ATOM   4324  H   GLN X 263      50.607  68.539  20.402  1.00  0.00           H
ATOM   4325  CA  GLN X 263      49.605  67.342  19.015  1.00  0.00           C
ATOM   4326  HA  GLN X 263      49.440  68.320  18.564  1.00  0.00           H
ATOM   4327  CB  GLN X 263      50.352  66.477  18.019  1.00  0.00           C
ATOM   4328  HB2 GLN X 263      51.284  67.025  17.877  1.00  0.00           H
ATOM   4329  HB3 GLN X 263      50.509  65.478  18.426  1.00  0.00           H
ATOM   4330  CG  GLN X 263      49.564  66.468  16.698  1.00  0.00           C
ATOM   4331  HG2 GLN X 263      49.895  65.664  16.041  1.00  0.00           H
ATOM   4332  HG3 GLN X 263      48.544  66.157  16.924  1.00  0.00           H
ATOM   4333  CD  GLN X 263      49.608  67.863  16.029  1.00  0.00           C
ATOM   4334  OE1 GLN X 263      48.733  68.687  16.152  1.00  0.00           O
ATOM   4335  NE2 GLN X 263      50.562  68.125  15.198  1.00  0.00           N
ATOM   4336 HE21 GLN X 263      50.627  68.988  14.678  1.00  0.00           H
ATOM   4337 HE22 GLN X 263      51.224  67.424  14.897  1.00  0.00           H
ATOM   4338  C   GLN X 263      48.165  66.821  19.470  1.00  0.00           C
ATOM   4339  O   GLN X 263      47.210  67.127  18.795  1.00  0.00           O
ATOM   4340  N   GLY X 264      47.974  66.031  20.499  1.00  0.00           N
ATOM   4341  H   GLY X 264      48.738  65.665  21.048  1.00  0.00           H
ATOM   4342  CA  GLY X 264      46.662  65.493  20.964  1.00  0.00           C
ATOM   4343  HA2 GLY X 264      46.691  65.220  22.019  1.00  0.00           H
ATOM   4344  HA3 GLY X 264      45.745  66.068  20.834  1.00  0.00           H
ATOM   4345  C   GLY X 264      46.188  64.240  20.183  1.00  0.00           C
ATOM   4346  O   GLY X 264      45.017  63.951  20.107  1.00  0.00           O
ATOM   4347  N   GLY X 265      47.142  63.504  19.507  1.00  0.00           N
ATOM   4348  H   GLY X 265      48.053  63.654  19.918  1.00  0.00           H
ATOM   4349  CA  GLY X 265      46.870  62.325  18.704  1.00  0.00           C
ATOM   4350  HA2 GLY X 265      46.544  62.721  17.743  1.00  0.00           H
ATOM   4351  HA3 GLY X 265      47.832  61.832  18.562  1.00  0.00           H
ATOM   4352  C   GLY X 265      45.960  61.210  19.292  1.00  0.00           C
ATOM   4353  O   GLY X 265      45.237  60.497  18.552  1.00  0.00           O
ATOM   4354  N   THR X 266      45.991  60.941  20.648  1.00  0.00           N
ATOM   4355  H   THR X 266      46.625  61.525  21.174  1.00  0.00           H
ATOM   4356  CA  THR X 266      45.167  59.922  21.369  1.00  0.00           C
ATOM   4357  HA  THR X 266      45.123  59.011  20.771  1.00  0.00           H
ATOM   4358  CB  THR X 266      45.793  59.693  22.741  1.00  0.00           C
ATOM   4359  HB  THR X 266      45.952  60.658  23.221  1.00  0.00           H
ATOM   4360  CG2 THR X 266      45.067  58.665  23.572  1.00  0.00           C
ATOM   4361 HG21 THR X 266      44.950  57.700  23.078  1.00  0.00           H
ATOM   4362 HG22 THR X 266      45.699  58.283  24.373  1.00  0.00           H
ATOM   4363 HG23 THR X 266      44.142  59.001  24.042  1.00  0.00           H
ATOM   4364  OG1 THR X 266      47.017  58.983  22.482  1.00  0.00           O
ATOM   4365  HG1 THR X 266      47.577  59.227  23.222  1.00  0.00           H
ATOM   4366  C   THR X 266      43.766  60.526  21.592  1.00  0.00           C
ATOM   4367  O   THR X 266      42.828  59.778  21.494  1.00  0.00           O
ATOM   4368  N   TRP X 267      43.662  61.756  21.967  1.00  0.00           N
ATOM   4369  H   TRP X 267      44.478  62.335  22.105  1.00  0.00           H
ATOM   4370  CA  TRP X 267      42.334  62.395  22.211  1.00  0.00           C
ATOM   4371  HA  TRP X 267      41.806  61.724  22.888  1.00  0.00           H
ATOM   4372  CB  TRP X 267      42.555  63.715  22.936  1.00  0.00           C
ATOM   4373  HB2 TRP X 267      42.988  64.437  22.244  1.00  0.00           H
ATOM   4374  HB3 TRP X 267      41.587  64.158  23.168  1.00  0.00           H
ATOM   4375  CG  TRP X 267      43.383  63.531  24.158  1.00  0.00           C
ATOM   4376  CD1 TRP X 267      44.675  64.000  24.234  1.00  0.00           C
ATOM   4377  HD1 TRP X 267      45.278  64.467  23.469  1.00  0.00           H
ATOM   4378  NE1 TRP X 267      45.186  63.679  25.506  1.00  0.00           N
ATOM   4379  HE1 TRP X 267      46.159  63.801  25.747  1.00  0.00           H
ATOM   4380  CE2 TRP X 267      44.230  63.085  26.315  1.00  0.00           C
ATOM   4381  CZ2 TRP X 267      44.195  62.639  27.610  1.00  0.00           C
ATOM   4382  HZ2 TRP X 267      45.036  62.740  28.279  1.00  0.00           H
ATOM   4383  CH2 TRP X 267      43.063  62.025  28.147  1.00  0.00           C
ATOM   4384  HH2 TRP X 267      43.208  61.542  29.102  1.00  0.00           H
ATOM   4385  CZ3 TRP X 267      41.904  61.809  27.310  1.00  0.00           C
ATOM   4386  HZ3 TRP X 267      40.981  61.369  27.658  1.00  0.00           H
ATOM   4387  CE3 TRP X 267      41.866  62.308  25.996  1.00  0.00           C
ATOM   4388  HE3 TRP X 267      40.911  62.286  25.492  1.00  0.00           H
ATOM   4389  CD2 TRP X 267      43.045  62.951  25.456  1.00  0.00           C
ATOM   4390  C   TRP X 267      41.429  62.425  20.956  1.00  0.00           C
ATOM   4391  O   TRP X 267      40.290  61.996  20.922  1.00  0.00           O
ATOM   4392  N   ARG X 268      42.093  62.594  19.764  1.00  0.00           N
ATOM   4393  H   ARG X 268      43.060  62.835  19.927  1.00  0.00           H
ATOM   4394  CA  ARG X 268      41.568  62.551  18.399  1.00  0.00           C
ATOM   4395  HA  ARG X 268      40.684  63.189  18.393  1.00  0.00           H
ATOM   4396  CB  ARG X 268      42.506  63.243  17.397  1.00  0.00           C
ATOM   4397  HB2 ARG X 268      43.510  62.861  17.578  1.00  0.00           H
ATOM   4398  HB3 ARG X 268      42.234  62.890  16.402  1.00  0.00           H
ATOM   4399  CG  ARG X 268      42.638  64.769  17.657  1.00  0.00           C
ATOM   4400  HG2 ARG X 268      41.865  65.134  18.333  1.00  0.00           H
ATOM   4401  HG3 ARG X 268      43.631  64.858  18.099  1.00  0.00           H
ATOM   4402  CD  ARG X 268      42.678  65.587  16.376  1.00  0.00           C
ATOM   4403  HD2 ARG X 268      42.838  66.644  16.590  1.00  0.00           H
ATOM   4404  HD3 ARG X 268      43.503  65.294  15.727  1.00  0.00           H
ATOM   4405  NE  ARG X 268      41.408  65.400  15.550  1.00  0.00           N
ATOM   4406  HE  ARG X 268      41.390  64.613  14.916  1.00  0.00           H
ATOM   4407  CZ  ARG X 268      40.316  66.181  15.645  1.00  0.00           C
ATOM   4408  NH1 ARG X 268      40.196  67.184  16.501  1.00  0.00           N
ATOM   4409 HH11 ARG X 268      40.937  67.301  17.177  1.00  0.00           H
ATOM   4410 HH12 ARG X 268      39.393  67.790  16.406  1.00  0.00           H
ATOM   4411  NH2 ARG X 268      39.418  65.947  14.774  1.00  0.00           N
ATOM   4412 HH21 ARG X 268      39.437  65.155  14.147  1.00  0.00           H
ATOM   4413 HH22 ARG X 268      38.616  66.560  14.752  1.00  0.00           H
ATOM   4414  C   ARG X 268      41.164  61.130  17.928  1.00  0.00           C
ATOM   4415  O   ARG X 268      40.080  60.969  17.400  1.00  0.00           O
ATOM   4416  N   LEU X 269      42.069  60.171  18.132  1.00  0.00           N
ATOM   4417  H   LEU X 269      42.967  60.508  18.448  1.00  0.00           H
ATOM   4418  CA  LEU X 269      41.879  58.777  17.841  1.00  0.00           C
ATOM   4419  HA  LEU X 269      41.535  58.696  16.810  1.00  0.00           H
ATOM   4420  CB  LEU X 269      43.233  58.044  17.939  1.00  0.00           C
ATOM   4421  HB2 LEU X 269      43.787  58.390  17.066  1.00  0.00           H
ATOM   4422  HB3 LEU X 269      43.735  58.315  18.867  1.00  0.00           H
ATOM   4423  CG  LEU X 269      43.056  56.563  17.901  1.00  0.00           C
ATOM   4424  HG  LEU X 269      42.414  56.190  18.699  1.00  0.00           H
ATOM   4425  CD1 LEU X 269      42.451  56.083  16.574  1.00  0.00           C
ATOM   4426 HD11 LEU X 269      43.077  56.203  15.689  1.00  0.00           H
ATOM   4427 HD12 LEU X 269      42.166  55.033  16.633  1.00  0.00           H
ATOM   4428 HD13 LEU X 269      41.628  56.688  16.194  1.00  0.00           H
ATOM   4429  CD2 LEU X 269      44.348  55.910  18.172  1.00  0.00           C
ATOM   4430 HD21 LEU X 269      44.673  55.996  19.209  1.00  0.00           H
ATOM   4431 HD22 LEU X 269      44.317  54.849  17.924  1.00  0.00           H
ATOM   4432 HD23 LEU X 269      45.122  56.302  17.514  1.00  0.00           H
ATOM   4433  C   LEU X 269      40.722  58.245  18.733  1.00  0.00           C
ATOM   4434  O   LEU X 269      39.699  57.813  18.171  1.00  0.00           O
ATOM   4435  N   LEU X 270      40.837  58.346  20.062  1.00  0.00           N
ATOM   4436  H   LEU X 270      41.594  58.831  20.523  1.00  0.00           H
ATOM   4437  CA  LEU X 270      39.733  58.081  21.037  1.00  0.00           C
ATOM   4438  HA  LEU X 270      39.622  57.002  21.144  1.00  0.00           H
ATOM   4439  CB  LEU X 270      40.116  58.670  22.377  1.00  0.00           C
ATOM   4440  HB2 LEU X 270      41.006  58.092  22.627  1.00  0.00           H
ATOM   4441  HB3 LEU X 270      40.491  59.693  22.333  1.00  0.00           H
ATOM   4442  CG  LEU X 270      39.059  58.525  23.448  1.00  0.00           C
ATOM   4443  HG  LEU X 270      38.241  59.171  23.131  1.00  0.00           H
ATOM   4444  CD1 LEU X 270      38.690  57.000  23.517  1.00  0.00           C
ATOM   4445 HD11 LEU X 270      37.981  56.888  22.697  1.00  0.00           H
ATOM   4446 HD12 LEU X 270      39.508  56.288  23.410  1.00  0.00           H
ATOM   4447 HD13 LEU X 270      38.339  56.696  24.504  1.00  0.00           H
ATOM   4448  CD2 LEU X 270      39.704  58.950  24.755  1.00  0.00           C
ATOM   4449 HD21 LEU X 270      40.386  58.217  25.185  1.00  0.00           H
ATOM   4450 HD22 LEU X 270      40.314  59.835  24.576  1.00  0.00           H
ATOM   4451 HD23 LEU X 270      38.886  59.230  25.418  1.00  0.00           H
ATOM   4452  C   LEU X 270      38.439  58.751  20.505  1.00  0.00           C
ATOM   4453  O   LEU X 270      37.475  58.071  20.420  1.00  0.00           O
ATOM   4454  N   GLY X 271      38.459  60.080  20.250  1.00  0.00           N
ATOM   4455  H   GLY X 271      39.264  60.621  20.528  1.00  0.00           H
ATOM   4456  CA  GLY X 271      37.277  60.850  19.952  1.00  0.00           C
ATOM   4457  HA2 GLY X 271      36.452  60.741  20.657  1.00  0.00           H
ATOM   4458  HA3 GLY X 271      37.644  61.875  20.002  1.00  0.00           H
ATOM   4459  C   GLY X 271      36.600  60.443  18.618  1.00  0.00           C
ATOM   4460  O   GLY X 271      35.396  60.482  18.451  1.00  0.00           O
ATOM   4461  N   SER X 272      37.433  60.034  17.656  1.00  0.00           N
ATOM   4462  H   SER X 272      38.408  60.014  17.915  1.00  0.00           H
ATOM   4463  CA  SER X 272      37.017  59.428  16.400  1.00  0.00           C
ATOM   4464  HA  SER X 272      36.306  60.163  16.023  1.00  0.00           H
ATOM   4465  CB  SER X 272      38.071  59.283  15.273  1.00  0.00           C
ATOM   4466  HB2 SER X 272      38.814  58.528  15.530  1.00  0.00           H
ATOM   4467  HB3 SER X 272      37.620  58.933  14.344  1.00  0.00           H
ATOM   4468  OG  SER X 272      38.643  60.591  15.086  1.00  0.00           O
ATOM   4469  HG  SER X 272      39.128  60.835  15.878  1.00  0.00           H
ATOM   4470  C   SER X 272      36.375  58.086  16.593  1.00  0.00           C
ATOM   4471  O   SER X 272      35.303  57.795  16.138  1.00  0.00           O
ATOM   4472  N   VAL X 273      36.982  57.219  17.395  1.00  0.00           N
ATOM   4473  H   VAL X 273      37.744  57.596  17.941  1.00  0.00           H
ATOM   4474  CA  VAL X 273      36.429  55.922  17.805  1.00  0.00           C
ATOM   4475  HA  VAL X 273      36.302  55.355  16.883  1.00  0.00           H
ATOM   4476  CB  VAL X 273      37.418  55.126  18.723  1.00  0.00           C
ATOM   4477  HB  VAL X 273      37.703  55.744  19.574  1.00  0.00           H
ATOM   4478  CG1 VAL X 273      36.761  53.850  19.292  1.00  0.00           C
ATOM   4479 HG11 VAL X 273      36.004  54.158  20.013  1.00  0.00           H
ATOM   4480 HG12 VAL X 273      36.478  53.119  18.535  1.00  0.00           H
ATOM   4481 HG13 VAL X 273      37.536  53.440  19.940  1.00  0.00           H
ATOM   4482  CG2 VAL X 273      38.587  54.619  17.838  1.00  0.00           C
ATOM   4483 HG21 VAL X 273      39.176  55.484  17.533  1.00  0.00           H
ATOM   4484 HG22 VAL X 273      39.285  54.031  18.433  1.00  0.00           H
ATOM   4485 HG23 VAL X 273      38.209  54.254  16.883  1.00  0.00           H
ATOM   4486  C   VAL X 273      35.015  56.119  18.419  1.00  0.00           C
ATOM   4487  O   VAL X 273      34.011  55.580  17.840  1.00  0.00           O
ATOM   4488  N   VAL X 274      34.853  57.009  19.382  1.00  0.00           N
ATOM   4489  H   VAL X 274      35.674  57.542  19.632  1.00  0.00           H
ATOM   4490  CA  VAL X 274      33.538  57.516  19.887  1.00  0.00           C
ATOM   4491  HA  VAL X 274      33.015  56.661  20.314  1.00  0.00           H
ATOM   4492  CB  VAL X 274      33.820  58.542  21.002  1.00  0.00           C
ATOM   4493  HB  VAL X 274      34.248  59.384  20.457  1.00  0.00           H
ATOM   4494  CG1 VAL X 274      32.494  58.997  21.683  1.00  0.00           C
ATOM   4495 HG11 VAL X 274      31.937  59.612  20.977  1.00  0.00           H
ATOM   4496 HG12 VAL X 274      31.933  58.075  21.839  1.00  0.00           H
ATOM   4497 HG13 VAL X 274      32.734  59.425  22.656  1.00  0.00           H
ATOM   4498  CG2 VAL X 274      34.700  57.973  22.222  1.00  0.00           C
ATOM   4499 HG21 VAL X 274      33.949  57.390  22.754  1.00  0.00           H
ATOM   4500 HG22 VAL X 274      35.468  57.332  21.789  1.00  0.00           H
ATOM   4501 HG23 VAL X 274      35.121  58.688  22.928  1.00  0.00           H
ATOM   4502  C   VAL X 274      32.563  58.169  18.919  1.00  0.00           C
ATOM   4503  O   VAL X 274      31.348  57.840  18.994  1.00  0.00           O
ATOM   4504  N   PHE X 275      33.000  58.944  17.943  1.00  0.00           N
ATOM   4505  H   PHE X 275      33.993  59.080  17.813  1.00  0.00           H
ATOM   4506  CA  PHE X 275      32.207  59.519  16.885  1.00  0.00           C
ATOM   4507  HA  PHE X 275      31.349  60.035  17.317  1.00  0.00           H
ATOM   4508  CB  PHE X 275      33.066  60.519  16.117  1.00  0.00           C
ATOM   4509  HB2 PHE X 275      33.553  61.312  16.684  1.00  0.00           H
ATOM   4510  HB3 PHE X 275      33.931  59.974  15.739  1.00  0.00           H
ATOM   4511  CG  PHE X 275      32.181  61.134  14.980  1.00  0.00           C
ATOM   4512  CD1 PHE X 275      31.193  62.072  15.273  1.00  0.00           C
ATOM   4513  HD1 PHE X 275      31.088  62.464  16.274  1.00  0.00           H
ATOM   4514  CE1 PHE X 275      30.431  62.699  14.260  1.00  0.00           C
ATOM   4515  HE1 PHE X 275      29.686  63.455  14.461  1.00  0.00           H
ATOM   4516  CZ  PHE X 275      30.561  62.246  12.945  1.00  0.00           C
ATOM   4517  HZ  PHE X 275      29.939  62.615  12.143  1.00  0.00           H
ATOM   4518  CE2 PHE X 275      31.552  61.268  12.610  1.00  0.00           C
ATOM   4519  HE2 PHE X 275      31.709  60.876  11.616  1.00  0.00           H
ATOM   4520  CD2 PHE X 275      32.423  60.781  13.631  1.00  0.00           C
ATOM   4521  HD2 PHE X 275      33.254  60.134  13.391  1.00  0.00           H
ATOM   4522  C   PHE X 275      31.680  58.386  15.934  1.00  0.00           C
ATOM   4523  O   PHE X 275      30.582  58.504  15.414  1.00  0.00           O
ATOM   4524  N   ILE X 276      32.469  57.360  15.683  1.00  0.00           N
ATOM   4525  H   ILE X 276      33.411  57.359  16.047  1.00  0.00           H
ATOM   4526  CA  ILE X 276      32.286  56.142  14.908  1.00  0.00           C
ATOM   4527  HA  ILE X 276      31.820  56.514  13.996  1.00  0.00           H
ATOM   4528  CB  ILE X 276      33.606  55.514  14.462  1.00  0.00           C
ATOM   4529  HB  ILE X 276      34.214  55.579  15.364  1.00  0.00           H
ATOM   4530  CG2 ILE X 276      33.605  54.014  14.142  1.00  0.00           C
ATOM   4531 HG21 ILE X 276      34.527  53.651  13.689  1.00  0.00           H
ATOM   4532 HG22 ILE X 276      33.382  53.484  15.068  1.00  0.00           H
ATOM   4533 HG23 ILE X 276      32.788  53.773  13.462  1.00  0.00           H
ATOM   4534  CG1 ILE X 276      34.279  56.272  13.281  1.00  0.00           C
ATOM   4535 HG12 ILE X 276      33.773  56.019  12.349  1.00  0.00           H
ATOM   4536 HG13 ILE X 276      34.041  57.328  13.407  1.00  0.00           H
ATOM   4537  CD1 ILE X 276      35.831  56.125  13.266  1.00  0.00           C
ATOM   4538 HD11 ILE X 276      36.305  56.278  14.236  1.00  0.00           H
ATOM   4539 HD12 ILE X 276      36.018  55.077  13.028  1.00  0.00           H
ATOM   4540 HD13 ILE X 276      36.191  56.814  12.502  1.00  0.00           H
ATOM   4541  C   ILE X 276      31.327  55.277  15.611  1.00  0.00           C
ATOM   4542  O   ILE X 276      30.400  54.913  14.883  1.00  0.00           O
ATOM   4543  N   HIE X 277      31.356  55.087  16.885  1.00  0.00           N
ATOM   4544  H   HIE X 277      32.107  55.535  17.390  1.00  0.00           H
ATOM   4545  CA  HIE X 277      30.323  54.247  17.561  1.00  0.00           C
ATOM   4546  HA  HIE X 277      29.703  53.725  16.833  1.00  0.00           H
ATOM   4547  CB  HIE X 277      30.967  53.090  18.360  1.00  0.00           C
ATOM   4548  HB2 HIE X 277      31.639  53.435  19.145  1.00  0.00           H
ATOM   4549  HB3 HIE X 277      30.183  52.593  18.931  1.00  0.00           H
ATOM   4550  CG  HIE X 277      31.709  52.107  17.443  1.00  0.00           C
ATOM   4551  ND1 HIE X 277      31.116  51.587  16.296  1.00  0.00           N
ATOM   4552  CE1 HIE X 277      31.960  50.652  15.801  1.00  0.00           C
ATOM   4553  HE1 HIE X 277      31.814  50.090  14.890  1.00  0.00           H
ATOM   4554  NE2 HIE X 277      33.092  50.636  16.623  1.00  0.00           N
ATOM   4555  HE2 HIE X 277      33.882  50.072  16.343  1.00  0.00           H
ATOM   4556  CD2 HIE X 277      32.917  51.484  17.640  1.00  0.00           C
ATOM   4557  HD2 HIE X 277      33.545  51.715  18.488  1.00  0.00           H
ATOM   4558  C   HIE X 277      29.314  55.075  18.468  1.00  0.00           C
ATOM   4559  O   HIE X 277      28.827  54.565  19.492  1.00  0.00           O
ATOM   4560  N   ARG X 278      29.098  56.302  18.129  1.00  0.00           N
ATOM   4561  H   ARG X 278      29.555  56.615  17.284  1.00  0.00           H
ATOM   4562  CA  ARG X 278      28.364  57.227  18.951  1.00  0.00           C
ATOM   4563  HA  ARG X 278      28.887  57.231  19.908  1.00  0.00           H
ATOM   4564  CB  ARG X 278      28.417  58.640  18.412  1.00  0.00           C
ATOM   4565  HB2 ARG X 278      27.878  59.192  19.183  1.00  0.00           H
ATOM   4566  HB3 ARG X 278      29.444  58.994  18.502  1.00  0.00           H
ATOM   4567  CG  ARG X 278      27.870  58.829  17.048  1.00  0.00           C
ATOM   4568  HG2 ARG X 278      28.401  58.098  16.438  1.00  0.00           H
ATOM   4569  HG3 ARG X 278      26.786  58.726  16.997  1.00  0.00           H
ATOM   4570  CD  ARG X 278      28.167  60.275  16.586  1.00  0.00           C
ATOM   4571  HD2 ARG X 278      28.059  61.029  17.366  1.00  0.00           H
ATOM   4572  HD3 ARG X 278      29.246  60.308  16.437  1.00  0.00           H
ATOM   4573  NE  ARG X 278      27.351  60.605  15.478  1.00  0.00           N
ATOM   4574  HE  ARG X 278      26.554  61.225  15.499  1.00  0.00           H
ATOM   4575  CZ  ARG X 278      27.681  60.358  14.231  1.00  0.00           C
ATOM   4576  NH1 ARG X 278      28.802  59.794  13.885  1.00  0.00           N
ATOM   4577 HH11 ARG X 278      29.441  59.397  14.560  1.00  0.00           H
ATOM   4578 HH12 ARG X 278      29.151  59.767  12.938  1.00  0.00           H
ATOM   4579  NH2 ARG X 278      26.920  60.738  13.231  1.00  0.00           N
ATOM   4580 HH21 ARG X 278      26.083  61.301  13.292  1.00  0.00           H
ATOM   4581 HH22 ARG X 278      27.272  60.412  12.342  1.00  0.00           H
ATOM   4582  C   ARG X 278      26.970  56.802  19.331  1.00  0.00           C
ATOM   4583  O   ARG X 278      26.582  56.870  20.493  1.00  0.00           O
ATOM   4584  N   GLN X 279      26.295  56.051  18.440  1.00  0.00           N
ATOM   4585  H   GLN X 279      26.853  55.852  17.622  1.00  0.00           H
ATOM   4586  CA  GLN X 279      25.034  55.220  18.691  1.00  0.00           C
ATOM   4587  HA  GLN X 279      24.427  55.913  19.274  1.00  0.00           H
ATOM   4588  CB  GLN X 279      24.281  54.866  17.399  1.00  0.00           C
ATOM   4589  HB2 GLN X 279      24.938  54.274  16.762  1.00  0.00           H
ATOM   4590  HB3 GLN X 279      23.452  54.207  17.657  1.00  0.00           H
ATOM   4591  CG  GLN X 279      23.654  56.196  16.889  1.00  0.00           C
ATOM   4592  HG2 GLN X 279      23.085  56.579  17.736  1.00  0.00           H
ATOM   4593  HG3 GLN X 279      24.516  56.845  16.733  1.00  0.00           H
ATOM   4594  CD  GLN X 279      22.919  55.990  15.545  1.00  0.00           C
ATOM   4595  OE1 GLN X 279      23.057  55.086  14.661  1.00  0.00           O
ATOM   4596  NE2 GLN X 279      21.926  56.878  15.338  1.00  0.00           N
ATOM   4597 HE21 GLN X 279      21.297  56.739  14.561  1.00  0.00           H
ATOM   4598 HE22 GLN X 279      21.605  57.434  16.117  1.00  0.00           H
ATOM   4599  C   GLN X 279      25.202  53.933  19.442  1.00  0.00           C
ATOM   4600  O   GLN X 279      24.609  53.767  20.521  1.00  0.00           O
ATOM   4601  N   GLU X 280      26.088  53.031  19.042  1.00  0.00           N
ATOM   4602  H   GLU X 280      26.569  53.203  18.171  1.00  0.00           H
ATOM   4603  CA  GLU X 280      26.441  51.748  19.691  1.00  0.00           C
ATOM   4604  HA  GLU X 280      25.571  51.109  19.843  1.00  0.00           H
ATOM   4605  CB  GLU X 280      27.331  50.975  18.796  1.00  0.00           C
ATOM   4606  HB2 GLU X 280      28.188  51.620  18.603  1.00  0.00           H
ATOM   4607  HB3 GLU X 280      27.700  50.108  19.342  1.00  0.00           H
ATOM   4608  CG  GLU X 280      26.649  50.720  17.492  1.00  0.00           C
ATOM   4609  HG2 GLU X 280      26.951  49.694  17.281  1.00  0.00           H
ATOM   4610  HG3 GLU X 280      25.573  50.854  17.603  1.00  0.00           H
ATOM   4611  CD  GLU X 280      27.124  51.626  16.351  1.00  0.00           C
ATOM   4612  OE1 GLU X 280      27.081  52.856  16.478  1.00  0.00           O
ATOM   4613  OE2 GLU X 280      27.370  51.077  15.283  1.00  0.00           O
ATOM   4614  C   GLU X 280      27.082  51.818  21.107  1.00  0.00           C
ATOM   4615  O   GLU X 280      26.790  50.977  22.008  1.00  0.00           O
ATOM   4616  N   LEU X 281      27.863  52.887  21.414  1.00  0.00           N
ATOM   4617  H   LEU X 281      28.097  53.567  20.705  1.00  0.00           H
ATOM   4618  CA  LEU X 281      28.504  53.177  22.752  1.00  0.00           C
ATOM   4619  HA  LEU X 281      28.951  52.280  23.180  1.00  0.00           H
ATOM   4620  CB  LEU X 281      29.657  54.135  22.514  1.00  0.00           C
ATOM   4621  HB2 LEU X 281      30.437  53.679  21.903  1.00  0.00           H
ATOM   4622  HB3 LEU X 281      29.277  54.955  21.904  1.00  0.00           H
ATOM   4623  CG  LEU X 281      30.267  54.827  23.795  1.00  0.00           C
ATOM   4624  HG  LEU X 281      29.399  55.221  24.323  1.00  0.00           H
ATOM   4625  CD1 LEU X 281      31.046  53.776  24.647  1.00  0.00           C
ATOM   4626 HD11 LEU X 281      30.306  53.099  25.075  1.00  0.00           H
ATOM   4627 HD12 LEU X 281      31.821  53.346  24.012  1.00  0.00           H
ATOM   4628 HD13 LEU X 281      31.425  54.308  25.519  1.00  0.00           H
ATOM   4629  CD2 LEU X 281      31.066  56.084  23.464  1.00  0.00           C
ATOM   4630 HD21 LEU X 281      31.517  56.419  24.398  1.00  0.00           H
ATOM   4631 HD22 LEU X 281      31.732  55.749  22.668  1.00  0.00           H
ATOM   4632 HD23 LEU X 281      30.388  56.811  23.019  1.00  0.00           H
ATOM   4633  C   LEU X 281      27.532  53.665  23.773  1.00  0.00           C
ATOM   4634  O   LEU X 281      27.517  53.146  24.898  1.00  0.00           O
ATOM   4635  N   ILE X 282      26.638  54.589  23.367  1.00  0.00           N
ATOM   4636  H   ILE X 282      26.756  54.915  22.418  1.00  0.00           H
ATOM   4637  CA  ILE X 282      25.580  55.297  24.184  1.00  0.00           C
ATOM   4638  HA  ILE X 282      26.095  55.646  25.079  1.00  0.00           H
ATOM   4639  CB  ILE X 282      24.887  56.538  23.475  1.00  0.00           C
ATOM   4640  HB  ILE X 282      24.941  56.425  22.392  1.00  0.00           H
ATOM   4641  CG2 ILE X 282      23.403  56.590  23.718  1.00  0.00           C
ATOM   4642 HG21 ILE X 282      23.217  56.607  24.792  1.00  0.00           H
ATOM   4643 HG22 ILE X 282      22.972  57.514  23.333  1.00  0.00           H
ATOM   4644 HG23 ILE X 282      22.896  55.824  23.129  1.00  0.00           H
ATOM   4645  CG1 ILE X 282      25.511  57.908  23.884  1.00  0.00           C
ATOM   4646 HG12 ILE X 282      24.873  58.645  23.399  1.00  0.00           H
ATOM   4647 HG13 ILE X 282      25.382  58.165  24.935  1.00  0.00           H
ATOM   4648  CD1 ILE X 282      27.045  58.055  23.566  1.00  0.00           C
ATOM   4649 HD11 ILE X 282      27.316  59.068  23.864  1.00  0.00           H
ATOM   4650 HD12 ILE X 282      27.646  57.394  24.189  1.00  0.00           H
ATOM   4651 HD13 ILE X 282      27.220  58.170  22.496  1.00  0.00           H
ATOM   4652  C   ILE X 282      24.591  54.279  24.633  1.00  0.00           C
ATOM   4653  O   ILE X 282      24.119  54.424  25.788  1.00  0.00           O
ATOM   4654  N   THR X 283      24.247  53.345  23.759  1.00  0.00           N
ATOM   4655  H   THR X 283      24.600  53.427  22.816  1.00  0.00           H
ATOM   4656  CA  THR X 283      23.283  52.259  24.034  1.00  0.00           C
ATOM   4657  HA  THR X 283      22.297  52.724  24.038  1.00  0.00           H
ATOM   4658  CB  THR X 283      23.330  51.223  22.934  1.00  0.00           C
ATOM   4659  HB  THR X 283      24.320  50.792  22.789  1.00  0.00           H
ATOM   4660  CG2 THR X 283      22.365  50.014  23.186  1.00  0.00           C
ATOM   4661 HG21 THR X 283      22.013  49.980  24.217  1.00  0.00           H
ATOM   4662 HG22 THR X 283      21.504  50.044  22.518  1.00  0.00           H
ATOM   4663 HG23 THR X 283      22.879  49.086  22.935  1.00  0.00           H
ATOM   4664  OG1 THR X 283      22.966  51.761  21.732  1.00  0.00           O
ATOM   4665  HG1 THR X 283      23.667  52.351  21.446  1.00  0.00           H
ATOM   4666  C   THR X 283      23.691  51.551  25.359  1.00  0.00           C
ATOM   4667  O   THR X 283      22.824  51.424  26.294  1.00  0.00           O
ATOM   4668  N   THR X 284      24.910  50.940  25.382  1.00  0.00           N
ATOM   4669  H   THR X 284      25.607  51.010  24.654  1.00  0.00           H
ATOM   4670  CA  THR X 284      25.337  50.129  26.491  1.00  0.00           C
ATOM   4671  HA  THR X 284      24.549  49.454  26.828  1.00  0.00           H
ATOM   4672  CB  THR X 284      26.530  49.198  26.148  1.00  0.00           C
ATOM   4673  HB  THR X 284      26.223  48.393  25.481  1.00  0.00           H
ATOM   4674  CG2 THR X 284      27.712  49.778  25.482  1.00  0.00           C
ATOM   4675 HG21 THR X 284      27.462  50.172  24.497  1.00  0.00           H
ATOM   4676 HG22 THR X 284      28.093  50.540  26.162  1.00  0.00           H
ATOM   4677 HG23 THR X 284      28.525  49.057  25.397  1.00  0.00           H
ATOM   4678  OG1 THR X 284      27.105  48.516  27.274  1.00  0.00           O
ATOM   4679  HG1 THR X 284      27.491  49.034  27.984  1.00  0.00           H
ATOM   4680  C   THR X 284      25.625  50.961  27.765  1.00  0.00           C
ATOM   4681  O   THR X 284      25.345  50.383  28.828  1.00  0.00           O
ATOM   4682  N   LEU X 285      26.173  52.188  27.697  1.00  0.00           N
ATOM   4683  H   LEU X 285      26.435  52.530  26.784  1.00  0.00           H
ATOM   4684  CA  LEU X 285      26.316  53.041  28.920  1.00  0.00           C
ATOM   4685  HA  LEU X 285      26.715  52.536  29.800  1.00  0.00           H
ATOM   4686  CB  LEU X 285      27.128  54.292  28.562  1.00  0.00           C
ATOM   4687  HB2 LEU X 285      26.623  54.817  27.751  1.00  0.00           H
ATOM   4688  HB3 LEU X 285      27.400  54.793  29.491  1.00  0.00           H
ATOM   4689  CG  LEU X 285      28.542  53.921  28.092  1.00  0.00           C
ATOM   4690  HG  LEU X 285      28.497  53.233  27.248  1.00  0.00           H
ATOM   4691  CD1 LEU X 285      29.085  55.138  27.424  1.00  0.00           C
ATOM   4692 HD11 LEU X 285      28.909  56.063  27.974  1.00  0.00           H
ATOM   4693 HD12 LEU X 285      30.159  54.975  27.339  1.00  0.00           H
ATOM   4694 HD13 LEU X 285      28.625  55.190  26.437  1.00  0.00           H
ATOM   4695  CD2 LEU X 285      29.375  53.447  29.249  1.00  0.00           C
ATOM   4696 HD21 LEU X 285      30.405  53.240  28.960  1.00  0.00           H
ATOM   4697 HD22 LEU X 285      29.322  53.983  30.197  1.00  0.00           H
ATOM   4698 HD23 LEU X 285      29.033  52.436  29.472  1.00  0.00           H
ATOM   4699  C   LEU X 285      24.895  53.453  29.470  1.00  0.00           C
ATOM   4700  O   LEU X 285      24.667  53.227  30.635  1.00  0.00           O
ATOM   4701  N   TYR X 286      23.937  53.850  28.630  1.00  0.00           N
ATOM   4702  H   TYR X 286      24.232  54.035  27.682  1.00  0.00           H
ATOM   4703  CA  TYR X 286      22.557  54.190  28.945  1.00  0.00           C
ATOM   4704  HA  TYR X 286      22.557  55.048  29.617  1.00  0.00           H
ATOM   4705  CB  TYR X 286      21.774  54.421  27.691  1.00  0.00           C
ATOM   4706  HB2 TYR X 286      22.005  55.436  27.368  1.00  0.00           H
ATOM   4707  HB3 TYR X 286      22.152  53.712  26.955  1.00  0.00           H
ATOM   4708  CG  TYR X 286      20.238  54.292  27.751  1.00  0.00           C
ATOM   4709  CD1 TYR X 286      19.534  55.332  28.227  1.00  0.00           C
ATOM   4710  HD1 TYR X 286      19.964  56.165  28.762  1.00  0.00           H
ATOM   4711  CE1 TYR X 286      18.136  55.269  28.234  1.00  0.00           C
ATOM   4712  HE1 TYR X 286      17.482  55.938  28.773  1.00  0.00           H
ATOM   4713  CZ  TYR X 286      17.491  54.161  27.605  1.00  0.00           C
ATOM   4714  OH  TYR X 286      16.101  54.039  27.558  1.00  0.00           O
ATOM   4715  HH  TYR X 286      15.603  54.609  26.968  1.00  0.00           H
ATOM   4716  CE2 TYR X 286      18.269  53.051  27.227  1.00  0.00           C
ATOM   4717  HE2 TYR X 286      17.719  52.199  26.857  1.00  0.00           H
ATOM   4718  CD2 TYR X 286      19.666  53.140  27.203  1.00  0.00           C
ATOM   4719  HD2 TYR X 286      20.308  52.346  26.853  1.00  0.00           H
ATOM   4720  C   TYR X 286      21.975  53.067  29.785  1.00  0.00           C
ATOM   4721  O   TYR X 286      21.652  53.270  30.957  1.00  0.00           O
ATOM   4722  N   ILE X 287      21.882  51.790  29.294  1.00  0.00           N
ATOM   4723  H   ILE X 287      22.092  51.742  28.307  1.00  0.00           H
ATOM   4724  CA  ILE X 287      21.325  50.629  30.012  1.00  0.00           C
ATOM   4725  HA  ILE X 287      20.311  50.967  30.227  1.00  0.00           H
ATOM   4726  CB  ILE X 287      21.405  49.433  29.018  1.00  0.00           C
ATOM   4727  HB  ILE X 287      22.383  49.518  28.543  1.00  0.00           H
ATOM   4728  CG2 ILE X 287      21.418  48.041  29.691  1.00  0.00           C
ATOM   4729 HG21 ILE X 287      22.424  48.068  30.110  1.00  0.00           H
ATOM   4730 HG22 ILE X 287      20.695  47.995  30.505  1.00  0.00           H
ATOM   4731 HG23 ILE X 287      21.311  47.239  28.960  1.00  0.00           H
ATOM   4732  CG1 ILE X 287      20.227  49.474  28.034  1.00  0.00           C
ATOM   4733 HG12 ILE X 287      19.364  48.863  28.298  1.00  0.00           H
ATOM   4734 HG13 ILE X 287      19.828  50.472  27.855  1.00  0.00           H
ATOM   4735  CD1 ILE X 287      20.685  48.912  26.625  1.00  0.00           C
ATOM   4736 HD11 ILE X 287      20.374  47.868  26.662  1.00  0.00           H
ATOM   4737 HD12 ILE X 287      20.086  49.399  25.854  1.00  0.00           H
ATOM   4738 HD13 ILE X 287      21.765  48.983  26.499  1.00  0.00           H
ATOM   4739  C   ILE X 287      22.079  50.250  31.233  1.00  0.00           C
ATOM   4740  O   ILE X 287      21.368  49.833  32.116  1.00  0.00           O
ATOM   4741  N   GLY X 288      23.398  50.484  31.339  1.00  0.00           N
ATOM   4742  H   GLY X 288      23.953  50.687  30.520  1.00  0.00           H
ATOM   4743  CA  GLY X 288      24.254  50.151  32.458  1.00  0.00           C
ATOM   4744  HA2 GLY X 288      24.249  49.073  32.618  1.00  0.00           H
ATOM   4745  HA3 GLY X 288      25.304  50.365  32.260  1.00  0.00           H
ATOM   4746  C   GLY X 288      23.827  50.834  33.702  1.00  0.00           C
ATOM   4747  O   GLY X 288      23.402  50.219  34.731  1.00  0.00           O
ATOM   4748  N   PHE X 289      23.808  52.162  33.519  1.00  0.00           N
ATOM   4749  H   PHE X 289      24.173  52.480  32.633  1.00  0.00           H
ATOM   4750  CA  PHE X 289      23.405  53.166  34.504  1.00  0.00           C
ATOM   4751  HA  PHE X 289      23.879  52.940  35.459  1.00  0.00           H
ATOM   4752  CB  PHE X 289      23.894  54.548  34.053  1.00  0.00           C
ATOM   4753  HB2 PHE X 289      23.325  54.920  33.201  1.00  0.00           H
ATOM   4754  HB3 PHE X 289      23.706  55.237  34.877  1.00  0.00           H
ATOM   4755  CG  PHE X 289      25.315  54.742  33.704  1.00  0.00           C
ATOM   4756  CD1 PHE X 289      26.354  54.110  34.395  1.00  0.00           C
ATOM   4757  HD1 PHE X 289      26.250  53.474  35.261  1.00  0.00           H
ATOM   4758  CE1 PHE X 289      27.702  54.345  34.053  1.00  0.00           C
ATOM   4759  HE1 PHE X 289      28.468  53.877  34.654  1.00  0.00           H
ATOM   4760  CZ  PHE X 289      28.017  55.205  33.008  1.00  0.00           C
ATOM   4761  HZ  PHE X 289      29.026  55.400  32.677  1.00  0.00           H
ATOM   4762  CE2 PHE X 289      27.014  55.908  32.229  1.00  0.00           C
ATOM   4763  HE2 PHE X 289      27.314  56.574  31.433  1.00  0.00           H
ATOM   4764  CD2 PHE X 289      25.663  55.626  32.635  1.00  0.00           C
ATOM   4765  HD2 PHE X 289      24.833  56.003  32.056  1.00  0.00           H
ATOM   4766  C   PHE X 289      21.857  53.230  34.768  1.00  0.00           C
ATOM   4767  O   PHE X 289      21.429  53.438  35.895  1.00  0.00           O
ATOM   4768  N   LEU X 290      21.062  53.090  33.721  1.00  0.00           N
ATOM   4769  H   LEU X 290      21.599  53.013  32.869  1.00  0.00           H
ATOM   4770  CA  LEU X 290      19.584  52.779  33.854  1.00  0.00           C
ATOM   4771  HA  LEU X 290      19.091  53.565  34.425  1.00  0.00           H
ATOM   4772  CB  LEU X 290      18.925  52.583  32.536  1.00  0.00           C
ATOM   4773  HB2 LEU X 290      19.341  53.444  32.011  1.00  0.00           H
ATOM   4774  HB3 LEU X 290      19.440  51.764  32.033  1.00  0.00           H
ATOM   4775  CG  LEU X 290      17.406  52.505  32.583  1.00  0.00           C
ATOM   4776  HG  LEU X 290      16.881  53.006  33.397  1.00  0.00           H
ATOM   4777  CD1 LEU X 290      16.919  53.132  31.257  1.00  0.00           C
ATOM   4778 HD11 LEU X 290      17.381  54.111  31.130  1.00  0.00           H
ATOM   4779 HD12 LEU X 290      17.017  52.486  30.384  1.00  0.00           H
ATOM   4780 HD13 LEU X 290      15.863  53.329  31.436  1.00  0.00           H
ATOM   4781  CD2 LEU X 290      16.878  51.026  32.621  1.00  0.00           C
ATOM   4782 HD21 LEU X 290      17.356  50.585  31.746  1.00  0.00           H
ATOM   4783 HD22 LEU X 290      17.227  50.466  33.488  1.00  0.00           H
ATOM   4784 HD23 LEU X 290      15.794  50.916  32.624  1.00  0.00           H
ATOM   4785  C   LEU X 290      19.352  51.561  34.725  1.00  0.00           C
ATOM   4786  O   LEU X 290      18.708  51.677  35.752  1.00  0.00           O
ATOM   4787  N   GLY X 291      19.927  50.449  34.411  1.00  0.00           N
ATOM   4788  H   GLY X 291      20.452  50.350  33.553  1.00  0.00           H
ATOM   4789  CA  GLY X 291      19.824  49.201  35.174  1.00  0.00           C
ATOM   4790  HA2 GLY X 291      18.797  48.838  35.153  1.00  0.00           H
ATOM   4791  HA3 GLY X 291      20.520  48.481  34.743  1.00  0.00           H
ATOM   4792  C   GLY X 291      20.214  49.402  36.661  1.00  0.00           C
ATOM   4793  O   GLY X 291      19.462  49.045  37.556  1.00  0.00           O
ATOM   4794  N   LEU X 292      21.260  50.265  36.908  1.00  0.00           N
ATOM   4795  H   LEU X 292      21.807  50.598  36.127  1.00  0.00           H
ATOM   4796  CA  LEU X 292      21.724  50.683  38.225  1.00  0.00           C
ATOM   4797  HA  LEU X 292      22.082  49.826  38.796  1.00  0.00           H
ATOM   4798  CB  LEU X 292      22.937  51.643  38.042  1.00  0.00           C
ATOM   4799  HB2 LEU X 292      23.516  51.201  37.231  1.00  0.00           H
ATOM   4800  HB3 LEU X 292      22.595  52.603  37.655  1.00  0.00           H
ATOM   4801  CG  LEU X 292      23.929  51.919  39.142  1.00  0.00           C
ATOM   4802  HG  LEU X 292      24.519  51.016  39.298  1.00  0.00           H
ATOM   4803  CD1 LEU X 292      25.023  52.840  38.678  1.00  0.00           C
ATOM   4804 HD11 LEU X 292      25.536  52.246  37.921  1.00  0.00           H
ATOM   4805 HD12 LEU X 292      24.627  53.786  38.310  1.00  0.00           H
ATOM   4806 HD13 LEU X 292      25.700  53.043  39.508  1.00  0.00           H
ATOM   4807  CD2 LEU X 292      23.365  52.539  40.342  1.00  0.00           C
ATOM   4808 HD21 LEU X 292      22.780  51.757  40.825  1.00  0.00           H
ATOM   4809 HD22 LEU X 292      24.187  52.725  41.033  1.00  0.00           H
ATOM   4810 HD23 LEU X 292      22.806  53.440  40.088  1.00  0.00           H
ATOM   4811  C   LEU X 292      20.644  51.433  39.041  1.00  0.00           C
ATOM   4812  O   LEU X 292      20.331  50.999  40.137  1.00  0.00           O
ATOM   4813  N   ILE X 293      20.041  52.480  38.481  1.00  0.00           N
ATOM   4814  H   ILE X 293      20.246  52.732  37.524  1.00  0.00           H
ATOM   4815  CA  ILE X 293      18.883  53.248  39.029  1.00  0.00           C
ATOM   4816  HA  ILE X 293      19.216  53.685  39.970  1.00  0.00           H
ATOM   4817  CB  ILE X 293      18.648  54.474  38.147  1.00  0.00           C
ATOM   4818  HB  ILE X 293      18.493  54.265  37.088  1.00  0.00           H
ATOM   4819  CG2 ILE X 293      17.441  55.273  38.689  1.00  0.00           C
ATOM   4820 HG21 ILE X 293      17.305  55.283  39.771  1.00  0.00           H
ATOM   4821 HG22 ILE X 293      17.512  56.280  38.278  1.00  0.00           H
ATOM   4822 HG23 ILE X 293      16.502  54.809  38.385  1.00  0.00           H
ATOM   4823  CG1 ILE X 293      19.811  55.452  38.352  1.00  0.00           C
ATOM   4824 HG12 ILE X 293      19.654  55.977  39.295  1.00  0.00           H
ATOM   4825 HG13 ILE X 293      20.772  54.938  38.346  1.00  0.00           H
ATOM   4826  CD1 ILE X 293      20.179  56.540  37.357  1.00  0.00           C
ATOM   4827 HD11 ILE X 293      19.291  57.135  37.146  1.00  0.00           H
ATOM   4828 HD12 ILE X 293      20.803  57.319  37.796  1.00  0.00           H
ATOM   4829 HD13 ILE X 293      20.671  56.100  36.490  1.00  0.00           H
ATOM   4830  C   ILE X 293      17.635  52.455  39.303  1.00  0.00           C
ATOM   4831  O   ILE X 293      17.103  52.419  40.457  1.00  0.00           O
ATOM   4832  N   PHE X 294      17.214  51.640  38.323  1.00  0.00           N
ATOM   4833  H   PHE X 294      17.745  51.679  37.465  1.00  0.00           H
ATOM   4834  CA  PHE X 294      16.063  50.691  38.349  1.00  0.00           C
ATOM   4835  HA  PHE X 294      15.239  51.354  38.614  1.00  0.00           H
ATOM   4836  CB  PHE X 294      15.884  50.052  36.953  1.00  0.00           C
ATOM   4837  HB2 PHE X 294      16.888  50.051  36.528  1.00  0.00           H
ATOM   4838  HB3 PHE X 294      15.627  48.997  37.046  1.00  0.00           H
ATOM   4839  CG  PHE X 294      14.918  50.842  36.157  1.00  0.00           C
ATOM   4840  CD1 PHE X 294      13.636  50.336  35.917  1.00  0.00           C
ATOM   4841  HD1 PHE X 294      13.253  49.457  36.415  1.00  0.00           H
ATOM   4842  CE1 PHE X 294      12.743  51.094  35.150  1.00  0.00           C
ATOM   4843  HE1 PHE X 294      11.716  50.785  35.025  1.00  0.00           H
ATOM   4844  CZ  PHE X 294      13.223  52.188  34.482  1.00  0.00           C
ATOM   4845  HZ  PHE X 294      12.592  52.802  33.856  1.00  0.00           H
ATOM   4846  CE2 PHE X 294      14.521  52.725  34.696  1.00  0.00           C
ATOM   4847  HE2 PHE X 294      14.811  53.602  34.137  1.00  0.00           H
ATOM   4848  CD2 PHE X 294      15.340  51.998  35.551  1.00  0.00           C
ATOM   4849  HD2 PHE X 294      16.365  52.301  35.709  1.00  0.00           H
ATOM   4850  C   PHE X 294      16.118  49.548  39.460  1.00  0.00           C
ATOM   4851  O   PHE X 294      15.103  49.231  40.078  1.00  0.00           O
ATOM   4852  N   SER X 295      17.296  48.881  39.514  1.00  0.00           N
ATOM   4853  H   SER X 295      18.012  49.106  38.838  1.00  0.00           H
ATOM   4854  CA  SER X 295      17.637  47.925  40.575  1.00  0.00           C
ATOM   4855  HA  SER X 295      16.925  47.100  40.555  1.00  0.00           H
ATOM   4856  CB  SER X 295      18.959  47.249  40.294  1.00  0.00           C
ATOM   4857  HB2 SER X 295      19.709  48.012  40.504  1.00  0.00           H
ATOM   4858  HB3 SER X 295      18.984  46.406  40.984  1.00  0.00           H
ATOM   4859  OG  SER X 295      19.091  46.802  38.907  1.00  0.00           O
ATOM   4860  HG  SER X 295      19.390  47.500  38.320  1.00  0.00           H
ATOM   4861  C   SER X 295      17.689  48.569  41.950  1.00  0.00           C
ATOM   4862  O   SER X 295      17.217  47.939  42.879  1.00  0.00           O
ATOM   4863  N   SER X 296      18.140  49.844  42.142  1.00  0.00           N
ATOM   4864  H   SER X 296      18.571  50.323  41.364  1.00  0.00           H
ATOM   4865  CA  SER X 296      18.279  50.504  43.505  1.00  0.00           C
ATOM   4866  HA  SER X 296      18.972  49.804  43.972  1.00  0.00           H
ATOM   4867  CB  SER X 296      19.091  51.762  43.297  1.00  0.00           C
ATOM   4868  HB2 SER X 296      19.392  52.082  44.295  1.00  0.00           H
ATOM   4869  HB3 SER X 296      19.990  51.582  42.708  1.00  0.00           H
ATOM   4870  OG  SER X 296      18.470  52.932  42.631  1.00  0.00           O
ATOM   4871  HG  SER X 296      18.385  52.651  41.717  1.00  0.00           H
ATOM   4872  C   SER X 296      16.929  50.584  44.216  1.00  0.00           C
ATOM   4873  O   SER X 296      16.881  50.452  45.425  1.00  0.00           O
ATOM   4874  N   TYR X 297      15.795  50.736  43.505  1.00  0.00           N
ATOM   4875  H   TYR X 297      15.933  50.832  42.509  1.00  0.00           H
ATOM   4876  CA  TYR X 297      14.468  50.673  44.057  1.00  0.00           C
ATOM   4877  HA  TYR X 297      14.616  51.360  44.891  1.00  0.00           H
ATOM   4878  CB  TYR X 297      13.364  51.182  43.146  1.00  0.00           C
ATOM   4879  HB2 TYR X 297      13.461  52.252  42.963  1.00  0.00           H
ATOM   4880  HB3 TYR X 297      13.472  50.684  42.182  1.00  0.00           H
ATOM   4881  CG  TYR X 297      11.957  51.048  43.732  1.00  0.00           C
ATOM   4882  CD1 TYR X 297      11.557  51.874  44.817  1.00  0.00           C
ATOM   4883  HD1 TYR X 297      12.130  52.680  45.250  1.00  0.00           H
ATOM   4884  CE1 TYR X 297      10.190  51.717  45.283  1.00  0.00           C
ATOM   4885  HE1 TYR X 297       9.814  52.397  46.033  1.00  0.00           H
ATOM   4886  CZ  TYR X 297       9.375  50.719  44.750  1.00  0.00           C
ATOM   4887  OH  TYR X 297       8.050  50.627  45.079  1.00  0.00           O
ATOM   4888  HH  TYR X 297       7.633  49.859  44.679  1.00  0.00           H
ATOM   4889  CE2 TYR X 297       9.864  49.838  43.740  1.00  0.00           C
ATOM   4890  HE2 TYR X 297       9.233  49.076  43.308  1.00  0.00           H
ATOM   4891  CD2 TYR X 297      11.138  50.055  43.192  1.00  0.00           C
ATOM   4892  HD2 TYR X 297      11.406  49.401  42.375  1.00  0.00           H
ATOM   4893  C   TYR X 297      14.074  49.376  44.686  1.00  0.00           C
ATOM   4894  O   TYR X 297      13.677  49.338  45.845  1.00  0.00           O
ATOM   4895  N   PHE X 298      14.324  48.250  43.959  1.00  0.00           N
ATOM   4896  H   PHE X 298      14.759  48.227  43.048  1.00  0.00           H
ATOM   4897  CA  PHE X 298      13.954  46.976  44.466  1.00  0.00           C
ATOM   4898  HA  PHE X 298      12.980  47.044  44.951  1.00  0.00           H
ATOM   4899  CB  PHE X 298      13.921  45.961  43.329  1.00  0.00           C
ATOM   4900  HB2 PHE X 298      14.926  46.016  42.912  1.00  0.00           H
ATOM   4901  HB3 PHE X 298      13.705  44.968  43.724  1.00  0.00           H
ATOM   4902  CG  PHE X 298      12.929  46.249  42.187  1.00  0.00           C
ATOM   4903  CD1 PHE X 298      11.522  46.119  42.376  1.00  0.00           C
ATOM   4904  HD1 PHE X 298      11.017  45.924  43.311  1.00  0.00           H
ATOM   4905  CE1 PHE X 298      10.668  46.204  41.217  1.00  0.00           C
ATOM   4906  HE1 PHE X 298       9.589  46.212  41.173  1.00  0.00           H
ATOM   4907  CZ  PHE X 298      11.224  46.310  39.985  1.00  0.00           C
ATOM   4908  HZ  PHE X 298      10.508  46.460  39.190  1.00  0.00           H
ATOM   4909  CE2 PHE X 298      12.602  46.481  39.813  1.00  0.00           C
ATOM   4910  HE2 PHE X 298      12.939  46.739  38.819  1.00  0.00           H
ATOM   4911  CD2 PHE X 298      13.479  46.358  40.893  1.00  0.00           C
ATOM   4912  HD2 PHE X 298      14.543  46.496  40.769  1.00  0.00           H
ATOM   4913  C   PHE X 298      14.929  46.555  45.554  1.00  0.00           C
ATOM   4914  O   PHE X 298      14.450  45.902  46.498  1.00  0.00           O
ATOM   4915  N   VAL X 299      16.271  46.910  45.527  1.00  0.00           N
ATOM   4916  H   VAL X 299      16.625  47.370  44.700  1.00  0.00           H
ATOM   4917  CA  VAL X 299      17.157  46.752  46.702  1.00  0.00           C
ATOM   4918  HA  VAL X 299      17.057  45.735  47.081  1.00  0.00           H
ATOM   4919  CB  VAL X 299      18.641  46.917  46.326  1.00  0.00           C
ATOM   4920  HB  VAL X 299      18.707  47.491  45.401  1.00  0.00           H
ATOM   4921  CG1 VAL X 299      19.496  47.462  47.485  1.00  0.00           C
ATOM   4922 HG11 VAL X 299      19.159  48.460  47.766  1.00  0.00           H
ATOM   4923 HG12 VAL X 299      19.385  46.796  48.341  1.00  0.00           H
ATOM   4924 HG13 VAL X 299      20.519  47.610  47.140  1.00  0.00           H
ATOM   4925  CG2 VAL X 299      19.081  45.549  45.904  1.00  0.00           C
ATOM   4926 HG21 VAL X 299      18.531  45.124  45.065  1.00  0.00           H
ATOM   4927 HG22 VAL X 299      20.148  45.534  45.679  1.00  0.00           H
ATOM   4928 HG23 VAL X 299      18.980  44.804  46.694  1.00  0.00           H
ATOM   4929  C   VAL X 299      16.765  47.559  47.971  1.00  0.00           C
ATOM   4930  O   VAL X 299      16.732  47.054  49.092  1.00  0.00           O
ATOM   4931  N   TYR X 300      16.245  48.763  47.668  1.00  0.00           N
ATOM   4932  H   TYR X 300      16.214  49.115  46.722  1.00  0.00           H
ATOM   4933  CA  TYR X 300      15.691  49.587  48.708  1.00  0.00           C
ATOM   4934  HA  TYR X 300      16.393  49.612  49.541  1.00  0.00           H
ATOM   4935  CB  TYR X 300      15.589  51.081  48.251  1.00  0.00           C
ATOM   4936  HB2 TYR X 300      16.600  51.415  48.022  1.00  0.00           H
ATOM   4937  HB3 TYR X 300      15.045  51.181  47.312  1.00  0.00           H
ATOM   4938  CG  TYR X 300      15.128  52.076  49.334  1.00  0.00           C
ATOM   4939  CD1 TYR X 300      15.940  52.453  50.465  1.00  0.00           C
ATOM   4940  HD1 TYR X 300      16.883  51.948  50.617  1.00  0.00           H
ATOM   4941  CE1 TYR X 300      15.492  53.440  51.401  1.00  0.00           C
ATOM   4942  HE1 TYR X 300      16.203  53.747  52.154  1.00  0.00           H
ATOM   4943  CZ  TYR X 300      14.177  53.823  51.364  1.00  0.00           C
ATOM   4944  OH  TYR X 300      13.621  54.619  52.367  1.00  0.00           O
ATOM   4945  HH  TYR X 300      14.348  54.904  52.925  1.00  0.00           H
ATOM   4946  CE2 TYR X 300      13.301  53.293  50.413  1.00  0.00           C
ATOM   4947  HE2 TYR X 300      12.255  53.551  50.491  1.00  0.00           H
ATOM   4948  CD2 TYR X 300      13.768  52.453  49.413  1.00  0.00           C
ATOM   4949  HD2 TYR X 300      13.134  52.090  48.617  1.00  0.00           H
ATOM   4950  C   TYR X 300      14.332  49.008  49.390  1.00  0.00           C
ATOM   4951  O   TYR X 300      14.209  48.859  50.592  1.00  0.00           O
ATOM   4952  N   LEU X 301      13.402  48.559  48.558  1.00  0.00           N
ATOM   4953  H   LEU X 301      13.677  48.731  47.601  1.00  0.00           H
ATOM   4954  CA  LEU X 301      12.144  47.827  48.917  1.00  0.00           C
ATOM   4955  HA  LEU X 301      11.519  48.378  49.619  1.00  0.00           H
ATOM   4956  CB  LEU X 301      11.308  47.525  47.590  1.00  0.00           C
ATOM   4957  HB2 LEU X 301      11.119  48.472  47.085  1.00  0.00           H
ATOM   4958  HB3 LEU X 301      11.975  46.906  46.991  1.00  0.00           H
ATOM   4959  CG  LEU X 301       9.969  46.793  47.585  1.00  0.00           C
ATOM   4960  HG  LEU X 301      10.156  45.766  47.898  1.00  0.00           H
ATOM   4961  CD1 LEU X 301       8.806  47.365  48.491  1.00  0.00           C
ATOM   4962 HD11 LEU X 301       8.573  48.372  48.145  1.00  0.00           H
ATOM   4963 HD12 LEU X 301       7.926  46.740  48.338  1.00  0.00           H
ATOM   4964 HD13 LEU X 301       9.004  47.335  49.562  1.00  0.00           H
ATOM   4965  CD2 LEU X 301       9.445  46.711  46.173  1.00  0.00           C
ATOM   4966 HD21 LEU X 301       8.598  46.027  46.210  1.00  0.00           H
ATOM   4967 HD22 LEU X 301       8.996  47.658  45.875  1.00  0.00           H
ATOM   4968 HD23 LEU X 301      10.268  46.365  45.547  1.00  0.00           H
ATOM   4969  C   LEU X 301      12.361  46.522  49.721  1.00  0.00           C
ATOM   4970  O   LEU X 301      11.478  46.080  50.432  1.00  0.00           O
ATOM   4971  N   ALA X 302      13.574  45.954  49.592  1.00  0.00           N
ATOM   4972  H   ALA X 302      14.302  46.390  49.044  1.00  0.00           H
ATOM   4973  CA  ALA X 302      13.903  44.680  50.282  1.00  0.00           C
ATOM   4974  HA  ALA X 302      12.994  44.115  50.491  1.00  0.00           H
ATOM   4975  CB  ALA X 302      14.777  43.802  49.344  1.00  0.00           C
ATOM   4976  HB1 ALA X 302      15.084  42.864  49.808  1.00  0.00           H
ATOM   4977  HB2 ALA X 302      14.345  43.572  48.371  1.00  0.00           H
ATOM   4978  HB3 ALA X 302      15.720  44.323  49.177  1.00  0.00           H
ATOM   4979  C   ALA X 302      14.600  44.926  51.638  1.00  0.00           C
ATOM   4980  O   ALA X 302      14.327  44.220  52.649  1.00  0.00           O
ATOM   4981  N   GLU X 303      15.527  45.842  51.779  1.00  0.00           N
ATOM   4982  H   GLU X 303      15.638  46.415  50.954  1.00  0.00           H
ATOM   4983  CA  GLU X 303      16.383  46.028  53.003  1.00  0.00           C
ATOM   4984  HA  GLU X 303      16.367  45.130  53.620  1.00  0.00           H
ATOM   4985  CB  GLU X 303      17.811  46.169  52.466  1.00  0.00           C
ATOM   4986  HB2 GLU X 303      17.880  46.946  51.705  1.00  0.00           H
ATOM   4987  HB3 GLU X 303      18.499  46.485  53.251  1.00  0.00           H
ATOM   4988  CG  GLU X 303      18.411  44.882  51.785  1.00  0.00           C
ATOM   4989  HG2 GLU X 303      17.992  44.694  50.796  1.00  0.00           H
ATOM   4990  HG3 GLU X 303      19.458  45.098  51.571  1.00  0.00           H
ATOM   4991  CD  GLU X 303      18.310  43.607  52.626  1.00  0.00           C
ATOM   4992  OE1 GLU X 303      17.733  42.659  52.129  1.00  0.00           O
ATOM   4993  OE2 GLU X 303      18.879  43.593  53.788  1.00  0.00           O
ATOM   4994  C   GLU X 303      16.023  47.286  53.824  1.00  0.00           C
ATOM   4995  O   GLU X 303      16.479  47.348  54.950  1.00  0.00           O
ATOM   4996  N   LYS X 304      15.119  48.185  53.433  1.00  0.00           N
ATOM   4997  H   LYS X 304      14.833  48.141  52.466  1.00  0.00           H
ATOM   4998  CA  LYS X 304      14.925  49.394  54.158  1.00  0.00           C
ATOM   4999  HA  LYS X 304      15.966  49.647  54.358  1.00  0.00           H
ATOM   5000  CB  LYS X 304      14.258  50.451  53.251  1.00  0.00           C
ATOM   5001  HB2 LYS X 304      14.449  51.420  53.713  1.00  0.00           H
ATOM   5002  HB3 LYS X 304      14.754  50.406  52.282  1.00  0.00           H
ATOM   5003  CG  LYS X 304      12.772  50.367  52.971  1.00  0.00           C
ATOM   5004  HG2 LYS X 304      12.374  50.965  53.791  1.00  0.00           H
ATOM   5005  HG3 LYS X 304      12.613  50.869  52.017  1.00  0.00           H
ATOM   5006  CD  LYS X 304      12.092  49.057  52.988  1.00  0.00           C
ATOM   5007  HD2 LYS X 304      12.691  48.350  52.413  1.00  0.00           H
ATOM   5008  HD3 LYS X 304      12.096  48.660  54.003  1.00  0.00           H
ATOM   5009  CE  LYS X 304      10.599  49.150  52.669  1.00  0.00           C
ATOM   5010  HE2 LYS X 304      10.457  49.456  51.633  1.00  0.00           H
ATOM   5011  HE3 LYS X 304      10.170  48.158  52.816  1.00  0.00           H
ATOM   5012  NZ  LYS X 304       9.876  50.021  53.584  1.00  0.00           N
ATOM   5013  HZ1 LYS X 304      10.338  50.918  53.638  1.00  0.00           H
ATOM   5014  HZ2 LYS X 304       8.935  50.197  53.260  1.00  0.00           H
ATOM   5015  HZ3 LYS X 304       9.706  49.768  54.547  1.00  0.00           H
ATOM   5016  C   LYS X 304      14.374  49.249  55.574  1.00  0.00           C
ATOM   5017  O   LYS X 304      14.549  50.229  56.317  1.00  0.00           O
ATOM   5018  N   ASP X 305      13.791  48.100  56.052  1.00  0.00           N
ATOM   5019  H   ASP X 305      13.617  47.403  55.342  1.00  0.00           H
ATOM   5020  CA  ASP X 305      13.125  47.904  57.375  1.00  0.00           C
ATOM   5021  HA  ASP X 305      13.436  48.771  57.957  1.00  0.00           H
ATOM   5022  CB  ASP X 305      11.504  47.854  57.156  1.00  0.00           C
ATOM   5023  HB2 ASP X 305      11.265  46.998  56.526  1.00  0.00           H
ATOM   5024  HB3 ASP X 305      11.079  47.799  58.158  1.00  0.00           H
ATOM   5025  CG  ASP X 305      10.822  48.993  56.432  1.00  0.00           C
ATOM   5026  OD1 ASP X 305      11.279  50.141  56.364  1.00  0.00           O
ATOM   5027  OD2 ASP X 305       9.737  48.710  55.924  1.00  0.00           O
ATOM   5028  C   ASP X 305      13.569  46.563  57.983  1.00  0.00           C
ATOM   5029  O   ASP X 305      13.317  46.247  59.136  1.00  0.00           O
ATOM   5030  N   ALA X 306      14.226  45.736  57.186  1.00  0.00           N
ATOM   5031  H   ALA X 306      14.572  46.024  56.283  1.00  0.00           H
ATOM   5032  CA  ALA X 306      14.718  44.471  57.614  1.00  0.00           C
ATOM   5033  HA  ALA X 306      14.090  44.056  58.402  1.00  0.00           H
ATOM   5034  CB  ALA X 306      14.618  43.486  56.443  1.00  0.00           C
ATOM   5035  HB1 ALA X 306      13.551  43.505  56.219  1.00  0.00           H
ATOM   5036  HB2 ALA X 306      15.301  43.805  55.656  1.00  0.00           H
ATOM   5037  HB3 ALA X 306      14.826  42.506  56.872  1.00  0.00           H
ATOM   5038  C   ALA X 306      16.063  44.669  58.329  1.00  0.00           C
ATOM   5039  O   ALA X 306      17.059  45.136  57.764  1.00  0.00           O
ATOM   5040  N   VAL X 307      16.106  44.012  59.538  1.00  0.00           N
ATOM   5041  H   VAL X 307      15.245  43.534  59.761  1.00  0.00           H
ATOM   5042  CA  VAL X 307      17.220  43.972  60.369  1.00  0.00           C
ATOM   5043  HA  VAL X 307      17.554  45.009  60.413  1.00  0.00           H
ATOM   5044  CB  VAL X 307      16.788  43.421  61.766  1.00  0.00           C
ATOM   5045  HB  VAL X 307      16.354  42.427  61.656  1.00  0.00           H
ATOM   5046  CG1 VAL X 307      17.995  43.380  62.764  1.00  0.00           C
ATOM   5047 HG11 VAL X 307      17.703  43.047  63.760  1.00  0.00           H
ATOM   5048 HG12 VAL X 307      18.888  42.841  62.448  1.00  0.00           H
ATOM   5049 HG13 VAL X 307      18.301  44.425  62.825  1.00  0.00           H
ATOM   5050  CG2 VAL X 307      15.718  44.290  62.356  1.00  0.00           C
ATOM   5051 HG21 VAL X 307      14.702  43.983  62.109  1.00  0.00           H
ATOM   5052 HG22 VAL X 307      15.596  44.215  63.436  1.00  0.00           H
ATOM   5053 HG23 VAL X 307      15.842  45.333  62.064  1.00  0.00           H
ATOM   5054  C   VAL X 307      18.202  43.005  59.750  1.00  0.00           C
ATOM   5055  O   VAL X 307      17.942  41.817  59.526  1.00  0.00           O
ATOM   5056  N   ASN X 308      19.429  43.540  59.541  1.00  0.00           N
ATOM   5057  H   ASN X 308      19.532  44.499  59.840  1.00  0.00           H
ATOM   5058  CA  ASN X 308      20.500  42.893  58.794  1.00  0.00           C
ATOM   5059  HA  ASN X 308      20.201  42.444  57.847  1.00  0.00           H
ATOM   5060  CB  ASN X 308      21.533  44.006  58.441  1.00  0.00           C
ATOM   5061  HB2 ASN X 308      20.936  44.702  57.852  1.00  0.00           H
ATOM   5062  HB3 ASN X 308      21.841  44.491  59.368  1.00  0.00           H
[truncated: 1,039,092 more chars]
