# Supplementary material for: A generic binding pocket for small molecule IKs activators at the extracellular inter-subunit interface of KCNQ1 and KCNE1 channel complexes
Source: eLife. 2023 Sep 14;12:RP87038. doi: 10.7554/eLife.87038 (PMC10501768; doi:10.7554/eLife.87038)
Supplement: Figure 8—source data 2. [file elife-87038-fig8-data2.zip]

Archive with 2 entries (2 files):
- Q1-DIDS_Fig8B.pdb
- __MACOSX/._Q1-DIDS_Fig8B.pdb
