# Supplementary material for: A generic binding pocket for small molecule IKs activators at the extracellular inter-subunit interface of KCNQ1 and KCNE1 channel complexes
Source: eLife. 2023 Sep 14;12:RP87038. doi: 10.7554/eLife.87038 (PMC10501768; doi:10.7554/eLife.87038)
Supplement: Figure 8—source data 2. [file elife-87038-fig8-data2.zip › Q1-DIDS_Fig8B.pdb]

CRYST1  116.643  123.336   87.672  90.00  90.00  90.00 P 1           1
ATOM      1  N   ARG     1      69.596  64.614  65.669  1.00  0.00           N  
ATOM      2  H1  ARG     1      70.530  64.949  65.858  1.00  0.00           H  
ATOM      3  H2  ARG     1      69.693  63.842  65.026  1.00  0.00           H  
ATOM      4  H3  ARG     1      69.267  64.110  66.480  1.00  0.00           H  
ATOM      5  CA  ARG     1      68.683  65.620  65.132  1.00  0.00           C  
ATOM      6  HA  ARG     1      68.296  65.244  64.186  1.00  0.00           H  
ATOM      7  CB  ARG     1      67.517  65.792  66.054  1.00  0.00           C  
ATOM      8  HB2 ARG     1      67.204  64.809  66.406  1.00  0.00           H  
ATOM      9  HB3 ARG     1      67.784  66.403  66.917  1.00  0.00           H  
ATOM     10  CG  ARG     1      66.360  66.394  65.263  1.00  0.00           C  
ATOM     11  HG2 ARG     1      66.787  67.255  64.750  1.00  0.00           H  
ATOM     12  HG3 ARG     1      66.088  65.655  64.509  1.00  0.00           H  
ATOM     13  CD  ARG     1      65.157  66.809  66.052  1.00  0.00           C  
ATOM     14  HD2 ARG     1      64.678  65.951  66.525  1.00  0.00           H  
ATOM     15  HD3 ARG     1      65.425  67.529  66.826  1.00  0.00           H  
ATOM     16  NE  ARG     1      64.180  67.470  65.168  1.00  0.00           N  
ATOM     17  HE  ARG     1      64.143  68.479  65.150  1.00  0.00           H  
ATOM     18  CZ  ARG     1      63.266  66.870  64.463  1.00  0.00           C  
ATOM     19  NH1 ARG     1      62.406  67.589  63.797  1.00  0.00           N  
ATOM     20 HH11 ARG     1      62.434  68.598  63.833  1.00  0.00           H  
ATOM     21 HH12 ARG     1      61.751  67.128  63.182  1.00  0.00           H  
ATOM     22  NH2 ARG     1      63.160  65.565  64.365  1.00  0.00           N  
ATOM     23 HH21 ARG     1      63.908  65.040  64.794  1.00  0.00           H  
ATOM     24 HH22 ARG     1      62.564  65.117  63.684  1.00  0.00           H  
ATOM     25  C   ARG     1      69.410  66.900  64.752  1.00  0.00           C  
ATOM     26  O   ARG     1      69.632  67.163  63.574  1.00  0.00           O  
ATOM     27  N   SER     2      69.947  67.605  65.755  1.00  0.00           N  
ATOM     28  H   SER     2      69.696  67.426  66.717  1.00  0.00           H  
ATOM     29  CA  SER     2      71.131  68.467  65.546  1.00  0.00           C  
ATOM     30  HA  SER     2      70.925  69.212  64.777  1.00  0.00           H  
ATOM     31  CB  SER     2      71.458  69.234  66.845  1.00  0.00           C  
ATOM     32  HB2 SER     2      71.957  68.584  67.563  1.00  0.00           H  
ATOM     33  HB3 SER     2      72.163  70.043  66.652  1.00  0.00           H  
ATOM     34  OG  SER     2      70.298  69.791  67.405  1.00  0.00           O  
ATOM     35  HG  SER     2      70.489  70.382  68.154  1.00  0.00           H  
ATOM     36  C   SER     2      72.351  67.687  65.066  1.00  0.00           C  
ATOM     37  O   SER     2      72.392  66.444  65.056  1.00  0.00           O  
ATOM     38  N   SER     3      73.389  68.412  64.618  1.00  0.00           N  
ATOM     39  H   SER     3      73.334  69.417  64.697  1.00  0.00           H  
ATOM     40  CA  SER     3      74.671  67.776  64.290  1.00  0.00           C  
ATOM     41  HA  SER     3      74.727  66.767  64.699  1.00  0.00           H  
ATOM     42  CB  SER     3      74.807  67.699  62.782  1.00  0.00           C  
ATOM     43  HB2 SER     3      74.585  68.673  62.346  1.00  0.00           H  
ATOM     44  HB3 SER     3      75.825  67.424  62.509  1.00  0.00           H  
ATOM     45  OG  SER     3      73.928  66.708  62.264  1.00  0.00           O  
ATOM     46  HG  SER     3      74.135  66.572  61.322  1.00  0.00           H  
ATOM     47  C   SER     3      75.787  68.648  64.854  1.00  0.00           C  
ATOM     48  O   SER     3      75.785  69.841  64.931  1.00  0.00           O  
ATOM     49  N   ASP     4      76.860  67.975  65.310  1.00  0.00           N  
ATOM     50  H   ASP     4      76.904  66.970  65.217  1.00  0.00           H  
ATOM     51  CA  ASP     4      78.061  68.684  65.776  1.00  0.00           C  
ATOM     52  HA  ASP     4      77.716  69.284  66.618  1.00  0.00           H  
ATOM     53  CB  ASP     4      79.111  67.654  66.269  1.00  0.00           C  
ATOM     54  HB2 ASP     4      78.673  67.030  67.048  1.00  0.00           H  
ATOM     55  HB3 ASP     4      79.304  66.985  65.430  1.00  0.00           H  
ATOM     56  CG  ASP     4      80.431  68.259  66.774  1.00  0.00           C  
ATOM     57  OD1 ASP     4      81.299  67.463  67.240  1.00  0.00           O  
ATOM     58  OD2 ASP     4      80.529  69.477  66.911  1.00  0.00           O  
ATOM     59  C   ASP     4      78.678  69.662  64.753  1.00  0.00           C  
ATOM     60  O   ASP     4      79.117  69.252  63.694  1.00  0.00           O  
ATOM     61  N   GLY     5      78.705  70.915  65.153  1.00  0.00           N  
ATOM     62  H   GLY     5      78.451  71.078  66.117  1.00  0.00           H  
ATOM     63  CA  GLY     5      79.108  72.062  64.333  1.00  0.00           C  
ATOM     64  HA2 GLY     5      78.577  72.065  63.382  1.00  0.00           H  
ATOM     65  HA3 GLY     5      78.873  72.985  64.864  1.00  0.00           H  
ATOM     66  C   GLY     5      80.593  72.103  64.003  1.00  0.00           C  
ATOM     67  O   GLY     5      81.035  72.663  62.990  1.00  0.00           O  
ATOM     68  N   LYS     6      81.434  71.415  64.780  1.00  0.00           N  
ATOM     69  H   LYS     6      81.091  70.953  65.610  1.00  0.00           H  
ATOM     70  CA  LYS     6      82.884  71.318  64.468  1.00  0.00           C  
ATOM     71  HA  LYS     6      83.257  72.339  64.399  1.00  0.00           H  
ATOM     72  CB  LYS     6      83.619  70.573  65.620  1.00  0.00           C  
ATOM     73  HB2 LYS     6      83.098  69.631  65.796  1.00  0.00           H  
ATOM     74  HB3 LYS     6      84.632  70.357  65.279  1.00  0.00           H  
ATOM     75  CG  LYS     6      83.664  71.408  66.905  1.00  0.00           C  
ATOM     76  HG2 LYS     6      84.219  72.309  66.644  1.00  0.00           H  
ATOM     77  HG3 LYS     6      82.665  71.725  67.205  1.00  0.00           H  
ATOM     78  CD  LYS     6      84.364  70.735  68.074  1.00  0.00           C  
ATOM     79  HD2 LYS     6      85.371  70.448  67.770  1.00  0.00           H  
ATOM     80  HD3 LYS     6      84.463  71.468  68.874  1.00  0.00           H  
ATOM     81  CE  LYS     6      83.603  69.493  68.614  1.00  0.00           C  
ATOM     82  HE2 LYS     6      83.532  68.733  67.836  1.00  0.00           H  
ATOM     83  HE3 LYS     6      84.136  69.055  69.458  1.00  0.00           H  
ATOM     84  NZ  LYS     6      82.247  69.799  69.049  1.00  0.00           N  
ATOM     85  HZ1 LYS     6      81.690  70.048  68.245  1.00  0.00           H  
ATOM     86  HZ2 LYS     6      81.715  68.978  69.299  1.00  0.00           H  
ATOM     87  HZ3 LYS     6      82.193  70.532  69.741  1.00  0.00           H  
ATOM     88  C   LYS     6      83.230  70.701  63.085  1.00  0.00           C  
ATOM     89  O   LYS     6      84.367  70.886  62.679  1.00  0.00           O  
ATOM     90  N   LEU     7      82.274  70.035  62.435  1.00  0.00           N  
ATOM     91  H   LEU     7      81.400  69.921  62.929  1.00  0.00           H  
ATOM     92  CA  LEU     7      82.439  69.575  61.051  1.00  0.00           C  
ATOM     93  HA  LEU     7      83.406  69.905  60.670  1.00  0.00           H  
ATOM     94  CB  LEU     7      82.491  68.060  61.085  1.00  0.00           C  
ATOM     95  HB2 LEU     7      81.514  67.616  61.273  1.00  0.00           H  
ATOM     96  HB3 LEU     7      82.698  67.734  60.066  1.00  0.00           H  
ATOM     97  CG  LEU     7      83.512  67.415  61.968  1.00  0.00           C  
ATOM     98  HG  LEU     7      83.443  67.831  62.973  1.00  0.00           H  
ATOM     99  CD1 LEU     7      83.303  65.915  62.069  1.00  0.00           C  
ATOM    100 HD11 LEU     7      83.388  65.432  61.096  1.00  0.00           H  
ATOM    101 HD12 LEU     7      84.064  65.515  62.739  1.00  0.00           H  
ATOM    102 HD13 LEU     7      82.324  65.703  62.499  1.00  0.00           H  
ATOM    103  CD2 LEU     7      84.973  67.636  61.481  1.00  0.00           C  
ATOM    104 HD21 LEU     7      85.219  68.696  61.425  1.00  0.00           H  
ATOM    105 HD22 LEU     7      85.712  67.198  62.152  1.00  0.00           H  
ATOM    106 HD23 LEU     7      85.097  67.190  60.495  1.00  0.00           H  
ATOM    107  C   LEU     7      81.422  70.154  60.027  1.00  0.00           C  
ATOM    108  O   LEU     7      81.300  69.622  58.925  1.00  0.00           O  
ATOM    109  N   GLU     8      80.662  71.184  60.394  1.00  0.00           N  
ATOM    110  H   GLU     8      80.707  71.564  61.329  1.00  0.00           H  
ATOM    111  CA  GLU     8      79.671  71.853  59.553  1.00  0.00           C  
ATOM    112  HA  GLU     8      78.906  71.141  59.242  1.00  0.00           H  
ATOM    113  CB  GLU     8      79.057  72.999  60.368  1.00  0.00           C  
ATOM    114  HB2 GLU     8      78.709  72.646  61.339  1.00  0.00           H  
ATOM    115  HB3 GLU     8      79.823  73.759  60.520  1.00  0.00           H  
ATOM    116  CG  GLU     8      77.838  73.646  59.617  1.00  0.00           C  
ATOM    117  HG2 GLU     8      78.236  74.318  58.857  1.00  0.00           H  
ATOM    118  HG3 GLU     8      77.248  72.890  59.098  1.00  0.00           H  
ATOM    119  CD  GLU     8      77.017  74.398  60.612  1.00  0.00           C  
ATOM    120  OE1 GLU     8      76.776  75.628  60.464  1.00  0.00           O  
ATOM    121  OE2 GLU     8      76.540  73.823  61.611  1.00  0.00           O  
ATOM    122  C   GLU     8      80.278  72.435  58.255  1.00  0.00           C  
ATOM    123  O   GLU     8      79.598  72.418  57.226  1.00  0.00           O  
ATOM    124  N   ALA     9      81.492  72.939  58.299  1.00  0.00           N  
ATOM    125  H   ALA     9      81.945  72.992  59.200  1.00  0.00           H  
ATOM    126  CA  ALA     9      82.190  73.413  57.127  1.00  0.00           C  
ATOM    127  HA  ALA     9      81.669  74.277  56.715  1.00  0.00           H  
ATOM    128  CB  ALA     9      83.580  73.978  57.504  1.00  0.00           C  
ATOM    129  HB1 ALA     9      84.183  73.148  57.873  1.00  0.00           H  
ATOM    130  HB2 ALA     9      84.080  74.401  56.633  1.00  0.00           H  
ATOM    131  HB3 ALA     9      83.527  74.737  58.283  1.00  0.00           H  
ATOM    132  C   ALA     9      82.311  72.416  55.947  1.00  0.00           C  
ATOM    133  O   ALA     9      82.601  72.847  54.820  1.00  0.00           O  
ATOM    134  N   MET    10      82.057  71.115  56.166  1.00  0.00           N  
ATOM    135  H   MET    10      81.822  70.828  57.105  1.00  0.00           H  
ATOM    136  CA  MET    10      81.998  70.173  55.028  1.00  0.00           C  
ATOM    137  HA  MET    10      82.876  70.288  54.392  1.00  0.00           H  
ATOM    138  CB  MET    10      82.057  68.705  55.556  1.00  0.00           C  
ATOM    139  HB2 MET    10      82.676  68.646  56.451  1.00  0.00           H  
ATOM    140  HB3 MET    10      81.058  68.422  55.889  1.00  0.00           H  
ATOM    141  CG  MET    10      82.563  67.749  54.477  1.00  0.00           C  
ATOM    142  HG2 MET    10      81.947  67.924  53.595  1.00  0.00           H  
ATOM    143  HG3 MET    10      83.616  67.950  54.278  1.00  0.00           H  
ATOM    144  SD  MET    10      82.401  65.969  54.919  1.00  0.00           S  
ATOM    145  CE  MET    10      82.807  65.239  53.347  1.00  0.00           C  
ATOM    146  HE1 MET    10      83.812  65.554  53.066  1.00  0.00           H  
ATOM    147  HE2 MET    10      82.759  64.153  53.429  1.00  0.00           H  
ATOM    148  HE3 MET    10      82.112  65.595  52.587  1.00  0.00           H  
ATOM    149  C   MET    10      80.738  70.365  54.142  1.00  0.00           C  
ATOM    150  O   MET    10      80.740  69.978  52.958  1.00  0.00           O  
ATOM    151  N   TYR    11      79.636  70.814  54.740  1.00  0.00           N  
ATOM    152  H   TYR    11      79.699  71.118  55.701  1.00  0.00           H  
ATOM    153  CA  TYR    11      78.276  70.602  54.191  1.00  0.00           C  
ATOM    154  HA  TYR    11      78.230  69.557  53.885  1.00  0.00           H  
ATOM    155  CB  TYR    11      77.180  70.808  55.298  1.00  0.00           C  
ATOM    156  HB2 TYR    11      77.386  70.156  56.147  1.00  0.00           H  
ATOM    157  HB3 TYR    11      77.223  71.826  55.686  1.00  0.00           H  
ATOM    158  CG  TYR    11      75.816  70.507  54.726  1.00  0.00           C  
ATOM    159  CD1 TYR    11      75.476  69.164  54.543  1.00  0.00           C  
ATOM    160  HD1 TYR    11      76.127  68.399  54.956  1.00  0.00           H  
ATOM    161  CE1 TYR    11      74.399  68.795  53.763  1.00  0.00           C  
ATOM    162  HE1 TYR    11      74.171  67.749  53.578  1.00  0.00           H  
ATOM    163  CZ  TYR    11      73.631  69.806  53.159  1.00  0.00           C  
ATOM    164  OH  TYR    11      72.584  69.447  52.364  1.00  0.00           O  
ATOM    165  HH  TYR    11      72.511  68.486  52.235  1.00  0.00           H  
ATOM    166  CE2 TYR    11      73.871  71.183  53.421  1.00  0.00           C  
ATOM    167  HE2 TYR    11      73.250  71.946  52.961  1.00  0.00           H  
ATOM    168  CD2 TYR    11      74.973  71.517  54.210  1.00  0.00           C  
ATOM    169  HD2 TYR    11      75.176  72.565  54.412  1.00  0.00           H  
ATOM    170  C   TYR    11      77.925  71.432  52.941  1.00  0.00           C  
ATOM    171  O   TYR    11      77.394  70.919  51.980  1.00  0.00           O  
ATOM    172  N   ILE    12      78.414  72.676  52.834  1.00  0.00           N  
ATOM    173  H   ILE    12      78.959  73.029  53.608  1.00  0.00           H  
ATOM    174  CA  ILE    12      77.956  73.668  51.802  1.00  0.00           C  
ATOM    175  HA  ILE    12      76.877  73.586  51.674  1.00  0.00           H  
ATOM    176  CB  ILE    12      78.233  75.106  52.303  1.00  0.00           C  
ATOM    177  HB  ILE    12      79.281  75.327  52.099  1.00  0.00           H  
ATOM    178  CG2 ILE    12      77.396  76.141  51.527  1.00  0.00           C  
ATOM    179 HG21 ILE    12      76.332  75.953  51.673  1.00  0.00           H  
ATOM    180 HG22 ILE    12      77.639  77.136  51.900  1.00  0.00           H  
ATOM    181 HG23 ILE    12      77.620  76.161  50.461  1.00  0.00           H  
ATOM    182  CG1 ILE    12      78.130  75.366  53.816  1.00  0.00           C  
ATOM    183 HG12 ILE    12      78.986  74.891  54.295  1.00  0.00           H  
ATOM    184 HG13 ILE    12      78.250  76.437  53.979  1.00  0.00           H  
ATOM    185  CD1 ILE    12      76.831  74.916  54.502  1.00  0.00           C  
ATOM    186 HD11 ILE    12      76.764  73.829  54.457  1.00  0.00           H  
ATOM    187 HD12 ILE    12      76.920  75.224  55.544  1.00  0.00           H  
ATOM    188 HD13 ILE    12      75.949  75.351  54.032  1.00  0.00           H  
ATOM    189  C   ILE    12      78.588  73.529  50.399  1.00  0.00           C  
ATOM    190  O   ILE    12      78.081  74.045  49.413  1.00  0.00           O  
ATOM    191  N   LEU    13      79.615  72.675  50.352  1.00  0.00           N  
ATOM    192  H   LEU    13      79.872  72.273  51.242  1.00  0.00           H  
ATOM    193  CA  LEU    13      80.379  72.375  49.158  1.00  0.00           C  
ATOM    194  HA  LEU    13      80.761  73.310  48.748  1.00  0.00           H  
ATOM    195  CB  LEU    13      81.585  71.558  49.672  1.00  0.00           C  
ATOM    196  HB2 LEU    13      82.168  72.201  50.332  1.00  0.00           H  
ATOM    197  HB3 LEU    13      81.233  70.697  50.241  1.00  0.00           H  
ATOM    198  CG  LEU    13      82.531  71.034  48.540  1.00  0.00           C  
ATOM    199  HG  LEU    13      81.964  70.392  47.865  1.00  0.00           H  
ATOM    200  CD1 LEU    13      83.159  72.175  47.716  1.00  0.00           C  
ATOM    201 HD11 LEU    13      83.725  72.855  48.353  1.00  0.00           H  
ATOM    202 HD12 LEU    13      83.803  71.778  46.931  1.00  0.00           H  
ATOM    203 HD13 LEU    13      82.374  72.766  47.244  1.00  0.00           H  
ATOM    204  CD2 LEU    13      83.668  70.203  49.111  1.00  0.00           C  
ATOM    205 HD21 LEU    13      83.256  69.340  49.635  1.00  0.00           H  
ATOM    206 HD22 LEU    13      84.325  69.862  48.311  1.00  0.00           H  
ATOM    207 HD23 LEU    13      84.252  70.787  49.822  1.00  0.00           H  
ATOM    208  C   LEU    13      79.597  71.686  48.039  1.00  0.00           C  
ATOM    209  O   LEU    13      79.491  72.238  46.963  1.00  0.00           O  
ATOM    210  N   PHE    14      79.097  70.508  48.297  1.00  0.00           N  
ATOM    211  H   PHE    14      79.179  70.104  49.220  1.00  0.00           H  
ATOM    212  CA  PHE    14      78.717  69.592  47.163  1.00  0.00           C  
ATOM    213  HA  PHE    14      79.602  69.399  46.557  1.00  0.00           H  
ATOM    214  CB  PHE    14      78.206  68.217  47.718  1.00  0.00           C  
ATOM    215  HB2 PHE    14      78.950  67.793  48.393  1.00  0.00           H  
ATOM    216  HB3 PHE    14      77.295  68.383  48.293  1.00  0.00           H  
ATOM    217  CG  PHE    14      77.875  67.278  46.589  1.00  0.00           C  
ATOM    218  CD1 PHE    14      78.925  66.596  45.960  1.00  0.00           C  
ATOM    219  HD1 PHE    14      79.947  66.744  46.295  1.00  0.00           H  
ATOM    220  CE1 PHE    14      78.688  65.834  44.828  1.00  0.00           C  
ATOM    221  HE1 PHE    14      79.521  65.359  44.318  1.00  0.00           H  
ATOM    222  CZ  PHE    14      77.385  65.706  44.331  1.00  0.00           C  
ATOM    223  HZ  PHE    14      77.197  65.077  43.466  1.00  0.00           H  
ATOM    224  CE2 PHE    14      76.327  66.333  44.969  1.00  0.00           C  
ATOM    225  HE2 PHE    14      75.315  66.174  44.609  1.00  0.00           H  
ATOM    226  CD2 PHE    14      76.543  67.128  46.107  1.00  0.00           C  
ATOM    227  HD2 PHE    14      75.705  67.608  46.603  1.00  0.00           H  
ATOM    228  C   PHE    14      77.651  70.177  46.218  1.00  0.00           C  
ATOM    229  O   PHE    14      77.806  70.068  44.996  1.00  0.00           O  
ATOM    230  N   VAL    15      76.593  70.784  46.749  1.00  0.00           N  
ATOM    231  H   VAL    15      76.608  70.929  47.748  1.00  0.00           H  
ATOM    232  CA  VAL    15      75.452  71.274  45.982  1.00  0.00           C  
ATOM    233  HA  VAL    15      75.166  70.505  45.266  1.00  0.00           H  
ATOM    234  CB  VAL    15      74.252  71.544  46.925  1.00  0.00           C  
ATOM    235  HB  VAL    15      74.570  72.202  47.734  1.00  0.00           H  
ATOM    236  CG1 VAL    15      73.058  72.225  46.259  1.00  0.00           C  
ATOM    237 HG11 VAL    15      72.682  71.597  45.451  1.00  0.00           H  
ATOM    238 HG12 VAL    15      72.269  72.377  46.995  1.00  0.00           H  
ATOM    239 HG13 VAL    15      73.342  73.196  45.854  1.00  0.00           H  
ATOM    240  CG2 VAL    15      73.762  70.231  47.580  1.00  0.00           C  
ATOM    241 HG21 VAL    15      74.573  69.779  48.151  1.00  0.00           H  
ATOM    242 HG22 VAL    15      72.939  70.440  48.263  1.00  0.00           H  
ATOM    243 HG23 VAL    15      73.448  69.531  46.805  1.00  0.00           H  
ATOM    244  C   VAL    15      75.804  72.507  45.194  1.00  0.00           C  
ATOM    245  O   VAL    15      75.401  72.676  44.023  1.00  0.00           O  
ATOM    246  N   MET    16      76.540  73.449  45.829  1.00  0.00           N  
ATOM    247  H   MET    16      76.842  73.301  46.781  1.00  0.00           H  
ATOM    248  CA  MET    16      77.025  74.636  45.131  1.00  0.00           C  
ATOM    249  HA  MET    16      76.183  75.123  44.639  1.00  0.00           H  
ATOM    250  CB  MET    16      77.624  75.588  46.142  1.00  0.00           C  
ATOM    251  HB2 MET    16      78.500  75.104  46.572  1.00  0.00           H  
ATOM    252  HB3 MET    16      77.942  76.478  45.598  1.00  0.00           H  
ATOM    253  CG  MET    16      76.681  76.026  47.267  1.00  0.00           C  
ATOM    254  HG2 MET    16      76.294  75.142  47.772  1.00  0.00           H  
ATOM    255  HG3 MET    16      77.286  76.561  47.999  1.00  0.00           H  
ATOM    256  SD  MET    16      75.305  77.107  46.799  1.00  0.00           S  
ATOM    257  CE  MET    16      74.634  77.478  48.429  1.00  0.00           C  
ATOM    258  HE1 MET    16      75.402  77.967  49.027  1.00  0.00           H  
ATOM    259  HE2 MET    16      73.767  78.128  48.308  1.00  0.00           H  
ATOM    260  HE3 MET    16      74.350  76.538  48.903  1.00  0.00           H  
ATOM    261  C   MET    16      78.050  74.273  44.020  1.00  0.00           C  
ATOM    262  O   MET    16      78.050  74.954  42.987  1.00  0.00           O  
ATOM    263  N   PHE    17      78.883  73.235  44.236  1.00  0.00           N  
ATOM    264  H   PHE    17      79.009  72.892  45.177  1.00  0.00           H  
ATOM    265  CA  PHE    17      79.788  72.633  43.215  1.00  0.00           C  
ATOM    266  HA  PHE    17      80.367  73.433  42.753  1.00  0.00           H  
ATOM    267  CB  PHE    17      80.741  71.653  43.850  1.00  0.00           C  
ATOM    268  HB2 PHE    17      81.396  72.176  44.547  1.00  0.00           H  
ATOM    269  HB3 PHE    17      80.199  70.910  44.435  1.00  0.00           H  
ATOM    270  CG  PHE    17      81.612  70.894  42.878  1.00  0.00           C  
ATOM    271  CD1 PHE    17      82.753  71.525  42.340  1.00  0.00           C  
ATOM    272  HD1 PHE    17      82.982  72.544  42.636  1.00  0.00           H  
ATOM    273  CE1 PHE    17      83.555  70.894  41.345  1.00  0.00           C  
ATOM    274  HE1 PHE    17      84.397  71.428  40.916  1.00  0.00           H  
ATOM    275  CZ  PHE    17      83.223  69.608  40.915  1.00  0.00           C  
ATOM    276  HZ  PHE    17      83.839  69.111  40.171  1.00  0.00           H  
ATOM    277  CE2 PHE    17      82.105  68.958  41.486  1.00  0.00           C  
ATOM    278  HE2 PHE    17      81.870  67.953  41.148  1.00  0.00           H  
ATOM    279  CD2 PHE    17      81.253  69.596  42.440  1.00  0.00           C  
ATOM    280  HD2 PHE    17      80.395  69.072  42.850  1.00  0.00           H  
ATOM    281  C   PHE    17      79.018  71.966  42.059  1.00  0.00           C  
ATOM    282  O   PHE    17      79.474  72.111  40.907  1.00  0.00           O  
ATOM    283  N   LEU    18      77.876  71.257  42.286  1.00  0.00           N  
ATOM    284  H   LEU    18      77.579  71.138  43.244  1.00  0.00           H  
ATOM    285  CA  LEU    18      77.168  70.616  41.188  1.00  0.00           C  
ATOM    286  HA  LEU    18      77.923  70.219  40.509  1.00  0.00           H  
ATOM    287  CB  LEU    18      76.338  69.431  41.719  1.00  0.00           C  
ATOM    288  HB2 LEU    18      76.943  68.885  42.442  1.00  0.00           H  
ATOM    289  HB3 LEU    18      75.492  69.811  42.292  1.00  0.00           H  
ATOM    290  CG  LEU    18      75.867  68.475  40.638  1.00  0.00           C  
ATOM    291  HG  LEU    18      75.167  68.974  39.967  1.00  0.00           H  
ATOM    292  CD1 LEU    18      77.006  67.843  39.823  1.00  0.00           C  
ATOM    293 HD11 LEU    18      77.709  67.341  40.487  1.00  0.00           H  
ATOM    294 HD12 LEU    18      76.598  67.133  39.104  1.00  0.00           H  
ATOM    295 HD13 LEU    18      77.519  68.615  39.248  1.00  0.00           H  
ATOM    296  CD2 LEU    18      75.100  67.307  41.323  1.00  0.00           C  
ATOM    297 HD21 LEU    18      74.230  67.651  41.884  1.00  0.00           H  
ATOM    298 HD22 LEU    18      74.769  66.582  40.580  1.00  0.00           H  
ATOM    299 HD23 LEU    18      75.780  66.783  41.994  1.00  0.00           H  
ATOM    300  C   LEU    18      76.329  71.579  40.337  1.00  0.00           C  
ATOM    301  O   LEU    18      76.180  71.408  39.139  1.00  0.00           O  
ATOM    302  N   PHE    19      75.888  72.667  40.972  1.00  0.00           N  
ATOM    303  H   PHE    19      75.906  72.661  41.982  1.00  0.00           H  
ATOM    304  CA  PHE    19      75.353  73.873  40.320  1.00  0.00           C  
ATOM    305  HA  PHE    19      74.509  73.593  39.690  1.00  0.00           H  
ATOM    306  CB  PHE    19      74.855  74.821  41.420  1.00  0.00           C  
ATOM    307  HB2 PHE    19      74.096  74.298  42.002  1.00  0.00           H  
ATOM    308  HB3 PHE    19      75.681  75.099  42.075  1.00  0.00           H  
ATOM    309  CG  PHE    19      74.217  76.083  40.918  1.00  0.00           C  
ATOM    310  CD1 PHE    19      73.358  76.065  39.786  1.00  0.00           C  
ATOM    311  HD1 PHE    19      73.099  75.149  39.264  1.00  0.00           H  
ATOM    312  CE1 PHE    19      72.739  77.264  39.376  1.00  0.00           C  
ATOM    313  HE1 PHE    19      72.054  77.260  38.534  1.00  0.00           H  
ATOM    314  CZ  PHE    19      72.969  78.460  40.054  1.00  0.00           C  
ATOM    315  HZ  PHE    19      72.495  79.378  39.721  1.00  0.00           H  
ATOM    316  CE2 PHE    19      73.754  78.455  41.209  1.00  0.00           C  
ATOM    317  HE2 PHE    19      73.911  79.391  41.736  1.00  0.00           H  
ATOM    318  CD2 PHE    19      74.399  77.288  41.640  1.00  0.00           C  
ATOM    319  HD2 PHE    19      75.047  77.327  42.511  1.00  0.00           H  
ATOM    320  C   PHE    19      76.452  74.581  39.455  1.00  0.00           C  
ATOM    321  O   PHE    19      76.240  74.872  38.302  1.00  0.00           O  
ATOM    322  N   ALA    20      77.673  74.743  39.999  1.00  0.00           N  
ATOM    323  H   ALA    20      77.721  74.546  40.988  1.00  0.00           H  
ATOM    324  CA  ALA    20      78.825  75.329  39.279  1.00  0.00           C  
ATOM    325  HA  ALA    20      78.542  76.317  38.916  1.00  0.00           H  
ATOM    326  CB  ALA    20      79.996  75.533  40.269  1.00  0.00           C  
ATOM    327  HB1 ALA    20      80.317  74.564  40.652  1.00  0.00           H  
ATOM    328  HB2 ALA    20      80.836  76.005  39.760  1.00  0.00           H  
ATOM    329  HB3 ALA    20      79.680  76.181  41.087  1.00  0.00           H  
ATOM    330  C   ALA    20      79.309  74.490  38.056  1.00  0.00           C  
ATOM    331  O   ALA    20      79.801  75.114  37.100  1.00  0.00           O  
ATOM    332  N   VAL    21      79.138  73.162  38.047  1.00  0.00           N  
ATOM    333  H   VAL    21      78.758  72.725  38.874  1.00  0.00           H  
ATOM    334  CA  VAL    21      79.395  72.350  36.839  1.00  0.00           C  
ATOM    335  HA  VAL    21      80.352  72.671  36.428  1.00  0.00           H  
ATOM    336  CB  VAL    21      79.419  70.859  37.200  1.00  0.00           C  
ATOM    337  HB  VAL    21      78.532  70.607  37.780  1.00  0.00           H  
ATOM    338  CG1 VAL    21      79.422  69.965  35.941  1.00  0.00           C  
ATOM    339 HG11 VAL    21      80.274  70.233  35.317  1.00  0.00           H  
ATOM    340 HG12 VAL    21      79.499  68.909  36.203  1.00  0.00           H  
ATOM    341 HG13 VAL    21      78.500  70.098  35.375  1.00  0.00           H  
ATOM    342  CG2 VAL    21      80.672  70.566  38.017  1.00  0.00           C  
ATOM    343 HG21 VAL    21      80.660  71.122  38.954  1.00  0.00           H  
ATOM    344 HG22 VAL    21      80.711  69.497  38.227  1.00  0.00           H  
ATOM    345 HG23 VAL    21      81.557  70.838  37.441  1.00  0.00           H  
ATOM    346  C   VAL    21      78.334  72.634  35.779  1.00  0.00           C  
ATOM    347  O   VAL    21      78.679  72.901  34.620  1.00  0.00           O  
ATOM    348  N   THR    22      77.038  72.590  36.097  1.00  0.00           N  
ATOM    349  H   THR    22      76.806  72.392  37.060  1.00  0.00           H  
ATOM    350  CA  THR    22      75.948  72.846  35.096  1.00  0.00           C  
ATOM    351  HA  THR    22      76.135  72.270  34.190  1.00  0.00           H  
ATOM    352  CB  THR    22      74.580  72.390  35.659  1.00  0.00           C  
ATOM    353  HB  THR    22      73.771  72.746  35.019  1.00  0.00           H  
ATOM    354  CG2 THR    22      74.448  70.841  35.704  1.00  0.00           C  
ATOM    355 HG21 THR    22      75.244  70.448  36.336  1.00  0.00           H  
ATOM    356 HG22 THR    22      73.466  70.560  36.085  1.00  0.00           H  
ATOM    357 HG23 THR    22      74.582  70.445  34.697  1.00  0.00           H  
ATOM    358  OG1 THR    22      74.368  72.880  36.970  1.00  0.00           O  
ATOM    359  HG1 THR    22      73.493  72.571  37.264  1.00  0.00           H  
ATOM    360  C   THR    22      75.857  74.293  34.628  1.00  0.00           C  
ATOM    361  O   THR    22      75.494  74.498  33.483  1.00  0.00           O  
ATOM    362  N   VAL    23      76.248  75.300  35.425  1.00  0.00           N  
ATOM    363  H   VAL    23      76.316  75.130  36.418  1.00  0.00           H  
ATOM    364  CA  VAL    23      76.570  76.657  34.930  1.00  0.00           C  
ATOM    365  HA  VAL    23      75.753  77.056  34.328  1.00  0.00           H  
ATOM    366  CB  VAL    23      76.736  77.624  36.129  1.00  0.00           C  
ATOM    367  HB  VAL    23      77.498  77.224  36.799  1.00  0.00           H  
ATOM    368  CG1 VAL    23      77.181  79.012  35.680  1.00  0.00           C  
ATOM    369 HG11 VAL    23      76.445  79.461  35.013  1.00  0.00           H  
ATOM    370 HG12 VAL    23      77.290  79.675  36.538  1.00  0.00           H  
ATOM    371 HG13 VAL    23      78.155  78.975  35.191  1.00  0.00           H  
ATOM    372  CG2 VAL    23      75.446  77.854  36.927  1.00  0.00           C  
ATOM    373 HG21 VAL    23      75.098  76.905  37.333  1.00  0.00           H  
ATOM    374 HG22 VAL    23      75.609  78.524  37.771  1.00  0.00           H  
ATOM    375 HG23 VAL    23      74.667  78.240  36.269  1.00  0.00           H  
ATOM    376  C   VAL    23      77.798  76.709  34.076  1.00  0.00           C  
ATOM    377  O   VAL    23      77.774  77.405  33.065  1.00  0.00           O  
ATOM    378  N   GLY    24      78.898  76.083  34.432  1.00  0.00           N  
ATOM    379  H   GLY    24      78.911  75.519  35.270  1.00  0.00           H  
ATOM    380  CA  GLY    24      80.127  76.031  33.646  1.00  0.00           C  
ATOM    381  HA2 GLY    24      80.592  77.016  33.608  1.00  0.00           H  
ATOM    382  HA3 GLY    24      80.825  75.360  34.147  1.00  0.00           H  
ATOM    383  C   GLY    24      79.934  75.516  32.217  1.00  0.00           C  
ATOM    384  O   GLY    24      80.270  76.258  31.258  1.00  0.00           O  
ATOM    385  N   SER    25      79.272  74.382  32.025  1.00  0.00           N  
ATOM    386  H   SER    25      79.111  73.810  32.842  1.00  0.00           H  
ATOM    387  CA  SER    25      78.940  73.839  30.719  1.00  0.00           C  
ATOM    388  HA  SER    25      79.861  73.705  30.152  1.00  0.00           H  
ATOM    389  CB  SER    25      78.247  72.461  30.889  1.00  0.00           C  
ATOM    390  HB2 SER    25      77.307  72.606  31.423  1.00  0.00           H  
ATOM    391  HB3 SER    25      78.037  72.058  29.898  1.00  0.00           H  
ATOM    392  OG  SER    25      79.112  71.599  31.628  1.00  0.00           O  
ATOM    393  HG  SER    25      78.664  70.742  31.735  1.00  0.00           H  
ATOM    394  C   SER    25      77.961  74.779  29.964  1.00  0.00           C  
ATOM    395  O   SER    25      77.989  74.806  28.720  1.00  0.00           O  
ATOM    396  N   LEU    26      77.101  75.562  30.653  1.00  0.00           N  
ATOM    397  H   LEU    26      77.100  75.429  31.654  1.00  0.00           H  
ATOM    398  CA  LEU    26      76.233  76.596  29.995  1.00  0.00           C  
ATOM    399  HA  LEU    26      75.765  76.056  29.171  1.00  0.00           H  
ATOM    400  CB  LEU    26      75.152  76.946  31.018  1.00  0.00           C  
ATOM    401  HB2 LEU    26      74.712  76.041  31.437  1.00  0.00           H  
ATOM    402  HB3 LEU    26      75.633  77.489  31.832  1.00  0.00           H  
ATOM    403  CG  LEU    26      74.051  77.834  30.477  1.00  0.00           C  
ATOM    404  HG  LEU    26      74.501  78.787  30.200  1.00  0.00           H  
ATOM    405  CD1 LEU    26      73.388  77.242  29.235  1.00  0.00           C  
ATOM    406 HD11 LEU    26      72.949  76.269  29.453  1.00  0.00           H  
ATOM    407 HD12 LEU    26      72.639  77.939  28.858  1.00  0.00           H  
ATOM    408 HD13 LEU    26      74.095  77.185  28.408  1.00  0.00           H  
ATOM    409  CD2 LEU    26      72.993  78.071  31.530  1.00  0.00           C  
ATOM    410 HD21 LEU    26      73.459  78.598  32.363  1.00  0.00           H  
ATOM    411 HD22 LEU    26      72.215  78.719  31.127  1.00  0.00           H  
ATOM    412 HD23 LEU    26      72.572  77.126  31.875  1.00  0.00           H  
ATOM    413  C   LEU    26      76.932  77.833  29.405  1.00  0.00           C  
ATOM    414  O   LEU    26      76.690  78.164  28.269  1.00  0.00           O  
ATOM    415  N   ILE    27      77.911  78.360  30.106  1.00  0.00           N  
ATOM    416  H   ILE    27      78.080  77.946  31.012  1.00  0.00           H  
ATOM    417  CA  ILE    27      78.781  79.444  29.646  1.00  0.00           C  
ATOM    418  HA  ILE    27      78.159  80.221  29.200  1.00  0.00           H  
ATOM    419  CB  ILE    27      79.598  80.010  30.796  1.00  0.00           C  
ATOM    420  HB  ILE    27      80.116  79.191  31.296  1.00  0.00           H  
ATOM    421  CG2 ILE    27      80.659  80.995  30.270  1.00  0.00           C  
ATOM    422 HG21 ILE    27      80.211  81.860  29.780  1.00  0.00           H  
ATOM    423 HG22 ILE    27      81.218  81.377  31.123  1.00  0.00           H  
ATOM    424 HG23 ILE    27      81.371  80.498  29.611  1.00  0.00           H  
ATOM    425  CG1 ILE    27      78.695  80.703  31.866  1.00  0.00           C  
ATOM    426 HG12 ILE    27      78.362  81.645  31.429  1.00  0.00           H  
ATOM    427 HG13 ILE    27      77.834  80.059  32.045  1.00  0.00           H  
ATOM    428  CD1 ILE    27      79.385  80.951  33.244  1.00  0.00           C  
ATOM    429 HD11 ILE    27      80.201  81.650  33.064  1.00  0.00           H  
ATOM    430 HD12 ILE    27      78.636  81.392  33.902  1.00  0.00           H  
ATOM    431 HD13 ILE    27      79.741  80.009  33.661  1.00  0.00           H  
ATOM    432  C   ILE    27      79.692  78.879  28.541  1.00  0.00           C  
ATOM    433  O   ILE    27      79.811  79.549  27.527  1.00  0.00           O  
ATOM    434  N   LEU    28      80.233  77.648  28.669  1.00  0.00           N  
ATOM    435  H   LEU    28      80.056  77.214  29.564  1.00  0.00           H  
ATOM    436  CA  LEU    28      81.071  76.958  27.695  1.00  0.00           C  
ATOM    437  HA  LEU    28      81.936  77.568  27.436  1.00  0.00           H  
ATOM    438  CB  LEU    28      81.545  75.653  28.312  1.00  0.00           C  
ATOM    439  HB2 LEU    28      82.050  75.896  29.247  1.00  0.00           H  
ATOM    440  HB3 LEU    28      80.685  75.042  28.585  1.00  0.00           H  
ATOM    441  CG  LEU    28      82.439  74.775  27.422  1.00  0.00           C  
ATOM    442  HG  LEU    28      83.043  75.425  26.789  1.00  0.00           H  
ATOM    443  CD1 LEU    28      83.395  74.029  28.327  1.00  0.00           C  
ATOM    444 HD11 LEU    28      82.868  73.385  29.031  1.00  0.00           H  
ATOM    445 HD12 LEU    28      84.060  73.425  27.710  1.00  0.00           H  
ATOM    446 HD13 LEU    28      84.010  74.730  28.891  1.00  0.00           H  
ATOM    447  CD2 LEU    28      81.686  73.748  26.560  1.00  0.00           C  
ATOM    448 HD21 LEU    28      80.988  74.258  25.896  1.00  0.00           H  
ATOM    449 HD22 LEU    28      82.420  73.193  25.976  1.00  0.00           H  
ATOM    450 HD23 LEU    28      81.134  73.064  27.204  1.00  0.00           H  
ATOM    451  C   LEU    28      80.260  76.697  26.422  1.00  0.00           C  
ATOM    452  O   LEU    28      80.853  76.824  25.366  1.00  0.00           O  
ATOM    453  N   GLY    29      78.958  76.386  26.526  1.00  0.00           N  
ATOM    454  H   GLY    29      78.601  76.237  27.459  1.00  0.00           H  
ATOM    455  CA  GLY    29      78.058  76.134  25.388  1.00  0.00           C  
ATOM    456  HA2 GLY    29      78.478  75.368  24.736  1.00  0.00           H  
ATOM    457  HA3 GLY    29      77.090  75.777  25.741  1.00  0.00           H  
ATOM    458  C   GLY    29      77.834  77.402  24.545  1.00  0.00           C  
ATOM    459  O   GLY    29      77.352  77.283  23.395  1.00  0.00           O  
ATOM    460  N   TYR    30      78.146  78.618  25.054  1.00  0.00           N  
ATOM    461  H   TYR    30      78.396  78.633  26.033  1.00  0.00           H  
ATOM    462  CA  TYR    30      78.000  79.875  24.265  1.00  0.00           C  
ATOM    463  HA  TYR    30      77.431  79.708  23.350  1.00  0.00           H  
ATOM    464  CB  TYR    30      77.239  80.932  25.050  1.00  0.00           C  
ATOM    465  HB2 TYR    30      76.440  80.435  25.600  1.00  0.00           H  
ATOM    466  HB3 TYR    30      77.913  81.474  25.714  1.00  0.00           H  
ATOM    467  CG  TYR    30      76.606  81.923  24.083  1.00  0.00           C  
ATOM    468  CD1 TYR    30      75.410  81.579  23.364  1.00  0.00           C  
ATOM    469  HD1 TYR    30      74.952  80.608  23.530  1.00  0.00           H  
ATOM    470  CE1 TYR    30      74.912  82.392  22.336  1.00  0.00           C  
ATOM    471  HE1 TYR    30      74.046  82.061  21.770  1.00  0.00           H  
ATOM    472  CZ  TYR    30      75.555  83.565  22.042  1.00  0.00           C  
ATOM    473  OH  TYR    30      75.148  84.389  21.011  1.00  0.00           O  
ATOM    474  HH  TYR    30      74.329  84.021  20.637  1.00  0.00           H  
ATOM    475  CE2 TYR    30      76.737  83.949  22.714  1.00  0.00           C  
ATOM    476  HE2 TYR    30      77.290  84.843  22.443  1.00  0.00           H  
ATOM    477  CD2 TYR    30      77.220  83.114  23.755  1.00  0.00           C  
ATOM    478  HD2 TYR    30      78.130  83.403  24.273  1.00  0.00           H  
ATOM    479  C   TYR    30      79.319  80.381  23.752  1.00  0.00           C  
ATOM    480  O   TYR    30      79.431  80.986  22.673  1.00  0.00           O  
ATOM    481  N   THR    31      80.420  80.103  24.459  1.00  0.00           N  
ATOM    482  H   THR    31      80.245  79.636  25.338  1.00  0.00           H  
ATOM    483  CA  THR    31      81.814  80.439  24.160  1.00  0.00           C  
ATOM    484  HA  THR    31      81.993  81.500  23.988  1.00  0.00           H  
ATOM    485  CB  THR    31      82.661  80.065  25.373  1.00  0.00           C  
ATOM    486  HB  THR    31      82.533  79.001  25.574  1.00  0.00           H  
ATOM    487  CG2 THR    31      84.154  80.309  25.192  1.00  0.00           C  
ATOM    488 HG21 THR    31      84.292  81.370  24.988  1.00  0.00           H  
ATOM    489 HG22 THR    31      84.701  79.982  26.076  1.00  0.00           H  
ATOM    490 HG23 THR    31      84.518  79.714  24.353  1.00  0.00           H  
ATOM    491  OG1 THR    31      82.333  80.860  26.475  1.00  0.00           O  
ATOM    492  HG1 THR    31      82.726  80.496  27.287  1.00  0.00           H  
ATOM    493  C   THR    31      82.336  79.722  22.880  1.00  0.00           C  
ATOM    494  O   THR    31      83.216  80.273  22.172  1.00  0.00           O  
ATOM    495  N   ARG    32      81.887  78.514  22.582  1.00  0.00           N  
ATOM    496  H   ARG    32      81.199  78.110  23.201  1.00  0.00           H  
ATOM    497  CA  ARG    32      82.110  77.742  21.318  1.00  0.00           C  
ATOM    498  HA  ARG    32      83.166  77.820  21.060  1.00  0.00           H  
ATOM    499  CB  ARG    32      81.690  76.272  21.505  1.00  0.00           C  
ATOM    500  HB2 ARG    32      80.640  76.284  21.798  1.00  0.00           H  
ATOM    501  HB3 ARG    32      81.735  75.798  20.524  1.00  0.00           H  
ATOM    502  CG  ARG    32      82.376  75.494  22.590  1.00  0.00           C  
ATOM    503  HG2 ARG    32      82.221  75.972  23.558  1.00  0.00           H  
ATOM    504  HG3 ARG    32      81.889  74.519  22.605  1.00  0.00           H  
ATOM    505  CD  ARG    32      83.867  75.326  22.270  1.00  0.00           C  
ATOM    506  HD2 ARG    32      83.991  74.999  21.238  1.00  0.00           H  
ATOM    507  HD3 ARG    32      84.276  76.334  22.342  1.00  0.00           H  
ATOM    508  NE  ARG    32      84.496  74.345  23.212  1.00  0.00           N  
ATOM    509  HE  ARG    32      83.855  73.864  23.827  1.00  0.00           H  
ATOM    510  CZ  ARG    32      85.760  74.013  23.228  1.00  0.00           C  
ATOM    511  NH1 ARG    32      86.623  74.564  22.385  1.00  0.00           N  
ATOM    512 HH11 ARG    32      86.335  75.242  21.694  1.00  0.00           H  
ATOM    513 HH12 ARG    32      87.591  74.276  22.385  1.00  0.00           H  
ATOM    514  NH2 ARG    32      86.219  73.130  23.989  1.00  0.00           N  
ATOM    515 HH21 ARG    32      85.636  72.758  24.726  1.00  0.00           H  
ATOM    516 HH22 ARG    32      87.207  72.923  24.004  1.00  0.00           H  
ATOM    517  C   ARG    32      81.375  78.388  20.169  1.00  0.00           C  
ATOM    518  O   ARG    32      82.017  79.145  19.385  1.00  0.00           O  
ATOM    519  OXT ARG    32      80.163  78.190  19.971  1.00  0.00           O  
TER     520      ARG    32 
ATOM    520  N   ASP    33      73.894  40.679  67.981  1.00  0.00           N  
ATOM    521  H1  ASP    33      74.466  40.147  67.341  1.00  0.00           H  
ATOM    522  H2  ASP    33      74.510  40.714  68.781  1.00  0.00           H  
ATOM    523  H3  ASP    33      73.822  41.585  67.541  1.00  0.00           H  
ATOM    524  CA  ASP    33      72.571  40.030  68.192  1.00  0.00           C  
ATOM    525  HA  ASP    33      72.462  39.770  69.245  1.00  0.00           H  
ATOM    526  CB  ASP    33      71.469  41.018  67.842  1.00  0.00           C  
ATOM    527  HB2 ASP    33      71.665  41.935  68.397  1.00  0.00           H  
ATOM    528  HB3 ASP    33      71.623  41.287  66.797  1.00  0.00           H  
ATOM    529  CG  ASP    33      70.079  40.521  68.084  1.00  0.00           C  
ATOM    530  OD1 ASP    33      69.884  39.574  68.840  1.00  0.00           O  
ATOM    531  OD2 ASP    33      69.154  41.018  67.406  1.00  0.00           O  
ATOM    532  C   ASP    33      72.546  38.737  67.361  1.00  0.00           C  
ATOM    533  O   ASP    33      73.346  38.649  66.409  1.00  0.00           O  
ATOM    534  N   GLY    34      71.607  37.822  67.617  1.00  0.00           N  
ATOM    535  H   GLY    34      70.918  37.963  68.341  1.00  0.00           H  
ATOM    536  CA  GLY    34      71.601  36.464  67.013  1.00  0.00           C  
ATOM    537  HA2 GLY    34      72.634  36.124  66.950  1.00  0.00           H  
ATOM    538  HA3 GLY    34      71.042  35.749  67.617  1.00  0.00           H  
ATOM    539  C   GLY    34      70.980  36.369  65.620  1.00  0.00           C  
ATOM    540  O   GLY    34      70.420  35.301  65.263  1.00  0.00           O  
ATOM    541  N   LYS    35      70.972  37.421  64.789  1.00  0.00           N  
ATOM    542  H   LYS    35      71.393  38.290  65.083  1.00  0.00           H  
ATOM    543  CA  LYS    35      70.419  37.362  63.382  1.00  0.00           C  
ATOM    544  HA  LYS    35      69.338  37.311  63.510  1.00  0.00           H  
ATOM    545  CB  LYS    35      70.711  38.599  62.567  1.00  0.00           C  
ATOM    546  HB2 LYS    35      71.750  38.548  62.240  1.00  0.00           H  
ATOM    547  HB3 LYS    35      70.141  38.585  61.639  1.00  0.00           H  
ATOM    548  CG  LYS    35      70.505  39.979  63.257  1.00  0.00           C  
ATOM    549  HG2 LYS    35      71.314  40.186  63.958  1.00  0.00           H  
ATOM    550  HG3 LYS    35      70.631  40.748  62.494  1.00  0.00           H  
ATOM    551  CD  LYS    35      69.126  40.157  63.907  1.00  0.00           C  
ATOM    552  HD2 LYS    35      68.334  39.822  63.236  1.00  0.00           H  
ATOM    553  HD3 LYS    35      69.129  39.535  64.802  1.00  0.00           H  
ATOM    554  CE  LYS    35      68.879  41.620  64.262  1.00  0.00           C  
ATOM    555  HE2 LYS    35      69.787  41.974  64.749  1.00  0.00           H  
ATOM    556  HE3 LYS    35      68.720  42.211  63.360  1.00  0.00           H  
ATOM    557  NZ  LYS    35      67.787  41.733  65.241  1.00  0.00           N  
ATOM    558  HZ1 LYS    35      68.013  41.217  66.079  1.00  0.00           H  
ATOM    559  HZ2 LYS    35      67.643  42.680  65.561  1.00  0.00           H  
ATOM    560  HZ3 LYS    35      66.947  41.306  64.877  1.00  0.00           H  
ATOM    561  C   LYS    35      70.913  36.119  62.550  1.00  0.00           C  
ATOM    562  O   LYS    35      72.084  35.687  62.655  1.00  0.00           O  
ATOM    563  N   LEU    36      70.093  35.719  61.588  1.00  0.00           N  
ATOM    564  H   LEU    36      69.173  36.132  61.531  1.00  0.00           H  
ATOM    565  CA  LEU    36      70.452  34.844  60.478  1.00  0.00           C  
ATOM    566  HA  LEU    36      71.508  34.985  60.245  1.00  0.00           H  
ATOM    567  CB  LEU    36      70.224  33.354  60.908  1.00  0.00           C  
ATOM    568  HB2 LEU    36      70.762  32.728  60.196  1.00  0.00           H  
ATOM    569  HB3 LEU    36      70.624  33.223  61.914  1.00  0.00           H  
ATOM    570  CG  LEU    36      68.750  32.922  60.881  1.00  0.00           C  
ATOM    571  HG  LEU    36      68.305  33.076  59.898  1.00  0.00           H  
ATOM    572  CD1 LEU    36      68.685  31.422  61.179  1.00  0.00           C  
ATOM    573 HD11 LEU    36      69.140  31.170  62.137  1.00  0.00           H  
ATOM    574 HD12 LEU    36      67.656  31.064  61.182  1.00  0.00           H  
ATOM    575 HD13 LEU    36      69.176  30.855  60.388  1.00  0.00           H  
ATOM    576  CD2 LEU    36      67.903  33.619  61.910  1.00  0.00           C  
ATOM    577 HD21 LEU    36      67.825  34.682  61.682  1.00  0.00           H  
ATOM    578 HD22 LEU    36      66.879  33.246  61.877  1.00  0.00           H  
ATOM    579 HD23 LEU    36      68.242  33.466  62.934  1.00  0.00           H  
ATOM    580  C   LEU    36      69.738  35.234  59.159  1.00  0.00           C  
ATOM    581  O   LEU    36      68.907  36.114  59.103  1.00  0.00           O  
ATOM    582  N   GLU    37      70.211  34.513  58.095  1.00  0.00           N  
ATOM    583  H   GLU    37      70.940  33.839  58.279  1.00  0.00           H  
ATOM    584  CA  GLU    37      69.906  34.738  56.679  1.00  0.00           C  
ATOM    585  HA  GLU    37      70.340  33.918  56.109  1.00  0.00           H  
ATOM    586  CB  GLU    37      68.375  34.720  56.362  1.00  0.00           C  
ATOM    587  HB2 GLU    37      67.901  35.511  56.942  1.00  0.00           H  
ATOM    588  HB3 GLU    37      68.217  34.974  55.314  1.00  0.00           H  
ATOM    589  CG  GLU    37      67.675  33.376  56.619  1.00  0.00           C  
ATOM    590  HG2 GLU    37      67.856  33.031  57.637  1.00  0.00           H  
ATOM    591  HG3 GLU    37      66.607  33.576  56.530  1.00  0.00           H  
ATOM    592  CD  GLU    37      68.113  32.302  55.666  1.00  0.00           C  
ATOM    593  OE1 GLU    37      69.035  31.527  56.003  1.00  0.00           O  
ATOM    594  OE2 GLU    37      67.491  32.216  54.570  1.00  0.00           O  
ATOM    595  C   GLU    37      70.545  35.973  56.025  1.00  0.00           C  
ATOM    596  O   GLU    37      70.800  36.930  56.719  1.00  0.00           O  
ATOM    597  N   ALA    38      70.792  35.885  54.737  1.00  0.00           N  
ATOM    598  H   ALA    38      70.685  35.009  54.246  1.00  0.00           H  
ATOM    599  CA  ALA    38      71.433  37.023  53.984  1.00  0.00           C  
ATOM    600  HA  ALA    38      71.750  37.792  54.689  1.00  0.00           H  
ATOM    601  CB  ALA    38      72.769  36.532  53.357  1.00  0.00           C  
ATOM    602  HB1 ALA    38      72.562  35.793  52.584  1.00  0.00           H  
ATOM    603  HB2 ALA    38      73.238  37.403  52.898  1.00  0.00           H  
ATOM    604  HB3 ALA    38      73.437  36.140  54.124  1.00  0.00           H  
ATOM    605  C   ALA    38      70.577  37.759  52.912  1.00  0.00           C  
ATOM    606  O   ALA    38      71.020  38.680  52.250  1.00  0.00           O  
ATOM    607  N   MET    39      69.347  37.244  52.654  1.00  0.00           N  
ATOM    608  H   MET    39      69.137  36.381  53.135  1.00  0.00           H  
ATOM    609  CA  MET    39      68.330  37.669  51.673  1.00  0.00           C  
ATOM    610  HA  MET    39      68.632  37.254  50.711  1.00  0.00           H  
ATOM    611  CB  MET    39      66.946  37.136  52.061  1.00  0.00           C  
ATOM    612  HB2 MET    39      66.768  37.344  53.116  1.00  0.00           H  
ATOM    613  HB3 MET    39      66.209  37.659  51.452  1.00  0.00           H  
ATOM    614  CG  MET    39      66.795  35.636  51.836  1.00  0.00           C  
ATOM    615  HG2 MET    39      67.411  35.092  52.552  1.00  0.00           H  
ATOM    616  HG3 MET    39      65.753  35.382  52.036  1.00  0.00           H  
ATOM    617  SD  MET    39      67.176  35.043  50.151  1.00  0.00           S  
ATOM    618  CE  MET    39      65.866  35.847  49.169  1.00  0.00           C  
ATOM    619  HE1 MET    39      66.026  36.920  49.270  1.00  0.00           H  
ATOM    620  HE2 MET    39      65.937  35.620  48.105  1.00  0.00           H  
ATOM    621  HE3 MET    39      64.878  35.611  49.565  1.00  0.00           H  
ATOM    622  C   MET    39      68.210  39.178  51.400  1.00  0.00           C  
ATOM    623  O   MET    39      67.904  39.580  50.282  1.00  0.00           O  
ATOM    624  N   TYR    40      68.318  40.056  52.420  1.00  0.00           N  
ATOM    625  H   TYR    40      68.402  39.738  53.375  1.00  0.00           H  
ATOM    626  CA  TYR    40      68.192  41.539  52.216  1.00  0.00           C  
ATOM    627  HA  TYR    40      67.244  41.737  51.714  1.00  0.00           H  
ATOM    628  CB  TYR    40      68.217  42.274  53.563  1.00  0.00           C  
ATOM    629  HB2 TYR    40      67.375  41.919  54.157  1.00  0.00           H  
ATOM    630  HB3 TYR    40      69.174  41.985  53.999  1.00  0.00           H  
ATOM    631  CG  TYR    40      68.264  43.759  53.474  1.00  0.00           C  
ATOM    632  CD1 TYR    40      67.260  44.377  52.714  1.00  0.00           C  
ATOM    633  HD1 TYR    40      66.365  43.813  52.469  1.00  0.00           H  
ATOM    634  CE1 TYR    40      67.443  45.719  52.293  1.00  0.00           C  
ATOM    635  HE1 TYR    40      66.668  46.216  51.717  1.00  0.00           H  
ATOM    636  CZ  TYR    40      68.654  46.366  52.581  1.00  0.00           C  
ATOM    637  OH  TYR    40      68.891  47.583  52.074  1.00  0.00           O  
ATOM    638  HH  TYR    40      68.213  47.859  51.433  1.00  0.00           H  
ATOM    639  CE2 TYR    40      69.555  45.782  53.440  1.00  0.00           C  
ATOM    640  HE2 TYR    40      70.449  46.334  53.716  1.00  0.00           H  
ATOM    641  CD2 TYR    40      69.366  44.485  53.887  1.00  0.00           C  
ATOM    642  HD2 TYR    40      70.149  44.048  54.501  1.00  0.00           H  
ATOM    643  C   TYR    40      69.333  42.095  51.368  1.00  0.00           C  
ATOM    644  O   TYR    40      69.083  42.743  50.360  1.00  0.00           O  
ATOM    645  N   ILE    41      70.591  41.801  51.706  1.00  0.00           N  
ATOM    646  H   ILE    41      70.774  41.174  52.476  1.00  0.00           H  
ATOM    647  CA  ILE    41      71.729  42.288  50.927  1.00  0.00           C  
ATOM    648  HA  ILE    41      71.621  43.354  50.726  1.00  0.00           H  
ATOM    649  CB  ILE    41      73.087  42.002  51.610  1.00  0.00           C  
ATOM    650  HB  ILE    41      73.184  40.922  51.727  1.00  0.00           H  
ATOM    651  CG2 ILE    41      74.277  42.508  50.787  1.00  0.00           C  
ATOM    652 HG21 ILE    41      74.198  43.583  50.625  1.00  0.00           H  
ATOM    653 HG22 ILE    41      75.191  42.308  51.346  1.00  0.00           H  
ATOM    654 HG23 ILE    41      74.283  42.008  49.819  1.00  0.00           H  
ATOM    655  CG1 ILE    41      73.169  42.562  53.050  1.00  0.00           C  
ATOM    656 HG12 ILE    41      72.328  42.063  53.531  1.00  0.00           H  
ATOM    657 HG13 ILE    41      74.084  42.221  53.534  1.00  0.00           H  
ATOM    658  CD1 ILE    41      73.075  44.096  53.199  1.00  0.00           C  
ATOM    659 HD11 ILE    41      72.133  44.489  52.816  1.00  0.00           H  
ATOM    660 HD12 ILE    41      73.176  44.360  54.252  1.00  0.00           H  
ATOM    661 HD13 ILE    41      73.900  44.573  52.670  1.00  0.00           H  
ATOM    662  C   ILE    41      71.713  41.598  49.567  1.00  0.00           C  
ATOM    663  O   ILE    41      71.907  42.224  48.526  1.00  0.00           O  
ATOM    664  N   LEU    42      71.488  40.291  49.593  1.00  0.00           N  
ATOM    665  H   LEU    42      71.326  39.864  50.494  1.00  0.00           H  
ATOM    666  CA  LEU    42      71.470  39.450  48.418  1.00  0.00           C  
ATOM    667  HA  LEU    42      72.478  39.458  48.004  1.00  0.00           H  
ATOM    668  CB  LEU    42      71.108  38.024  48.879  1.00  0.00           C  
ATOM    669  HB2 LEU    42      71.793  37.747  49.680  1.00  0.00           H  
ATOM    670  HB3 LEU    42      70.099  38.032  49.292  1.00  0.00           H  
ATOM    671  CG  LEU    42      71.195  36.988  47.756  1.00  0.00           C  
ATOM    672  HG  LEU    42      71.939  37.270  47.010  1.00  0.00           H  
ATOM    673  CD1 LEU    42      71.605  35.624  48.326  1.00  0.00           C  
ATOM    674 HD11 LEU    42      70.859  35.293  49.049  1.00  0.00           H  
ATOM    675 HD12 LEU    42      71.646  34.870  47.541  1.00  0.00           H  
ATOM    676 HD13 LEU    42      72.593  35.673  48.785  1.00  0.00           H  
ATOM    677  CD2 LEU    42      69.889  36.750  47.010  1.00  0.00           C  
ATOM    678 HD21 LEU    42      69.567  37.675  46.532  1.00  0.00           H  
ATOM    679 HD22 LEU    42      70.006  35.985  46.242  1.00  0.00           H  
ATOM    680 HD23 LEU    42      69.111  36.433  47.704  1.00  0.00           H  
ATOM    681  C   LEU    42      70.534  39.956  47.344  1.00  0.00           C  
ATOM    682  O   LEU    42      70.942  40.033  46.186  1.00  0.00           O  
ATOM    683  N   PHE    43      69.286  40.322  47.673  1.00  0.00           N  
ATOM    684  H   PHE    43      69.013  40.179  48.635  1.00  0.00           H  
ATOM    685  CA  PHE    43      68.330  40.763  46.671  1.00  0.00           C  
ATOM    686  HA  PHE    43      68.299  40.011  45.882  1.00  0.00           H  
ATOM    687  CB  PHE    43      66.923  40.817  47.246  1.00  0.00           C  
ATOM    688  HB2 PHE    43      66.667  39.875  47.730  1.00  0.00           H  
ATOM    689  HB3 PHE    43      66.908  41.586  48.019  1.00  0.00           H  
ATOM    690  CG  PHE    43      65.875  41.162  46.238  1.00  0.00           C  
ATOM    691  CD1 PHE    43      65.320  40.115  45.479  1.00  0.00           C  
ATOM    692  HD1 PHE    43      65.619  39.083  45.636  1.00  0.00           H  
ATOM    693  CE1 PHE    43      64.382  40.403  44.506  1.00  0.00           C  
ATOM    694  HE1 PHE    43      63.943  39.618  43.897  1.00  0.00           H  
ATOM    695  CZ  PHE    43      64.023  41.741  44.249  1.00  0.00           C  
ATOM    696  HZ  PHE    43      63.286  41.970  43.486  1.00  0.00           H  
ATOM    697  CE2 PHE    43      64.595  42.780  44.965  1.00  0.00           C  
ATOM    698  HE2 PHE    43      64.297  43.806  44.774  1.00  0.00           H  
ATOM    699  CD2 PHE    43      65.547  42.489  45.974  1.00  0.00           C  
ATOM    700  HD2 PHE    43      65.979  43.291  46.565  1.00  0.00           H  
ATOM    701  C   PHE    43      68.711  42.104  45.984  1.00  0.00           C  
ATOM    702  O   PHE    43      68.519  42.265  44.806  1.00  0.00           O  
ATOM    703  N   VAL    44      69.281  43.040  46.746  1.00  0.00           N  
ATOM    704  H   VAL    44      69.385  42.788  47.719  1.00  0.00           H  
ATOM    705  CA  VAL    44      69.760  44.352  46.278  1.00  0.00           C  
ATOM    706  HA  VAL    44      68.961  44.787  45.677  1.00  0.00           H  
ATOM    707  CB  VAL    44      70.046  45.314  47.452  1.00  0.00           C  
ATOM    708  HB  VAL    44      70.808  44.871  48.093  1.00  0.00           H  
ATOM    709  CG1 VAL    44      70.489  46.711  46.963  1.00  0.00           C  
ATOM    710 HG11 VAL    44      69.723  47.139  46.317  1.00  0.00           H  
ATOM    711 HG12 VAL    44      70.605  47.364  47.827  1.00  0.00           H  
ATOM    712 HG13 VAL    44      71.453  46.634  46.459  1.00  0.00           H  
ATOM    713  CG2 VAL    44      68.764  45.535  48.303  1.00  0.00           C  
ATOM    714 HG21 VAL    44      68.415  44.588  48.714  1.00  0.00           H  
ATOM    715 HG22 VAL    44      68.963  46.230  49.118  1.00  0.00           H  
ATOM    716 HG23 VAL    44      67.976  45.939  47.667  1.00  0.00           H  
ATOM    717  C   VAL    44      71.009  44.224  45.364  1.00  0.00           C  
ATOM    718  O   VAL    44      71.051  44.903  44.365  1.00  0.00           O  
ATOM    719  N   MET    45      71.942  43.343  45.743  1.00  0.00           N  
ATOM    720  H   MET    45      71.840  42.842  46.614  1.00  0.00           H  
ATOM    721  CA  MET    45      73.068  42.978  44.856  1.00  0.00           C  
ATOM    722  HA  MET    45      73.530  43.880  44.454  1.00  0.00           H  
ATOM    723  CB  MET    45      74.133  42.197  45.659  1.00  0.00           C  
ATOM    724  HB2 MET    45      73.665  41.288  46.037  1.00  0.00           H  
ATOM    725  HB3 MET    45      74.944  41.919  44.986  1.00  0.00           H  
ATOM    726  CG  MET    45      74.746  42.978  46.827  1.00  0.00           C  
ATOM    727  HG2 MET    45      73.976  43.405  47.469  1.00  0.00           H  
ATOM    728  HG3 MET    45      75.336  42.257  47.395  1.00  0.00           H  
ATOM    729  SD  MET    45      75.865  44.286  46.287  1.00  0.00           S  
ATOM    730  CE  MET    45      76.481  44.816  47.909  1.00  0.00           C  
ATOM    731  HE1 MET    45      76.958  43.963  48.391  1.00  0.00           H  
ATOM    732  HE2 MET    45      77.201  45.627  47.798  1.00  0.00           H  
ATOM    733  HE3 MET    45      75.642  45.143  48.525  1.00  0.00           H  
ATOM    734  C   MET    45      72.615  42.123  43.638  1.00  0.00           C  
ATOM    735  O   MET    45      73.226  42.195  42.586  1.00  0.00           O  
ATOM    736  N   PHE    46      71.555  41.291  43.818  1.00  0.00           N  
ATOM    737  H   PHE    46      71.156  41.196  44.741  1.00  0.00           H  
ATOM    738  CA  PHE    46      71.105  40.380  42.750  1.00  0.00           C  
ATOM    739  HA  PHE    46      71.983  39.897  42.321  1.00  0.00           H  
ATOM    740  CB  PHE    46      70.204  39.309  43.331  1.00  0.00           C  
ATOM    741  HB2 PHE    46      70.792  38.706  44.023  1.00  0.00           H  
ATOM    742  HB3 PHE    46      69.361  39.750  43.863  1.00  0.00           H  
ATOM    743  CG  PHE    46      69.664  38.359  42.264  1.00  0.00           C  
ATOM    744  CD1 PHE    46      70.534  37.500  41.547  1.00  0.00           C  
ATOM    745  HD1 PHE    46      71.599  37.507  41.760  1.00  0.00           H  
ATOM    746  CE1 PHE    46      70.026  36.611  40.575  1.00  0.00           C  
ATOM    747  HE1 PHE    46      70.708  35.986  40.007  1.00  0.00           H  
ATOM    748  CZ  PHE    46      68.647  36.598  40.302  1.00  0.00           C  
ATOM    749  HZ  PHE    46      68.253  35.938  39.535  1.00  0.00           H  
ATOM    750  CE2 PHE    46      67.754  37.460  40.992  1.00  0.00           C  
ATOM    751  HE2 PHE    46      66.686  37.421  40.800  1.00  0.00           H  
ATOM    752  CD2 PHE    46      68.278  38.284  42.008  1.00  0.00           C  
ATOM    753  HD2 PHE    46      67.597  38.931  42.553  1.00  0.00           H  
ATOM    754  C   PHE    46      70.374  41.085  41.609  1.00  0.00           C  
ATOM    755  O   PHE    46      70.658  40.822  40.431  1.00  0.00           O  
ATOM    756  N   LEU    47      69.528  42.085  41.916  1.00  0.00           N  
ATOM    757  H   LEU    47      69.283  42.235  42.884  1.00  0.00           H  
ATOM    758  CA  LEU    47      68.914  42.923  40.877  1.00  0.00           C  
ATOM    759  HA  LEU    47      68.530  42.282  40.084  1.00  0.00           H  
ATOM    760  CB  LEU    47      67.729  43.743  41.459  1.00  0.00           C  
ATOM    761  HB2 LEU    47      67.857  43.898  42.530  1.00  0.00           H  
ATOM    762  HB3 LEU    47      67.730  44.729  40.993  1.00  0.00           H  
ATOM    763  CG  LEU    47      66.372  43.086  41.138  1.00  0.00           C  
ATOM    764  HG  LEU    47      66.292  42.960  40.059  1.00  0.00           H  
ATOM    765  CD1 LEU    47      66.255  41.724  41.788  1.00  0.00           C  
ATOM    766 HD11 LEU    47      66.381  41.814  42.867  1.00  0.00           H  
ATOM    767 HD12 LEU    47      65.272  41.307  41.569  1.00  0.00           H  
ATOM    768 HD13 LEU    47      67.009  41.032  41.412  1.00  0.00           H  
ATOM    769  CD2 LEU    47      65.273  44.038  41.580  1.00  0.00           C  
ATOM    770 HD21 LEU    47      65.322  44.980  41.033  1.00  0.00           H  
ATOM    771 HD22 LEU    47      64.313  43.564  41.378  1.00  0.00           H  
ATOM    772 HD23 LEU    47      65.367  44.219  42.651  1.00  0.00           H  
ATOM    773  C   LEU    47      69.950  43.823  40.154  1.00  0.00           C  
ATOM    774  O   LEU    47      69.821  44.136  38.978  1.00  0.00           O  
ATOM    775  N   PHE    48      71.021  44.221  40.845  1.00  0.00           N  
ATOM    776  H   PHE    48      71.032  44.134  41.851  1.00  0.00           H  
ATOM    777  CA  PHE    48      72.237  44.697  40.236  1.00  0.00           C  
ATOM    778  HA  PHE    48      71.975  45.529  39.582  1.00  0.00           H  
ATOM    779  CB  PHE    48      73.197  45.233  41.314  1.00  0.00           C  
ATOM    780  HB2 PHE    48      72.762  46.137  41.741  1.00  0.00           H  
ATOM    781  HB3 PHE    48      73.265  44.534  42.147  1.00  0.00           H  
ATOM    782  CG  PHE    48      74.562  45.508  40.807  1.00  0.00           C  
ATOM    783  CD1 PHE    48      74.792  46.641  40.006  1.00  0.00           C  
ATOM    784  HD1 PHE    48      73.970  47.288  39.715  1.00  0.00           H  
ATOM    785  CE1 PHE    48      76.099  46.898  39.554  1.00  0.00           C  
ATOM    786  HE1 PHE    48      76.278  47.757  38.914  1.00  0.00           H  
ATOM    787  CZ  PHE    48      77.137  46.036  39.890  1.00  0.00           C  
ATOM    788  HZ  PHE    48      78.136  46.268  39.533  1.00  0.00           H  
ATOM    789  CE2 PHE    48      76.914  44.932  40.723  1.00  0.00           C  
ATOM    790  HE2 PHE    48      77.740  44.280  40.992  1.00  0.00           H  
ATOM    791  CD2 PHE    48      75.622  44.636  41.182  1.00  0.00           C  
ATOM    792  HD2 PHE    48      75.458  43.786  41.839  1.00  0.00           H  
ATOM    793  C   PHE    48      72.930  43.629  39.326  1.00  0.00           C  
ATOM    794  O   PHE    48      73.340  43.904  38.212  1.00  0.00           O  
ATOM    795  N   ALA    49      73.086  42.389  39.785  1.00  0.00           N  
ATOM    796  H   ALA    49      72.821  42.239  40.747  1.00  0.00           H  
ATOM    797  CA  ALA    49      73.790  41.288  39.090  1.00  0.00           C  
ATOM    798  HA  ALA    49      74.755  41.689  38.778  1.00  0.00           H  
ATOM    799  CB  ALA    49      74.027  40.131  40.018  1.00  0.00           C  
ATOM    800  HB1 ALA    49      73.079  39.666  40.289  1.00  0.00           H  
ATOM    801  HB2 ALA    49      74.663  39.400  39.520  1.00  0.00           H  
ATOM    802  HB3 ALA    49      74.517  40.467  40.932  1.00  0.00           H  
ATOM    803  C   ALA    49      73.109  40.807  37.781  1.00  0.00           C  
ATOM    804  O   ALA    49      73.766  40.418  36.823  1.00  0.00           O  
ATOM    805  N   VAL    50      71.800  40.843  37.718  1.00  0.00           N  
ATOM    806  H   VAL    50      71.325  40.999  38.596  1.00  0.00           H  
ATOM    807  CA  VAL    50      70.962  40.597  36.524  1.00  0.00           C  
ATOM    808  HA  VAL    50      71.318  39.702  36.013  1.00  0.00           H  
ATOM    809  CB  VAL    50      69.467  40.386  36.923  1.00  0.00           C  
ATOM    810  HB  VAL    50      69.132  41.209  37.555  1.00  0.00           H  
ATOM    811  CG1 VAL    50      68.529  40.256  35.729  1.00  0.00           C  
ATOM    812 HG11 VAL    50      68.821  39.431  35.079  1.00  0.00           H  
ATOM    813 HG12 VAL    50      67.499  40.073  36.034  1.00  0.00           H  
ATOM    814 HG13 VAL    50      68.521  41.180  35.150  1.00  0.00           H  
ATOM    815  CG2 VAL    50      69.312  39.073  37.713  1.00  0.00           C  
ATOM    816 HG21 VAL    50      69.900  39.115  38.629  1.00  0.00           H  
ATOM    817 HG22 VAL    50      68.271  38.935  38.005  1.00  0.00           H  
ATOM    818 HG23 VAL    50      69.673  38.217  37.143  1.00  0.00           H  
ATOM    819  C   VAL    50      71.032  41.708  35.488  1.00  0.00           C  
ATOM    820  O   VAL    50      71.147  41.358  34.304  1.00  0.00           O  
ATOM    821  N   THR    51      71.031  42.979  35.883  1.00  0.00           N  
ATOM    822  H   THR    51      70.986  43.186  36.870  1.00  0.00           H  
ATOM    823  CA  THR    51      71.220  44.082  34.922  1.00  0.00           C  
ATOM    824  HA  THR    51      70.612  43.877  34.041  1.00  0.00           H  
ATOM    825  CB  THR    51      70.717  45.420  35.482  1.00  0.00           C  
ATOM    826  HB  THR    51      70.988  46.227  34.801  1.00  0.00           H  
ATOM    827  CG2 THR    51      69.191  45.478  35.731  1.00  0.00           C  
ATOM    828 HG21 THR    51      68.919  44.696  36.439  1.00  0.00           H  
ATOM    829 HG22 THR    51      68.920  46.437  36.172  1.00  0.00           H  
ATOM    830 HG23 THR    51      68.648  45.318  34.799  1.00  0.00           H  
ATOM    831  OG1 THR    51      71.344  45.684  36.722  1.00  0.00           O  
ATOM    832  HG1 THR    51      70.977  46.509  37.087  1.00  0.00           H  
ATOM    833  C   THR    51      72.673  44.271  34.424  1.00  0.00           C  
ATOM    834  O   THR    51      72.877  44.628  33.255  1.00  0.00           O  
ATOM    835  N   VAL    52      73.680  43.803  35.186  1.00  0.00           N  
ATOM    836  H   VAL    52      73.509  43.743  36.179  1.00  0.00           H  
ATOM    837  CA  VAL    52      75.012  43.486  34.661  1.00  0.00           C  
ATOM    838  HA  VAL    52      75.419  44.336  34.113  1.00  0.00           H  
ATOM    839  CB  VAL    52      76.026  43.261  35.820  1.00  0.00           C  
ATOM    840  HB  VAL    52      75.608  42.500  36.479  1.00  0.00           H  
ATOM    841  CG1 VAL    52      77.417  42.783  35.347  1.00  0.00           C  
ATOM    842 HG11 VAL    52      77.852  43.508  34.659  1.00  0.00           H  
ATOM    843 HG12 VAL    52      78.094  42.672  36.194  1.00  0.00           H  
ATOM    844 HG13 VAL    52      77.359  41.802  34.875  1.00  0.00           H  
ATOM    845  CG2 VAL    52      76.243  44.558  36.633  1.00  0.00           C  
ATOM    846 HG21 VAL    52      75.320  44.893  37.107  1.00  0.00           H  
ATOM    847 HG22 VAL    52      76.969  44.370  37.424  1.00  0.00           H  
ATOM    848 HG23 VAL    52      76.666  45.324  35.982  1.00  0.00           H  
ATOM    849  C   VAL    52      75.082  42.256  33.779  1.00  0.00           C  
ATOM    850  O   VAL    52      75.761  42.230  32.751  1.00  0.00           O  
ATOM    851  N   GLY    53      74.328  41.225  34.115  1.00  0.00           N  
ATOM    852  H   GLY    53      73.762  41.309  34.947  1.00  0.00           H  
ATOM    853  CA  GLY    53      74.406  39.880  33.449  1.00  0.00           C  
ATOM    854  HA2 GLY    53      75.456  39.589  33.422  1.00  0.00           H  
ATOM    855  HA3 GLY    53      73.861  39.153  34.050  1.00  0.00           H  
ATOM    856  C   GLY    53      73.825  39.891  32.057  1.00  0.00           C  
ATOM    857  O   GLY    53      74.461  39.328  31.199  1.00  0.00           O  
ATOM    858  N   SER    54      72.763  40.691  31.840  1.00  0.00           N  
ATOM    859  H   SER    54      72.222  40.964  32.648  1.00  0.00           H  
ATOM    860  CA  SER    54      72.212  40.997  30.540  1.00  0.00           C  
ATOM    861  HA  SER    54      72.092  40.089  29.949  1.00  0.00           H  
ATOM    862  CB  SER    54      70.822  41.639  30.736  1.00  0.00           C  
ATOM    863  HB2 SER    54      70.961  42.611  31.208  1.00  0.00           H  
ATOM    864  HB3 SER    54      70.370  41.781  29.754  1.00  0.00           H  
ATOM    865  OG  SER    54      69.938  40.763  31.489  1.00  0.00           O  
ATOM    866  HG  SER    54      69.091  41.226  31.614  1.00  0.00           H  
ATOM    867  C   SER    54      73.107  41.993  29.760  1.00  0.00           C  
ATOM    868  O   SER    54      73.018  41.938  28.530  1.00  0.00           O  
ATOM    869  N   LEU    55      73.952  42.791  30.417  1.00  0.00           N  
ATOM    870  H   LEU    55      73.893  42.827  31.425  1.00  0.00           H  
ATOM    871  CA  LEU    55      74.990  43.638  29.737  1.00  0.00           C  
ATOM    872  HA  LEU    55      74.474  44.039  28.864  1.00  0.00           H  
ATOM    873  CB  LEU    55      75.431  44.742  30.699  1.00  0.00           C  
ATOM    874  HB2 LEU    55      74.565  45.211  31.167  1.00  0.00           H  
ATOM    875  HB3 LEU    55      76.021  44.323  31.514  1.00  0.00           H  
ATOM    876  CG  LEU    55      76.272  45.839  30.044  1.00  0.00           C  
ATOM    877  HG  LEU    55      77.206  45.422  29.666  1.00  0.00           H  
ATOM    878  CD1 LEU    55      75.544  46.501  28.844  1.00  0.00           C  
ATOM    879 HD11 LEU    55      74.595  46.933  29.162  1.00  0.00           H  
ATOM    880 HD12 LEU    55      76.189  47.287  28.451  1.00  0.00           H  
ATOM    881 HD13 LEU    55      75.392  45.790  28.032  1.00  0.00           H  
ATOM    882  CD2 LEU    55      76.535  46.920  31.076  1.00  0.00           C  
ATOM    883 HD21 LEU    55      77.138  46.502  31.882  1.00  0.00           H  
ATOM    884 HD22 LEU    55      77.168  47.675  30.610  1.00  0.00           H  
ATOM    885 HD23 LEU    55      75.624  47.395  31.443  1.00  0.00           H  
ATOM    886  C   LEU    55      76.215  42.811  29.167  1.00  0.00           C  
ATOM    887  O   LEU    55      76.569  43.015  27.992  1.00  0.00           O  
ATOM    888  N   ILE    56      76.755  41.862  29.916  1.00  0.00           N  
ATOM    889  H   ILE    56      76.408  41.699  30.850  1.00  0.00           H  
ATOM    890  CA  ILE    56      77.943  41.122  29.453  1.00  0.00           C  
ATOM    891  HA  ILE    56      78.683  41.782  29.001  1.00  0.00           H  
ATOM    892  CB  ILE    56      78.623  40.371  30.642  1.00  0.00           C  
ATOM    893  HB  ILE    56      77.873  39.705  31.069  1.00  0.00           H  
ATOM    894  CG2 ILE    56      79.819  39.530  30.165  1.00  0.00           C  
ATOM    895 HG21 ILE    56      80.519  40.214  29.686  1.00  0.00           H  
ATOM    896 HG22 ILE    56      80.309  38.994  30.978  1.00  0.00           H  
ATOM    897 HG23 ILE    56      79.474  38.815  29.418  1.00  0.00           H  
ATOM    898  CG1 ILE    56      79.074  41.365  31.724  1.00  0.00           C  
ATOM    899 HG12 ILE    56      80.021  41.792  31.395  1.00  0.00           H  
ATOM    900 HG13 ILE    56      78.366  42.187  31.821  1.00  0.00           H  
ATOM    901  CD1 ILE    56      79.248  40.710  33.083  1.00  0.00           C  
ATOM    902 HD11 ILE    56      80.006  39.931  33.009  1.00  0.00           H  
ATOM    903 HD12 ILE    56      79.559  41.454  33.816  1.00  0.00           H  
ATOM    904 HD13 ILE    56      78.288  40.279  33.369  1.00  0.00           H  
ATOM    905  C   ILE    56      77.475  40.129  28.374  1.00  0.00           C  
ATOM    906  O   ILE    56      78.190  39.896  27.372  1.00  0.00           O  
ATOM    907  N   LEU    57      76.290  39.547  28.553  1.00  0.00           N  
ATOM    908  H   LEU    57      75.778  39.731  29.404  1.00  0.00           H  
ATOM    909  CA  LEU    57      75.617  38.731  27.513  1.00  0.00           C  
ATOM    910  HA  LEU    57      76.237  37.871  27.258  1.00  0.00           H  
ATOM    911  CB  LEU    57      74.310  38.235  28.129  1.00  0.00           C  
ATOM    912  HB2 LEU    57      74.552  37.704  29.050  1.00  0.00           H  
ATOM    913  HB3 LEU    57      73.699  39.084  28.439  1.00  0.00           H  
ATOM    914  CG  LEU    57      73.444  37.312  27.237  1.00  0.00           C  
ATOM    915  HG  LEU    57      74.123  36.788  26.565  1.00  0.00           H  
ATOM    916  CD1 LEU    57      72.713  36.255  28.049  1.00  0.00           C  
ATOM    917 HD11 LEU    57      72.028  36.728  28.753  1.00  0.00           H  
ATOM    918 HD12 LEU    57      72.138  35.583  27.411  1.00  0.00           H  
ATOM    919 HD13 LEU    57      73.421  35.650  28.614  1.00  0.00           H  
ATOM    920  CD2 LEU    57      72.398  38.027  26.373  1.00  0.00           C  
ATOM    921 HD21 LEU    57      72.889  38.777  25.754  1.00  0.00           H  
ATOM    922 HD22 LEU    57      71.831  37.322  25.765  1.00  0.00           H  
ATOM    923 HD23 LEU    57      71.702  38.586  26.999  1.00  0.00           H  
ATOM    924  C   LEU    57      75.312  39.491  26.236  1.00  0.00           C  
ATOM    925  O   LEU    57      75.684  39.078  25.154  1.00  0.00           O  
ATOM    926  N   GLY    58      74.905  40.753  26.418  1.00  0.00           N  
ATOM    927  H   GLY    58      74.666  40.967  27.375  1.00  0.00           H  
ATOM    928  CA  GLY    58      74.550  41.844  25.450  1.00  0.00           C  
ATOM    929  HA2 GLY    58      73.760  41.460  24.805  1.00  0.00           H  
ATOM    930  HA3 GLY    58      74.105  42.684  25.983  1.00  0.00           H  
ATOM    931  C   GLY    58      75.744  42.316  24.569  1.00  0.00           C  
ATOM    932  O   GLY    58      75.496  42.867  23.484  1.00  0.00           O  
ATOM    933  N   TYR    59      76.986  42.096  25.032  1.00  0.00           N  
ATOM    934  H   TYR    59      77.083  41.865  26.010  1.00  0.00           H  
ATOM    935  CA  TYR    59      78.208  42.235  24.241  1.00  0.00           C  
ATOM    936  HA  TYR    59      77.908  42.798  23.358  1.00  0.00           H  
ATOM    937  CB  TYR    59      79.257  43.096  24.982  1.00  0.00           C  
ATOM    938  HB2 TYR    59      78.737  43.916  25.479  1.00  0.00           H  
ATOM    939  HB3 TYR    59      79.817  42.473  25.679  1.00  0.00           H  
ATOM    940  CG  TYR    59      80.257  43.699  24.022  1.00  0.00           C  
ATOM    941  CD1 TYR    59      79.760  44.579  23.022  1.00  0.00           C  
ATOM    942  HD1 TYR    59      78.750  44.962  23.134  1.00  0.00           H  
ATOM    943  CE1 TYR    59      80.572  45.057  22.000  1.00  0.00           C  
ATOM    944  HE1 TYR    59      80.132  45.735  21.274  1.00  0.00           H  
ATOM    945  CZ  TYR    59      81.893  44.617  21.878  1.00  0.00           C  
ATOM    946  OH  TYR    59      82.671  45.096  20.900  1.00  0.00           O  
ATOM    947  HH  TYR    59      82.181  45.729  20.347  1.00  0.00           H  
ATOM    948  CE2 TYR    59      82.430  43.772  22.898  1.00  0.00           C  
ATOM    949  HE2 TYR    59      83.481  43.498  22.880  1.00  0.00           H  
ATOM    950  CD2 TYR    59      81.601  43.284  23.937  1.00  0.00           C  
ATOM    951  HD2 TYR    59      81.958  42.590  24.693  1.00  0.00           H  
ATOM    952  C   TYR    59      78.835  40.936  23.727  1.00  0.00           C  
ATOM    953  O   TYR    59      79.333  40.881  22.631  1.00  0.00           O  
ATOM    954  N   THR    60      78.759  39.833  24.461  1.00  0.00           N  
ATOM    955  H   THR    60      78.243  39.867  25.328  1.00  0.00           H  
ATOM    956  CA  THR    60      79.186  38.442  24.044  1.00  0.00           C  
ATOM    957  HA  THR    60      80.264  38.517  23.900  1.00  0.00           H  
ATOM    958  CB  THR    60      78.905  37.397  25.118  1.00  0.00           C  
ATOM    959  HB  THR    60      77.850  37.440  25.391  1.00  0.00           H  
ATOM    960  CG2 THR    60      79.275  35.933  24.730  1.00  0.00           C  
ATOM    961 HG21 THR    60      80.337  35.923  24.485  1.00  0.00           H  
ATOM    962 HG22 THR    60      79.057  35.225  25.529  1.00  0.00           H  
ATOM    963 HG23 THR    60      78.683  35.676  23.852  1.00  0.00           H  
ATOM    964  OG1 THR    60      79.721  37.635  26.235  1.00  0.00           O  
ATOM    965  HG1 THR    60      79.407  37.063  26.956  1.00  0.00           H  
ATOM    966  C   THR    60      78.522  38.011  22.763  1.00  0.00           C  
ATOM    967  O   THR    60      79.172  37.320  21.946  1.00  0.00           O  
ATOM    968  N   ARG    61      77.219  38.249  22.669  1.00  0.00           N  
ATOM    969  H   ARG    61      76.731  38.736  23.408  1.00  0.00           H  
ATOM    970  CA  ARG    61      76.338  37.906  21.538  1.00  0.00           C  
ATOM    971  HA  ARG    61      76.794  37.049  21.042  1.00  0.00           H  
ATOM    972  CB  ARG    61      74.895  37.525  21.999  1.00  0.00           C  
ATOM    973  HB2 ARG    61      74.478  38.377  22.537  1.00  0.00           H  
ATOM    974  HB3 ARG    61      74.280  37.246  21.143  1.00  0.00           H  
ATOM    975  CG  ARG    61      74.940  36.336  22.933  1.00  0.00           C  
ATOM    976  HG2 ARG    61      75.509  35.495  22.538  1.00  0.00           H  
ATOM    977  HG3 ARG    61      75.480  36.613  23.839  1.00  0.00           H  
ATOM    978  CD  ARG    61      73.547  35.926  23.345  1.00  0.00           C  
ATOM    979  HD2 ARG    61      73.568  35.233  24.186  1.00  0.00           H  
ATOM    980  HD3 ARG    61      72.979  36.809  23.637  1.00  0.00           H  
ATOM    981  NE  ARG    61      72.817  35.258  22.285  1.00  0.00           N  
ATOM    982  HE  ARG    61      73.310  35.117  21.415  1.00  0.00           H  
ATOM    983  CZ  ARG    61      71.594  34.748  22.350  1.00  0.00           C  
ATOM    984  NH1 ARG    61      70.890  34.794  23.452  1.00  0.00           N  
ATOM    985 HH11 ARG    61      71.299  35.279  24.238  1.00  0.00           H  
ATOM    986 HH12 ARG    61      69.950  34.432  23.536  1.00  0.00           H  
ATOM    987  NH2 ARG    61      71.105  34.107  21.362  1.00  0.00           N  
ATOM    988 HH21 ARG    61      71.598  34.029  20.484  1.00  0.00           H  
ATOM    989 HH22 ARG    61      70.159  33.757  21.414  1.00  0.00           H  
ATOM    990  C   ARG    61      76.328  38.906  20.386  1.00  0.00           C  
ATOM    991  O   ARG    61      75.461  38.838  19.463  1.00  0.00           O  
ATOM    992  N   SER    62      77.254  39.900  20.328  1.00  0.00           N  
ATOM    993  H   SER    62      77.894  39.921  21.110  1.00  0.00           H  
ATOM    994  CA  SER    62      77.458  40.857  19.250  1.00  0.00           C  
ATOM    995  HA  SER    62      76.470  41.295  19.105  1.00  0.00           H  
ATOM    996  CB  SER    62      78.454  41.884  19.714  1.00  0.00           C  
ATOM    997  HB2 SER    62      78.032  42.383  20.586  1.00  0.00           H  
ATOM    998  HB3 SER    62      79.401  41.445  20.026  1.00  0.00           H  
ATOM    999  OG  SER    62      78.691  42.822  18.687  1.00  0.00           O  
ATOM   1000  HG  SER    62      79.333  43.465  19.036  1.00  0.00           H  
ATOM   1001  C   SER    62      77.853  40.298  17.911  1.00  0.00           C  
ATOM   1002  O   SER    62      78.677  39.401  17.859  1.00  0.00           O  
ATOM   1003  N   ARG    63      77.401  40.914  16.814  1.00  0.00           N  
ATOM   1004  H   ARG    63      76.704  41.630  16.957  1.00  0.00           H  
ATOM   1005  CA  ARG    63      77.952  40.737  15.455  1.00  0.00           C  
ATOM   1006  HA  ARG    63      78.299  39.716  15.300  1.00  0.00           H  
ATOM   1007  CB  ARG    63      76.754  40.931  14.464  1.00  0.00           C  
ATOM   1008  HB2 ARG    63      77.154  40.664  13.486  1.00  0.00           H  
ATOM   1009  HB3 ARG    63      75.906  40.309  14.753  1.00  0.00           H  
ATOM   1010  CG  ARG    63      76.266  42.443  14.370  1.00  0.00           C  
ATOM   1011  HG2 ARG    63      75.856  42.757  15.330  1.00  0.00           H  
ATOM   1012  HG3 ARG    63      77.076  43.131  14.133  1.00  0.00           H  
ATOM   1013  CD  ARG    63      75.175  42.642  13.301  1.00  0.00           C  
ATOM   1014  HD2 ARG    63      75.532  42.376  12.306  1.00  0.00           H  
ATOM   1015  HD3 ARG    63      74.339  41.983  13.533  1.00  0.00           H  
ATOM   1016  NE  ARG    63      74.612  43.998  13.222  1.00  0.00           N  
ATOM   1017  HE  ARG    63      75.033  44.656  13.862  1.00  0.00           H  
ATOM   1018  CZ  ARG    63      73.680  44.414  12.404  1.00  0.00           C  
ATOM   1019  NH1 ARG    63      73.063  43.631  11.556  1.00  0.00           N  
ATOM   1020 HH11 ARG    63      73.357  42.671  11.444  1.00  0.00           H  
ATOM   1021 HH12 ARG    63      72.299  43.967  10.987  1.00  0.00           H  
ATOM   1022  NH2 ARG    63      73.296  45.678  12.449  1.00  0.00           N  
ATOM   1023 HH21 ARG    63      73.727  46.276  13.140  1.00  0.00           H  
ATOM   1024 HH22 ARG    63      72.511  46.012  11.908  1.00  0.00           H  
ATOM   1025  C   ARG    63      79.219  41.556  15.092  1.00  0.00           C  
ATOM   1026  O   ARG    63      79.677  41.512  13.949  1.00  0.00           O  
ATOM   1027  N   LYS    64      79.776  42.364  16.004  1.00  0.00           N  
ATOM   1028  H   LYS    64      79.297  42.391  16.893  1.00  0.00           H  
ATOM   1029  CA  LYS    64      81.022  43.126  15.898  1.00  0.00           C  
ATOM   1030  HA  LYS    64      81.072  43.460  14.861  1.00  0.00           H  
ATOM   1031  CB  LYS    64      80.896  44.360  16.785  1.00  0.00           C  
ATOM   1032  HB2 LYS    64      79.920  44.820  16.635  1.00  0.00           H  
ATOM   1033  HB3 LYS    64      80.940  43.977  17.805  1.00  0.00           H  
ATOM   1034  CG  LYS    64      81.969  45.457  16.594  1.00  0.00           C  
ATOM   1035  HG2 LYS    64      81.856  46.174  17.407  1.00  0.00           H  
ATOM   1036  HG3 LYS    64      82.970  45.037  16.691  1.00  0.00           H  
ATOM   1037  CD  LYS    64      81.806  46.221  15.277  1.00  0.00           C  
ATOM   1038  HD2 LYS    64      81.978  45.548  14.437  1.00  0.00           H  
ATOM   1039  HD3 LYS    64      80.789  46.600  15.177  1.00  0.00           H  
ATOM   1040  CE  LYS    64      82.781  47.414  15.211  1.00  0.00           C  
ATOM   1041  HE2 LYS    64      82.588  48.080  16.053  1.00  0.00           H  
ATOM   1042  HE3 LYS    64      83.805  47.044  15.253  1.00  0.00           H  
ATOM   1043  NZ  LYS    64      82.637  48.091  13.923  1.00  0.00           N  
ATOM   1044  HZ1 LYS    64      81.713  48.474  13.781  1.00  0.00           H  
ATOM   1045  HZ2 LYS    64      83.309  48.838  13.827  1.00  0.00           H  
ATOM   1046  HZ3 LYS    64      82.859  47.458  13.168  1.00  0.00           H  
ATOM   1047  C   LYS    64      82.279  42.333  16.221  1.00  0.00           C  
ATOM   1048  O   LYS    64      82.284  41.393  17.013  1.00  0.00           O  
ATOM   1049  N   VAL    65      83.394  42.722  15.546  1.00  0.00           N  
ATOM   1050  H   VAL    65      83.239  43.400  14.813  1.00  0.00           H  
ATOM   1051  CA  VAL    65      84.757  42.039  15.573  1.00  0.00           C  
ATOM   1052  HA  VAL    65      84.753  41.192  16.258  1.00  0.00           H  
ATOM   1053  CB  VAL    65      85.109  41.579  14.129  1.00  0.00           C  
ATOM   1054  HB  VAL    65      85.457  42.443  13.563  1.00  0.00           H  
ATOM   1055  CG1 VAL    65      86.183  40.505  14.103  1.00  0.00           C  
ATOM   1056 HG11 VAL    65      85.856  39.619  14.647  1.00  0.00           H  
ATOM   1057 HG12 VAL    65      86.465  40.227  13.087  1.00  0.00           H  
ATOM   1058 HG13 VAL    65      87.105  40.934  14.495  1.00  0.00           H  
ATOM   1059  CG2 VAL    65      83.937  40.914  13.383  1.00  0.00           C  
ATOM   1060 HG21 VAL    65      83.126  41.626  13.227  1.00  0.00           H  
ATOM   1061 HG22 VAL    65      84.161  40.599  12.364  1.00  0.00           H  
ATOM   1062 HG23 VAL    65      83.509  40.088  13.950  1.00  0.00           H  
ATOM   1063  C   VAL    65      85.891  42.906  16.191  1.00  0.00           C  
ATOM   1064  O   VAL    65      87.082  42.886  15.780  1.00  0.00           O  
ATOM   1065  OXT VAL    65      85.626  43.603  17.189  1.00  0.00           O  
TER    1066      VAL    65 
ATOM   1066  N   ASP    66      36.482  51.021  62.333  1.00  0.00           N  
ATOM   1067  H1  ASP    66      37.187  50.641  61.717  1.00  0.00           H  
ATOM   1068  H2  ASP    66      36.646  50.793  63.303  1.00  0.00           H  
ATOM   1069  H3  ASP    66      36.536  52.026  62.243  1.00  0.00           H  
ATOM   1070  CA  ASP    66      35.167  50.604  61.946  1.00  0.00           C  
ATOM   1071  HA  ASP    66      34.618  50.177  62.786  1.00  0.00           H  
ATOM   1072  CB  ASP    66      34.309  51.762  61.474  1.00  0.00           C  
ATOM   1073  HB2 ASP    66      34.208  52.493  62.276  1.00  0.00           H  
ATOM   1074  HB3 ASP    66      34.830  52.250  60.650  1.00  0.00           H  
ATOM   1075  CG  ASP    66      32.936  51.363  60.923  1.00  0.00           C  
ATOM   1076  OD1 ASP    66      32.326  52.167  60.197  1.00  0.00           O  
ATOM   1077  OD2 ASP    66      32.518  50.272  61.302  1.00  0.00           O  
ATOM   1078  C   ASP    66      35.330  49.548  60.808  1.00  0.00           C  
ATOM   1079  O   ASP    66      35.951  49.876  59.781  1.00  0.00           O  
ATOM   1080  N   GLY    67      34.680  48.388  61.116  1.00  0.00           N  
ATOM   1081  H   GLY    67      34.215  48.318  62.010  1.00  0.00           H  
ATOM   1082  CA  GLY    67      34.721  47.204  60.272  1.00  0.00           C  
ATOM   1083  HA2 GLY    67      35.771  46.944  60.138  1.00  0.00           H  
ATOM   1084  HA3 GLY    67      34.216  46.387  60.787  1.00  0.00           H  
ATOM   1085  C   GLY    67      34.089  47.399  58.894  1.00  0.00           C  
ATOM   1086  O   GLY    67      34.614  46.845  57.930  1.00  0.00           O  
ATOM   1087  N   LYS    68      33.056  48.225  58.761  1.00  0.00           N  
ATOM   1088  H   LYS    68      32.576  48.522  59.599  1.00  0.00           H  
ATOM   1089  CA  LYS    68      32.632  48.764  57.474  1.00  0.00           C  
ATOM   1090  HA  LYS    68      32.401  47.938  56.802  1.00  0.00           H  
ATOM   1091  CB  LYS    68      31.367  49.626  57.747  1.00  0.00           C  
ATOM   1092  HB2 LYS    68      30.613  49.022  58.253  1.00  0.00           H  
ATOM   1093  HB3 LYS    68      31.578  50.499  58.365  1.00  0.00           H  
ATOM   1094  CG  LYS    68      30.712  50.145  56.450  1.00  0.00           C  
ATOM   1095  HG2 LYS    68      31.480  50.599  55.824  1.00  0.00           H  
ATOM   1096  HG3 LYS    68      30.316  49.321  55.856  1.00  0.00           H  
ATOM   1097  CD  LYS    68      29.597  51.186  56.641  1.00  0.00           C  
ATOM   1098  HD2 LYS    68      30.024  52.050  57.150  1.00  0.00           H  
ATOM   1099  HD3 LYS    68      29.246  51.483  55.652  1.00  0.00           H  
ATOM   1100  CE  LYS    68      28.433  50.711  57.509  1.00  0.00           C  
ATOM   1101  HE2 LYS    68      28.816  50.497  58.507  1.00  0.00           H  
ATOM   1102  HE3 LYS    68      27.740  51.551  57.551  1.00  0.00           H  
ATOM   1103  NZ  LYS    68      27.776  49.526  56.950  1.00  0.00           N  
ATOM   1104  HZ1 LYS    68      28.404  48.740  56.851  1.00  0.00           H  
ATOM   1105  HZ2 LYS    68      26.982  49.231  57.500  1.00  0.00           H  
ATOM   1106  HZ3 LYS    68      27.397  49.708  56.031  1.00  0.00           H  
ATOM   1107  C   LYS    68      33.750  49.546  56.779  1.00  0.00           C  
ATOM   1108  O   LYS    68      34.162  49.111  55.710  1.00  0.00           O  
ATOM   1109  N   LEU    69      34.157  50.716  57.265  1.00  0.00           N  
ATOM   1110  H   LEU    69      33.766  50.995  58.153  1.00  0.00           H  
ATOM   1111  CA  LEU    69      35.134  51.620  56.576  1.00  0.00           C  
ATOM   1112  HA  LEU    69      34.725  51.871  55.598  1.00  0.00           H  
ATOM   1113  CB  LEU    69      35.315  52.939  57.335  1.00  0.00           C  
ATOM   1114  HB2 LEU    69      35.767  52.687  58.294  1.00  0.00           H  
ATOM   1115  HB3 LEU    69      36.023  53.594  56.829  1.00  0.00           H  
ATOM   1116  CG  LEU    69      34.037  53.739  57.556  1.00  0.00           C  
ATOM   1117  HG  LEU    69      33.247  53.141  58.010  1.00  0.00           H  
ATOM   1118  CD1 LEU    69      34.319  54.888  58.509  1.00  0.00           C  
ATOM   1119 HD11 LEU    69      35.100  55.555  58.145  1.00  0.00           H  
ATOM   1120 HD12 LEU    69      33.422  55.475  58.711  1.00  0.00           H  
ATOM   1121 HD13 LEU    69      34.640  54.492  59.472  1.00  0.00           H  
ATOM   1122  CD2 LEU    69      33.480  54.348  56.262  1.00  0.00           C  
ATOM   1123 HD21 LEU    69      33.212  53.573  55.544  1.00  0.00           H  
ATOM   1124 HD22 LEU    69      32.616  54.972  56.490  1.00  0.00           H  
ATOM   1125 HD23 LEU    69      34.240  54.998  55.830  1.00  0.00           H  
ATOM   1126  C   LEU    69      36.472  51.012  56.287  1.00  0.00           C  
ATOM   1127  O   LEU    69      37.005  51.179  55.212  1.00  0.00           O  
ATOM   1128  N   GLU    70      37.107  50.292  57.247  1.00  0.00           N  
ATOM   1129  H   GLU    70      36.692  50.271  58.168  1.00  0.00           H  
ATOM   1130  CA  GLU    70      38.268  49.391  56.994  1.00  0.00           C  
ATOM   1131  HA  GLU    70      39.118  50.031  56.756  1.00  0.00           H  
ATOM   1132  CB  GLU    70      38.636  48.701  58.309  1.00  0.00           C  
ATOM   1133  HB2 GLU    70      38.583  49.401  59.143  1.00  0.00           H  
ATOM   1134  HB3 GLU    70      37.900  47.916  58.478  1.00  0.00           H  
ATOM   1135  CG  GLU    70      40.013  48.001  58.253  1.00  0.00           C  
ATOM   1136  HG2 GLU    70      39.965  47.158  57.564  1.00  0.00           H  
ATOM   1137  HG3 GLU    70      40.746  48.731  57.912  1.00  0.00           H  
ATOM   1138  CD  GLU    70      40.454  47.609  59.668  1.00  0.00           C  
ATOM   1139  OE1 GLU    70      39.933  48.137  60.680  1.00  0.00           O  
ATOM   1140  OE2 GLU    70      41.311  46.716  59.782  1.00  0.00           O  
ATOM   1141  C   GLU    70      38.164  48.470  55.785  1.00  0.00           C  
ATOM   1142  O   GLU    70      39.082  48.419  54.949  1.00  0.00           O  
ATOM   1143  N   ALA    71      37.065  47.706  55.653  1.00  0.00           N  
ATOM   1144  H   ALA    71      36.362  47.852  56.363  1.00  0.00           H  
ATOM   1145  CA  ALA    71      36.860  46.837  54.492  1.00  0.00           C  
ATOM   1146  HA  ALA    71      37.753  46.250  54.278  1.00  0.00           H  
ATOM   1147  CB  ALA    71      35.737  45.820  54.830  1.00  0.00           C  
ATOM   1148  HB1 ALA    71      34.801  46.333  55.056  1.00  0.00           H  
ATOM   1149  HB2 ALA    71      35.581  45.138  53.995  1.00  0.00           H  
ATOM   1150  HB3 ALA    71      36.037  45.257  55.714  1.00  0.00           H  
ATOM   1151  C   ALA    71      36.529  47.583  53.195  1.00  0.00           C  
ATOM   1152  O   ALA    71      36.931  47.215  52.095  1.00  0.00           O  
ATOM   1153  N   MET    72      35.859  48.741  53.389  1.00  0.00           N  
ATOM   1154  H   MET    72      35.481  48.954  54.301  1.00  0.00           H  
ATOM   1155  CA  MET    72      35.587  49.689  52.246  1.00  0.00           C  
ATOM   1156  HA  MET    72      35.106  49.183  51.409  1.00  0.00           H  
ATOM   1157  CB  MET    72      34.625  50.839  52.701  1.00  0.00           C  
ATOM   1158  HB2 MET    72      33.826  50.349  53.258  1.00  0.00           H  
ATOM   1159  HB3 MET    72      35.160  51.539  53.342  1.00  0.00           H  
ATOM   1160  CG  MET    72      33.990  51.566  51.521  1.00  0.00           C  
ATOM   1161  HG2 MET    72      34.768  51.988  50.885  1.00  0.00           H  
ATOM   1162  HG3 MET    72      33.454  50.850  50.898  1.00  0.00           H  
ATOM   1163  SD  MET    72      32.840  52.945  52.026  1.00  0.00           S  
ATOM   1164  CE  MET    72      34.109  54.145  52.556  1.00  0.00           C  
ATOM   1165  HE1 MET    72      34.691  54.449  51.686  1.00  0.00           H  
ATOM   1166  HE2 MET    72      33.620  55.043  52.933  1.00  0.00           H  
ATOM   1167  HE3 MET    72      34.727  53.733  53.353  1.00  0.00           H  
ATOM   1168  C   MET    72      36.864  50.366  51.651  1.00  0.00           C  
ATOM   1169  O   MET    72      36.973  50.625  50.436  1.00  0.00           O  
ATOM   1170  N   TYR    73      37.890  50.680  52.471  1.00  0.00           N  
ATOM   1171  H   TYR    73      37.691  50.602  53.458  1.00  0.00           H  
ATOM   1172  CA  TYR    73      39.225  51.000  52.032  1.00  0.00           C  
ATOM   1173  HA  TYR    73      39.220  51.833  51.329  1.00  0.00           H  
ATOM   1174  CB  TYR    73      40.014  51.447  53.275  1.00  0.00           C  
ATOM   1175  HB2 TYR    73      39.666  52.441  53.556  1.00  0.00           H  
ATOM   1176  HB3 TYR    73      39.820  50.783  54.117  1.00  0.00           H  
ATOM   1177  CG  TYR    73      41.523  51.520  53.063  1.00  0.00           C  
ATOM   1178  CD1 TYR    73      42.106  52.584  52.356  1.00  0.00           C  
ATOM   1179  HD1 TYR    73      41.469  53.428  52.112  1.00  0.00           H  
ATOM   1180  CE1 TYR    73      43.416  52.523  51.860  1.00  0.00           C  
ATOM   1181  HE1 TYR    73      43.862  53.393  51.387  1.00  0.00           H  
ATOM   1182  CZ  TYR    73      44.154  51.365  52.148  1.00  0.00           C  
ATOM   1183  OH  TYR    73      45.423  51.294  51.661  1.00  0.00           O  
ATOM   1184  HH  TYR    73      45.632  52.025  51.054  1.00  0.00           H  
ATOM   1185  CE2 TYR    73      43.653  50.340  52.949  1.00  0.00           C  
ATOM   1186  HE2 TYR    73      44.265  49.474  53.183  1.00  0.00           H  
ATOM   1187  CD2 TYR    73      42.334  50.426  53.412  1.00  0.00           C  
ATOM   1188  HD2 TYR    73      41.885  49.580  53.923  1.00  0.00           H  
ATOM   1189  C   TYR    73      39.962  49.895  51.300  1.00  0.00           C  
ATOM   1190  O   TYR    73      40.660  50.171  50.310  1.00  0.00           O  
ATOM   1191  N   ILE    74      39.801  48.616  51.678  1.00  0.00           N  
ATOM   1192  H   ILE    74      39.195  48.448  52.469  1.00  0.00           H  
ATOM   1193  CA  ILE    74      40.399  47.443  50.953  1.00  0.00           C  
ATOM   1194  HA  ILE    74      41.439  47.669  50.720  1.00  0.00           H  
ATOM   1195  CB  ILE    74      40.394  46.179  51.831  1.00  0.00           C  
ATOM   1196  HB  ILE    74      39.373  46.076  52.196  1.00  0.00           H  
ATOM   1197  CG2 ILE    74      40.756  44.919  51.001  1.00  0.00           C  
ATOM   1198 HG21 ILE    74      41.752  45.018  50.569  1.00  0.00           H  
ATOM   1199 HG22 ILE    74      40.716  44.049  51.657  1.00  0.00           H  
ATOM   1200 HG23 ILE    74      40.000  44.732  50.238  1.00  0.00           H  
ATOM   1201  CG1 ILE    74      41.378  46.376  53.027  1.00  0.00           C  
ATOM   1202 HG12 ILE    74      42.402  46.316  52.657  1.00  0.00           H  
ATOM   1203 HG13 ILE    74      41.210  47.360  53.465  1.00  0.00           H  
ATOM   1204  CD1 ILE    74      41.163  45.330  54.133  1.00  0.00           C  
ATOM   1205 HD11 ILE    74      41.340  44.327  53.743  1.00  0.00           H  
ATOM   1206 HD12 ILE    74      41.893  45.483  54.928  1.00  0.00           H  
ATOM   1207 HD13 ILE    74      40.142  45.404  54.505  1.00  0.00           H  
ATOM   1208  C   ILE    74      39.765  47.221  49.579  1.00  0.00           C  
ATOM   1209  O   ILE    74      40.467  47.003  48.586  1.00  0.00           O  
ATOM   1210  N   LEU    75      38.413  47.258  49.594  1.00  0.00           N  
ATOM   1211  H   LEU    75      37.924  47.313  50.476  1.00  0.00           H  
ATOM   1212  CA  LEU    75      37.623  47.297  48.353  1.00  0.00           C  
ATOM   1213  HA  LEU    75      37.714  46.337  47.844  1.00  0.00           H  
ATOM   1214  CB  LEU    75      36.137  47.462  48.780  1.00  0.00           C  
ATOM   1215  HB2 LEU    75      35.886  46.810  49.617  1.00  0.00           H  
ATOM   1216  HB3 LEU    75      36.058  48.493  49.124  1.00  0.00           H  
ATOM   1217  CG  LEU    75      35.108  47.294  47.638  1.00  0.00           C  
ATOM   1218  HG  LEU    75      35.521  47.681  46.706  1.00  0.00           H  
ATOM   1219  CD1 LEU    75      34.740  45.805  47.472  1.00  0.00           C  
ATOM   1220 HD11 LEU    75      34.304  45.433  48.399  1.00  0.00           H  
ATOM   1221 HD12 LEU    75      34.045  45.710  46.638  1.00  0.00           H  
ATOM   1222 HD13 LEU    75      35.629  45.225  47.227  1.00  0.00           H  
ATOM   1223  CD2 LEU    75      33.825  48.106  47.891  1.00  0.00           C  
ATOM   1224 HD21 LEU    75      34.068  49.166  47.969  1.00  0.00           H  
ATOM   1225 HD22 LEU    75      33.119  47.946  47.076  1.00  0.00           H  
ATOM   1226 HD23 LEU    75      33.375  47.784  48.830  1.00  0.00           H  
ATOM   1227  C   LEU    75      38.064  48.421  47.386  1.00  0.00           C  
ATOM   1228  O   LEU    75      38.138  48.137  46.194  1.00  0.00           O  
ATOM   1229  N   PHE    76      38.397  49.637  47.854  1.00  0.00           N  
ATOM   1230  H   PHE    76      38.183  49.825  48.823  1.00  0.00           H  
ATOM   1231  CA  PHE    76      38.723  50.740  46.969  1.00  0.00           C  
ATOM   1232  HA  PHE    76      37.995  50.738  46.159  1.00  0.00           H  
ATOM   1233  CB  PHE    76      38.537  52.066  47.746  1.00  0.00           C  
ATOM   1234  HB2 PHE    76      37.557  52.117  48.221  1.00  0.00           H  
ATOM   1235  HB3 PHE    76      39.300  52.200  48.512  1.00  0.00           H  
ATOM   1236  CG  PHE    76      38.594  53.214  46.744  1.00  0.00           C  
ATOM   1237  CD1 PHE    76      37.460  53.533  45.992  1.00  0.00           C  
ATOM   1238  HD1 PHE    76      36.509  53.038  46.164  1.00  0.00           H  
ATOM   1239  CE1 PHE    76      37.544  54.505  45.002  1.00  0.00           C  
ATOM   1240  HE1 PHE    76      36.669  54.766  44.415  1.00  0.00           H  
ATOM   1241  CZ  PHE    76      38.744  55.157  44.710  1.00  0.00           C  
ATOM   1242  HZ  PHE    76      38.810  55.877  43.899  1.00  0.00           H  
ATOM   1243  CE2 PHE    76      39.890  54.842  45.441  1.00  0.00           C  
ATOM   1244  HE2 PHE    76      40.839  55.324  45.229  1.00  0.00           H  
ATOM   1245  CD2 PHE    76      39.794  53.876  46.477  1.00  0.00           C  
ATOM   1246  HD2 PHE    76      40.674  53.645  47.069  1.00  0.00           H  
ATOM   1247  C   PHE    76      40.133  50.618  46.368  1.00  0.00           C  
ATOM   1248  O   PHE    76      40.327  50.935  45.210  1.00  0.00           O  
ATOM   1249  N   VAL    77      41.098  50.118  47.134  1.00  0.00           N  
ATOM   1250  H   VAL    77      40.818  49.869  48.072  1.00  0.00           H  
ATOM   1251  CA  VAL    77      42.481  49.904  46.650  1.00  0.00           C  
ATOM   1252  HA  VAL    77      42.805  50.800  46.122  1.00  0.00           H  
ATOM   1253  CB  VAL    77      43.414  49.636  47.838  1.00  0.00           C  
ATOM   1254  HB  VAL    77      42.963  48.876  48.477  1.00  0.00           H  
ATOM   1255  CG1 VAL    77      44.814  49.204  47.416  1.00  0.00           C  
ATOM   1256 HG11 VAL    77      45.251  49.944  46.746  1.00  0.00           H  
ATOM   1257 HG12 VAL    77      45.450  49.086  48.294  1.00  0.00           H  
ATOM   1258 HG13 VAL    77      44.759  48.234  46.922  1.00  0.00           H  
ATOM   1259  CG2 VAL    77      43.563  50.921  48.646  1.00  0.00           C  
ATOM   1260 HG21 VAL    77      42.599  51.231  49.051  1.00  0.00           H  
ATOM   1261 HG22 VAL    77      44.222  50.738  49.494  1.00  0.00           H  
ATOM   1262 HG23 VAL    77      43.950  51.728  48.024  1.00  0.00           H  
ATOM   1263  C   VAL    77      42.508  48.756  45.667  1.00  0.00           C  
ATOM   1264  O   VAL    77      43.266  48.736  44.679  1.00  0.00           O  
ATOM   1265  N   MET    78      41.564  47.802  45.801  1.00  0.00           N  
ATOM   1266  H   MET    78      41.015  47.766  46.648  1.00  0.00           H  
ATOM   1267  CA  MET    78      41.373  46.683  44.844  1.00  0.00           C  
ATOM   1268  HA  MET    78      42.332  46.353  44.445  1.00  0.00           H  
ATOM   1269  CB  MET    78      40.698  45.494  45.528  1.00  0.00           C  
ATOM   1270  HB2 MET    78      39.707  45.794  45.870  1.00  0.00           H  
ATOM   1271  HB3 MET    78      40.592  44.685  44.805  1.00  0.00           H  
ATOM   1272  CG  MET    78      41.467  44.925  46.718  1.00  0.00           C  
ATOM   1273  HG2 MET    78      42.007  45.704  47.257  1.00  0.00           H  
ATOM   1274  HG3 MET    78      40.755  44.482  47.414  1.00  0.00           H  
ATOM   1275  SD  MET    78      42.670  43.645  46.280  1.00  0.00           S  
ATOM   1276  CE  MET    78      43.336  43.330  47.939  1.00  0.00           C  
ATOM   1277  HE1 MET    78      42.542  42.994  48.607  1.00  0.00           H  
ATOM   1278  HE2 MET    78      44.102  42.556  47.898  1.00  0.00           H  
ATOM   1279  HE3 MET    78      43.788  44.240  48.333  1.00  0.00           H  
ATOM   1280  C   MET    78      40.488  47.078  43.607  1.00  0.00           C  
ATOM   1281  O   MET    78      40.475  46.370  42.592  1.00  0.00           O  
ATOM   1282  N   PHE    79      39.767  48.183  43.678  1.00  0.00           N  
ATOM   1283  H   PHE    79      39.816  48.733  44.524  1.00  0.00           H  
ATOM   1284  CA  PHE    79      38.839  48.653  42.657  1.00  0.00           C  
ATOM   1285  HA  PHE    79      38.368  47.762  42.240  1.00  0.00           H  
ATOM   1286  CB  PHE    79      37.770  49.534  43.259  1.00  0.00           C  
ATOM   1287  HB2 PHE    79      37.151  48.941  43.933  1.00  0.00           H  
ATOM   1288  HB3 PHE    79      38.236  50.349  43.812  1.00  0.00           H  
ATOM   1289  CG  PHE    79      36.834  50.155  42.207  1.00  0.00           C  
ATOM   1290  CD1 PHE    79      35.948  49.350  41.455  1.00  0.00           C  
ATOM   1291  HD1 PHE    79      35.888  48.285  41.662  1.00  0.00           H  
ATOM   1292  CE1 PHE    79      35.102  49.908  40.458  1.00  0.00           C  
ATOM   1293  HE1 PHE    79      34.406  49.283  39.905  1.00  0.00           H  
ATOM   1294  CZ  PHE    79      35.161  51.264  40.236  1.00  0.00           C  
ATOM   1295  HZ  PHE    79      34.513  51.711  39.489  1.00  0.00           H  
ATOM   1296  CE2 PHE    79      36.029  52.084  40.954  1.00  0.00           C  
ATOM   1297  HE2 PHE    79      36.073  53.145  40.728  1.00  0.00           H  
ATOM   1298  CD2 PHE    79      36.868  51.529  41.917  1.00  0.00           C  
ATOM   1299  HD2 PHE    79      37.554  52.172  42.460  1.00  0.00           H  
ATOM   1300  C   PHE    79      39.572  49.351  41.481  1.00  0.00           C  
ATOM   1301  O   PHE    79      39.243  49.133  40.302  1.00  0.00           O  
ATOM   1302  N   LEU    80      40.594  50.189  41.779  1.00  0.00           N  
ATOM   1303  H   LEU    80      40.695  50.491  42.738  1.00  0.00           H  
ATOM   1304  CA  LEU    80      41.559  50.714  40.810  1.00  0.00           C  
ATOM   1305  HA  LEU    80      41.007  51.253  40.040  1.00  0.00           H  
ATOM   1306  CB  LEU    80      42.481  51.711  41.541  1.00  0.00           C  
ATOM   1307  HB2 LEU    80      42.726  51.356  42.542  1.00  0.00           H  
ATOM   1308  HB3 LEU    80      43.415  51.790  40.985  1.00  0.00           H  
ATOM   1309  CG  LEU    80      41.916  53.155  41.606  1.00  0.00           C  
ATOM   1310  HG  LEU    80      41.733  53.493  40.586  1.00  0.00           H  
ATOM   1311  CD1 LEU    80      40.621  53.255  42.380  1.00  0.00           C  
ATOM   1312 HD11 LEU    80      40.783  52.929  43.408  1.00  0.00           H  
ATOM   1313 HD12 LEU    80      40.295  54.294  42.403  1.00  0.00           H  
ATOM   1314 HD13 LEU    80      39.841  52.654  41.914  1.00  0.00           H  
ATOM   1315  CD2 LEU    80      42.925  54.077  42.232  1.00  0.00           C  
ATOM   1316 HD21 LEU    80      43.823  54.107  41.614  1.00  0.00           H  
ATOM   1317 HD22 LEU    80      42.534  55.094  42.274  1.00  0.00           H  
ATOM   1318 HD23 LEU    80      43.189  53.768  43.244  1.00  0.00           H  
ATOM   1319  C   LEU    80      42.333  49.595  40.064  1.00  0.00           C  
ATOM   1320  O   LEU    80      42.543  49.735  38.867  1.00  0.00           O  
ATOM   1321  N   PHE    81      42.610  48.469  40.704  1.00  0.00           N  
ATOM   1322  H   PHE    81      42.677  48.505  41.711  1.00  0.00           H  
ATOM   1323  CA  PHE    81      43.082  47.271  39.983  1.00  0.00           C  
ATOM   1324  HA  PHE    81      43.896  47.562  39.320  1.00  0.00           H  
ATOM   1325  CB  PHE    81      43.578  46.246  40.981  1.00  0.00           C  
ATOM   1326  HB2 PHE    81      44.309  46.717  41.638  1.00  0.00           H  
ATOM   1327  HB3 PHE    81      42.748  45.931  41.613  1.00  0.00           H  
ATOM   1328  CG  PHE    81      44.203  45.011  40.361  1.00  0.00           C  
ATOM   1329  CD1 PHE    81      45.118  45.130  39.309  1.00  0.00           C  
ATOM   1330  HD1 PHE    81      45.355  46.100  38.884  1.00  0.00           H  
ATOM   1331  CE1 PHE    81      45.762  43.981  38.801  1.00  0.00           C  
ATOM   1332  HE1 PHE    81      46.461  44.065  37.974  1.00  0.00           H  
ATOM   1333  CZ  PHE    81      45.506  42.735  39.374  1.00  0.00           C  
ATOM   1334  HZ  PHE    81      45.958  41.838  38.961  1.00  0.00           H  
ATOM   1335  CE2 PHE    81      44.600  42.651  40.433  1.00  0.00           C  
ATOM   1336  HE2 PHE    81      44.374  41.675  40.854  1.00  0.00           H  
ATOM   1337  CD2 PHE    81      43.959  43.760  40.961  1.00  0.00           C  
ATOM   1338  HD2 PHE    81      43.258  43.661  41.784  1.00  0.00           H  
ATOM   1339  C   PHE    81      41.997  46.630  39.109  1.00  0.00           C  
ATOM   1340  O   PHE    81      42.186  46.369  37.921  1.00  0.00           O  
ATOM   1341  N   ALA    82      40.780  46.453  39.624  1.00  0.00           N  
ATOM   1342  H   ALA    82      40.671  46.589  40.619  1.00  0.00           H  
ATOM   1343  CA  ALA    82      39.621  45.887  38.892  1.00  0.00           C  
ATOM   1344  HA  ALA    82      39.905  44.891  38.552  1.00  0.00           H  
ATOM   1345  CB  ALA    82      38.389  45.774  39.784  1.00  0.00           C  
ATOM   1346  HB1 ALA    82      38.144  46.785  40.110  1.00  0.00           H  
ATOM   1347  HB2 ALA    82      37.576  45.332  39.206  1.00  0.00           H  
ATOM   1348  HB3 ALA    82      38.568  45.167  40.671  1.00  0.00           H  
ATOM   1349  C   ALA    82      39.301  46.675  37.658  1.00  0.00           C  
ATOM   1350  O   ALA    82      39.017  46.096  36.620  1.00  0.00           O  
ATOM   1351  N   VAL    83      39.358  48.013  37.718  1.00  0.00           N  
ATOM   1352  H   VAL    83      39.423  48.396  38.650  1.00  0.00           H  
ATOM   1353  CA  VAL    83      39.341  48.949  36.586  1.00  0.00           C  
ATOM   1354  HA  VAL    83      38.383  48.775  36.095  1.00  0.00           H  
ATOM   1355  CB  VAL    83      39.406  50.383  37.094  1.00  0.00           C  
ATOM   1356  HB  VAL    83      40.158  50.456  37.880  1.00  0.00           H  
ATOM   1357  CG1 VAL    83      39.650  51.432  36.048  1.00  0.00           C  
ATOM   1358 HG11 VAL    83      38.896  51.367  35.264  1.00  0.00           H  
ATOM   1359 HG12 VAL    83      39.674  52.435  36.473  1.00  0.00           H  
ATOM   1360 HG13 VAL    83      40.629  51.250  35.606  1.00  0.00           H  
ATOM   1361  CG2 VAL    83      38.030  50.782  37.738  1.00  0.00           C  
ATOM   1362 HG21 VAL    83      37.794  50.125  38.576  1.00  0.00           H  
ATOM   1363 HG22 VAL    83      38.060  51.800  38.127  1.00  0.00           H  
ATOM   1364 HG23 VAL    83      37.225  50.697  37.009  1.00  0.00           H  
ATOM   1365  C   VAL    83      40.436  48.624  35.533  1.00  0.00           C  
ATOM   1366  O   VAL    83      40.118  48.382  34.358  1.00  0.00           O  
ATOM   1367  N   THR    84      41.738  48.673  35.945  1.00  0.00           N  
ATOM   1368  H   THR    84      41.920  48.910  36.910  1.00  0.00           H  
ATOM   1369  CA  THR    84      42.885  48.411  35.028  1.00  0.00           C  
ATOM   1370  HA  THR    84      42.789  49.083  34.176  1.00  0.00           H  
ATOM   1371  CB  THR    84      44.233  48.719  35.667  1.00  0.00           C  
ATOM   1372  HB  THR    84      45.007  48.448  34.949  1.00  0.00           H  
ATOM   1373  CG2 THR    84      44.375  50.181  36.045  1.00  0.00           C  
ATOM   1374 HG21 THR    84      43.604  50.507  36.744  1.00  0.00           H  
ATOM   1375 HG22 THR    84      45.357  50.363  36.482  1.00  0.00           H  
ATOM   1376 HG23 THR    84      44.284  50.783  35.141  1.00  0.00           H  
ATOM   1377  OG1 THR    84      44.433  47.986  36.829  1.00  0.00           O  
ATOM   1378  HG1 THR    84      45.275  48.258  37.234  1.00  0.00           H  
ATOM   1379  C   THR    84      42.967  46.999  34.436  1.00  0.00           C  
ATOM   1380  O   THR    84      43.528  46.806  33.339  1.00  0.00           O  
ATOM   1381  N   VAL    85      42.320  45.997  35.065  1.00  0.00           N  
ATOM   1382  H   VAL    85      42.019  46.178  36.012  1.00  0.00           H  
ATOM   1383  CA  VAL    85      41.970  44.702  34.444  1.00  0.00           C  
ATOM   1384  HA  VAL    85      42.788  44.413  33.784  1.00  0.00           H  
ATOM   1385  CB  VAL    85      41.837  43.655  35.561  1.00  0.00           C  
ATOM   1386  HB  VAL    85      41.041  43.962  36.240  1.00  0.00           H  
ATOM   1387  CG1 VAL    85      41.460  42.296  34.973  1.00  0.00           C  
ATOM   1388 HG11 VAL    85      42.208  41.959  34.255  1.00  0.00           H  
ATOM   1389 HG12 VAL    85      41.309  41.570  35.772  1.00  0.00           H  
ATOM   1390 HG13 VAL    85      40.518  42.382  34.432  1.00  0.00           H  
ATOM   1391  CG2 VAL    85      43.092  43.463  36.391  1.00  0.00           C  
ATOM   1392 HG21 VAL    85      43.365  44.400  36.875  1.00  0.00           H  
ATOM   1393 HG22 VAL    85      42.924  42.704  37.155  1.00  0.00           H  
ATOM   1394 HG23 VAL    85      43.918  43.184  35.736  1.00  0.00           H  
ATOM   1395  C   VAL    85      40.747  44.769  33.556  1.00  0.00           C  
ATOM   1396  O   VAL    85      40.718  44.136  32.496  1.00  0.00           O  
ATOM   1397  N   GLY    86      39.732  45.586  33.906  1.00  0.00           N  
ATOM   1398  H   GLY    86      39.830  46.114  34.762  1.00  0.00           H  
ATOM   1399  CA  GLY    86      38.447  45.698  33.186  1.00  0.00           C  
ATOM   1400  HA2 GLY    86      38.024  44.700  33.076  1.00  0.00           H  
ATOM   1401  HA3 GLY    86      37.785  46.297  33.811  1.00  0.00           H  
ATOM   1402  C   GLY    86      38.500  46.287  31.794  1.00  0.00           C  
ATOM   1403  O   GLY    86      37.799  45.814  30.914  1.00  0.00           O  
ATOM   1404  N   SER    87      39.428  47.239  31.553  1.00  0.00           N  
ATOM   1405  H   SER    87      39.919  47.655  32.331  1.00  0.00           H  
ATOM   1406  CA  SER    87      39.732  47.700  30.201  1.00  0.00           C  
ATOM   1407  HA  SER    87      38.815  47.733  29.612  1.00  0.00           H  
ATOM   1408  CB  SER    87      40.329  49.135  30.274  1.00  0.00           C  
ATOM   1409  HB2 SER    87      41.274  49.077  30.813  1.00  0.00           H  
ATOM   1410  HB3 SER    87      40.497  49.524  29.270  1.00  0.00           H  
ATOM   1411  OG  SER    87      39.385  49.970  30.966  1.00  0.00           O  
ATOM   1412  HG  SER    87      39.818  50.838  31.045  1.00  0.00           H  
ATOM   1413  C   SER    87      40.722  46.846  29.438  1.00  0.00           C  
ATOM   1414  O   SER    87      40.851  47.049  28.243  1.00  0.00           O  
ATOM   1415  N   LEU    88      41.379  45.850  30.049  1.00  0.00           N  
ATOM   1416  H   LEU    88      41.172  45.694  31.025  1.00  0.00           H  
ATOM   1417  CA  LEU    88      42.226  44.864  29.441  1.00  0.00           C  
ATOM   1418  HA  LEU    88      42.682  45.307  28.556  1.00  0.00           H  
ATOM   1419  CB  LEU    88      43.349  44.523  30.447  1.00  0.00           C  
ATOM   1420  HB2 LEU    88      43.849  45.452  30.720  1.00  0.00           H  
ATOM   1421  HB3 LEU    88      42.891  44.112  31.347  1.00  0.00           H  
ATOM   1422  CG  LEU    88      44.439  43.565  29.999  1.00  0.00           C  
ATOM   1423  HG  LEU    88      44.021  42.581  29.787  1.00  0.00           H  
ATOM   1424  CD1 LEU    88      45.126  44.066  28.719  1.00  0.00           C  
ATOM   1425 HD11 LEU    88      45.631  45.011  28.916  1.00  0.00           H  
ATOM   1426 HD12 LEU    88      45.880  43.336  28.423  1.00  0.00           H  
ATOM   1427 HD13 LEU    88      44.439  44.171  27.879  1.00  0.00           H  
ATOM   1428  CD2 LEU    88      45.478  43.420  31.125  1.00  0.00           C  
ATOM   1429 HD21 LEU    88      45.002  42.940  31.981  1.00  0.00           H  
ATOM   1430 HD22 LEU    88      46.253  42.737  30.778  1.00  0.00           H  
ATOM   1431 HD23 LEU    88      45.914  44.384  31.386  1.00  0.00           H  
ATOM   1432  C   LEU    88      41.520  43.564  28.962  1.00  0.00           C  
ATOM   1433  O   LEU    88      41.864  43.047  27.872  1.00  0.00           O  
ATOM   1434  N   ILE    89      40.440  43.143  29.605  1.00  0.00           N  
ATOM   1435  H   ILE    89      40.202  43.618  30.464  1.00  0.00           H  
ATOM   1436  CA  ILE    89      39.552  42.050  29.117  1.00  0.00           C  
ATOM   1437  HA  ILE    89      40.174  41.305  28.621  1.00  0.00           H  
ATOM   1438  CB  ILE    89      38.781  41.364  30.254  1.00  0.00           C  
ATOM   1439  HB  ILE    89      38.214  42.133  30.779  1.00  0.00           H  
ATOM   1440  CG2 ILE    89      37.795  40.295  29.766  1.00  0.00           C  
ATOM   1441 HG21 ILE    89      38.348  39.540  29.207  1.00  0.00           H  
ATOM   1442 HG22 ILE    89      37.272  39.868  30.622  1.00  0.00           H  
ATOM   1443 HG23 ILE    89      37.025  40.717  29.121  1.00  0.00           H  
ATOM   1444  CG1 ILE    89      39.851  40.815  31.268  1.00  0.00           C  
ATOM   1445 HG12 ILE    89      40.379  39.977  30.812  1.00  0.00           H  
ATOM   1446 HG13 ILE    89      40.568  41.580  31.564  1.00  0.00           H  
ATOM   1447  CD1 ILE    89      39.235  40.358  32.581  1.00  0.00           C  
ATOM   1448 HD11 ILE    89      38.465  39.604  32.418  1.00  0.00           H  
ATOM   1449 HD12 ILE    89      39.981  39.982  33.282  1.00  0.00           H  
ATOM   1450 HD13 ILE    89      38.732  41.208  33.041  1.00  0.00           H  
ATOM   1451  C   ILE    89      38.537  42.569  28.085  1.00  0.00           C  
ATOM   1452  O   ILE    89      38.474  41.935  27.053  1.00  0.00           O  
ATOM   1453  N   LEU    90      37.939  43.736  28.309  1.00  0.00           N  
ATOM   1454  H   LEU    90      38.029  44.138  29.231  1.00  0.00           H  
ATOM   1455  CA  LEU    90      37.179  44.466  27.319  1.00  0.00           C  
ATOM   1456  HA  LEU    90      36.279  43.912  27.055  1.00  0.00           H  
ATOM   1457  CB  LEU    90      36.825  45.858  27.883  1.00  0.00           C  
ATOM   1458  HB2 LEU    90      36.227  45.665  28.774  1.00  0.00           H  
ATOM   1459  HB3 LEU    90      37.726  46.382  28.204  1.00  0.00           H  
ATOM   1460  CG  LEU    90      36.021  46.741  26.937  1.00  0.00           C  
ATOM   1461  HG  LEU    90      35.443  46.097  26.275  1.00  0.00           H  
ATOM   1462  CD1 LEU    90      35.014  47.592  27.752  1.00  0.00           C  
ATOM   1463 HD11 LEU    90      35.571  48.213  28.453  1.00  0.00           H  
ATOM   1464 HD12 LEU    90      34.479  48.256  27.074  1.00  0.00           H  
ATOM   1465 HD13 LEU    90      34.324  46.952  28.301  1.00  0.00           H  
ATOM   1466  CD2 LEU    90      36.895  47.678  26.144  1.00  0.00           C  
ATOM   1467 HD21 LEU    90      37.595  47.135  25.508  1.00  0.00           H  
ATOM   1468 HD22 LEU    90      36.282  48.313  25.505  1.00  0.00           H  
ATOM   1469 HD23 LEU    90      37.469  48.337  26.795  1.00  0.00           H  
ATOM   1470  C   LEU    90      38.119  44.684  26.108  1.00  0.00           C  
ATOM   1471  O   LEU    90      37.689  44.568  24.959  1.00  0.00           O  
ATOM   1472  N   GLY    91      39.408  44.982  26.387  1.00  0.00           N  
ATOM   1473  H   GLY    91      39.655  44.960  27.365  1.00  0.00           H  
ATOM   1474  CA  GLY    91      40.464  45.246  25.399  1.00  0.00           C  
ATOM   1475  HA2 GLY    91      40.128  46.023  24.712  1.00  0.00           H  
ATOM   1476  HA3 GLY    91      41.346  45.578  25.945  1.00  0.00           H  
ATOM   1477  C   GLY    91      40.964  44.072  24.606  1.00  0.00           C  
ATOM   1478  O   GLY    91      41.699  44.308  23.617  1.00  0.00           O  
ATOM   1479  N   TYR    92      40.599  42.836  24.882  1.00  0.00           N  
ATOM   1480  H   TYR    92      40.023  42.699  25.700  1.00  0.00           H  
ATOM   1481  CA  TYR    92      40.807  41.712  24.009  1.00  0.00           C  
ATOM   1482  HA  TYR    92      41.366  42.089  23.152  1.00  0.00           H  
ATOM   1483  CB  TYR    92      41.592  40.628  24.705  1.00  0.00           C  
ATOM   1484  HB2 TYR    92      42.443  41.083  25.213  1.00  0.00           H  
ATOM   1485  HB3 TYR    92      40.985  40.157  25.478  1.00  0.00           H  
ATOM   1486  CG  TYR    92      42.086  39.659  23.724  1.00  0.00           C  
ATOM   1487  CD1 TYR    92      43.098  40.044  22.825  1.00  0.00           C  
ATOM   1488  HD1 TYR    92      43.615  40.993  22.938  1.00  0.00           H  
ATOM   1489  CE1 TYR    92      43.436  39.272  21.703  1.00  0.00           C  
ATOM   1490  HE1 TYR    92      44.229  39.567  21.022  1.00  0.00           H  
ATOM   1491  CZ  TYR    92      42.745  38.061  21.489  1.00  0.00           C  
ATOM   1492  OH  TYR    92      43.086  37.276  20.473  1.00  0.00           O  
ATOM   1493  HH  TYR    92      43.864  37.637  20.013  1.00  0.00           H  
ATOM   1494  CE2 TYR    92      41.766  37.625  22.430  1.00  0.00           C  
ATOM   1495  HE2 TYR    92      41.263  36.676  22.267  1.00  0.00           H  
ATOM   1496  CD2 TYR    92      41.461  38.432  23.513  1.00  0.00           C  
ATOM   1497  HD2 TYR    92      40.686  38.086  24.191  1.00  0.00           H  
ATOM   1498  C   TYR    92      39.494  41.148  23.472  1.00  0.00           C  
ATOM   1499  O   TYR    92      39.517  40.658  22.349  1.00  0.00           O  
ATOM   1500  N   THR    93      38.349  41.353  24.173  1.00  0.00           N  
ATOM   1501  H   THR    93      38.435  41.819  25.065  1.00  0.00           H  
ATOM   1502  CA  THR    93      36.995  40.970  23.659  1.00  0.00           C  
ATOM   1503  HA  THR    93      36.900  39.913  23.413  1.00  0.00           H  
ATOM   1504  CB  THR    93      35.920  41.266  24.730  1.00  0.00           C  
ATOM   1505  HB  THR    93      35.933  42.324  24.990  1.00  0.00           H  
ATOM   1506  CG2 THR    93      34.481  40.890  24.337  1.00  0.00           C  
ATOM   1507 HG21 THR    93      34.448  39.825  24.107  1.00  0.00           H  
ATOM   1508 HG22 THR    93      33.832  41.145  25.175  1.00  0.00           H  
ATOM   1509 HG23 THR    93      34.209  41.460  23.448  1.00  0.00           H  
ATOM   1510  OG1 THR    93      36.102  40.475  25.891  1.00  0.00           O  
ATOM   1511  HG1 THR    93      35.444  40.726  26.563  1.00  0.00           H  
ATOM   1512  C   THR    93      36.583  41.683  22.367  1.00  0.00           C  
ATOM   1513  O   THR    93      36.025  41.074  21.466  1.00  0.00           O  
ATOM   1514  N   ARG    94      36.838  42.987  22.297  1.00  0.00           N  
ATOM   1515  H   ARG    94      37.086  43.449  23.160  1.00  0.00           H  
ATOM   1516  CA  ARG    94      36.528  43.885  21.152  1.00  0.00           C  
ATOM   1517  HA  ARG    94      35.630  43.508  20.663  1.00  0.00           H  
ATOM   1518  CB  ARG    94      36.157  45.327  21.662  1.00  0.00           C  
ATOM   1519  HB2 ARG    94      36.953  45.631  22.341  1.00  0.00           H  
ATOM   1520  HB3 ARG    94      36.166  45.980  20.789  1.00  0.00           H  
ATOM   1521  CG  ARG    94      34.802  45.452  22.384  1.00  0.00           C  
ATOM   1522  HG2 ARG    94      34.068  45.170  21.629  1.00  0.00           H  
ATOM   1523  HG3 ARG    94      34.797  44.784  23.245  1.00  0.00           H  
ATOM   1524  CD  ARG    94      34.588  46.948  22.923  1.00  0.00           C  
ATOM   1525  HD2 ARG    94      35.258  47.036  23.778  1.00  0.00           H  
ATOM   1526  HD3 ARG    94      34.829  47.615  22.095  1.00  0.00           H  
ATOM   1527  NE  ARG    94      33.194  47.157  23.398  1.00  0.00           N  
ATOM   1528  HE  ARG    94      32.564  46.369  23.362  1.00  0.00           H  
ATOM   1529  CZ  ARG    94      32.736  48.249  23.996  1.00  0.00           C  
ATOM   1530  NH1 ARG    94      33.470  49.303  24.203  1.00  0.00           N  
ATOM   1531 HH11 ARG    94      34.433  49.271  23.901  1.00  0.00           H  
ATOM   1532 HH12 ARG    94      33.110  50.139  24.640  1.00  0.00           H  
ATOM   1533  NH2 ARG    94      31.535  48.304  24.408  1.00  0.00           N  
ATOM   1534 HH21 ARG    94      30.890  47.540  24.264  1.00  0.00           H  
ATOM   1535 HH22 ARG    94      31.205  49.123  24.899  1.00  0.00           H  
ATOM   1536  C   ARG    94      37.504  43.766  19.981  1.00  0.00           C  
ATOM   1537  O   ARG    94      38.588  44.437  19.970  1.00  0.00           O  
ATOM   1538  OXT ARG    94      37.246  43.057  19.003  1.00  0.00           O  
TER    1539      ARG    94 
ATOM   1539  N   ASP    95      47.219  78.473  63.371  1.00  0.00           N  
ATOM   1540  H1  ASP    95      47.660  78.664  62.482  1.00  0.00           H  
ATOM   1541  H2  ASP    95      46.237  78.557  63.151  1.00  0.00           H  
ATOM   1542  H3  ASP    95      47.414  77.523  63.650  1.00  0.00           H  
ATOM   1543  CA  ASP    95      47.699  79.434  64.380  1.00  0.00           C  
ATOM   1544  HA  ASP    95      46.796  79.933  64.732  1.00  0.00           H  
ATOM   1545  CB  ASP    95      48.365  78.676  65.578  1.00  0.00           C  
ATOM   1546  HB2 ASP    95      49.249  78.159  65.205  1.00  0.00           H  
ATOM   1547  HB3 ASP    95      48.646  79.437  66.306  1.00  0.00           H  
ATOM   1548  CG  ASP    95      47.446  77.729  66.337  1.00  0.00           C  
ATOM   1549  OD1 ASP    95      47.883  77.234  67.383  1.00  0.00           O  
ATOM   1550  OD2 ASP    95      46.285  77.433  65.890  1.00  0.00           O  
ATOM   1551  C   ASP    95      48.697  80.402  63.777  1.00  0.00           C  
ATOM   1552  O   ASP    95      49.449  80.057  62.840  1.00  0.00           O  
ATOM   1553  N   GLY    96      48.780  81.573  64.384  1.00  0.00           N  
ATOM   1554  H   GLY    96      48.162  81.667  65.177  1.00  0.00           H  
ATOM   1555  CA  GLY    96      49.623  82.729  63.998  1.00  0.00           C  
ATOM   1556  HA2 GLY    96      49.925  83.278  64.890  1.00  0.00           H  
ATOM   1557  HA3 GLY    96      50.553  82.349  63.575  1.00  0.00           H  
ATOM   1558  C   GLY    96      49.088  83.698  62.928  1.00  0.00           C  
ATOM   1559  O   GLY    96      48.093  83.476  62.241  1.00  0.00           O  
ATOM   1560  N   LYS    97      49.740  84.869  62.783  1.00  0.00           N  
ATOM   1561  H   LYS    97      50.570  85.011  63.341  1.00  0.00           H  
ATOM   1562  CA  LYS    97      49.237  86.114  62.021  1.00  0.00           C  
ATOM   1563  HA  LYS    97      48.186  86.285  62.254  1.00  0.00           H  
ATOM   1564  CB  LYS    97      50.045  87.362  62.490  1.00  0.00           C  
ATOM   1565  HB2 LYS    97      51.085  87.059  62.615  1.00  0.00           H  
ATOM   1566  HB3 LYS    97      49.978  88.100  61.691  1.00  0.00           H  
ATOM   1567  CG  LYS    97      49.533  88.015  63.756  1.00  0.00           C  
ATOM   1568  HG2 LYS    97      50.058  88.957  63.918  1.00  0.00           H  
ATOM   1569  HG3 LYS    97      48.482  88.283  63.645  1.00  0.00           H  
ATOM   1570  CD  LYS    97      49.680  87.225  65.035  1.00  0.00           C  
ATOM   1571  HD2 LYS    97      48.966  86.403  64.988  1.00  0.00           H  
ATOM   1572  HD3 LYS    97      50.688  86.813  65.092  1.00  0.00           H  
ATOM   1573  CE  LYS    97      49.414  88.047  66.312  1.00  0.00           C  
ATOM   1574  HE2 LYS    97      49.550  87.391  67.173  1.00  0.00           H  
ATOM   1575  HE3 LYS    97      50.151  88.850  66.350  1.00  0.00           H  
ATOM   1576  NZ  LYS    97      48.012  88.582  66.367  1.00  0.00           N  
ATOM   1577  HZ1 LYS    97      47.357  87.814  66.329  1.00  0.00           H  
ATOM   1578  HZ2 LYS    97      47.849  89.075  67.233  1.00  0.00           H  
ATOM   1579  HZ3 LYS    97      47.818  89.183  65.579  1.00  0.00           H  
ATOM   1580  C   LYS    97      49.327  85.959  60.535  1.00  0.00           C  
ATOM   1581  O   LYS    97      48.762  86.802  59.816  1.00  0.00           O  
ATOM   1582  N   LEU    98      50.068  84.981  60.051  1.00  0.00           N  
ATOM   1583  H   LEU    98      50.608  84.409  60.684  1.00  0.00           H  
ATOM   1584  CA  LEU    98      50.316  84.778  58.602  1.00  0.00           C  
ATOM   1585  HA  LEU    98      49.704  85.474  58.029  1.00  0.00           H  
ATOM   1586  CB  LEU    98      51.776  85.141  58.276  1.00  0.00           C  
ATOM   1587  HB2 LEU    98      52.406  84.480  58.872  1.00  0.00           H  
ATOM   1588  HB3 LEU    98      52.044  84.930  57.241  1.00  0.00           H  
ATOM   1589  CG  LEU    98      52.212  86.608  58.572  1.00  0.00           C  
ATOM   1590  HG  LEU    98      51.921  86.849  59.595  1.00  0.00           H  
ATOM   1591  CD1 LEU    98      53.711  86.793  58.423  1.00  0.00           C  
ATOM   1592 HD11 LEU    98      53.993  86.531  57.403  1.00  0.00           H  
ATOM   1593 HD12 LEU    98      53.987  87.828  58.627  1.00  0.00           H  
ATOM   1594 HD13 LEU    98      54.235  86.139  59.120  1.00  0.00           H  
ATOM   1595  CD2 LEU    98      51.521  87.635  57.627  1.00  0.00           C  
ATOM   1596 HD21 LEU    98      50.444  87.538  57.760  1.00  0.00           H  
ATOM   1597 HD22 LEU    98      51.844  88.634  57.922  1.00  0.00           H  
ATOM   1598 HD23 LEU    98      51.735  87.383  56.588  1.00  0.00           H  
ATOM   1599  C   LEU    98      49.898  83.363  58.014  1.00  0.00           C  
ATOM   1600  O   LEU    98      50.312  82.945  56.908  1.00  0.00           O  
ATOM   1601  N   GLU    99      49.070  82.638  58.718  1.00  0.00           N  
ATOM   1602  H   GLU    99      48.832  82.879  59.669  1.00  0.00           H  
ATOM   1603  CA  GLU    99      48.356  81.447  58.180  1.00  0.00           C  
ATOM   1604  HA  GLU    99      49.030  80.608  58.003  1.00  0.00           H  
ATOM   1605  CB  GLU    99      47.311  80.951  59.231  1.00  0.00           C  
ATOM   1606  HB2 GLU    99      47.787  80.822  60.203  1.00  0.00           H  
ATOM   1607  HB3 GLU    99      46.563  81.734  59.351  1.00  0.00           H  
ATOM   1608  CG  GLU    99      46.534  79.674  58.804  1.00  0.00           C  
ATOM   1609  HG2 GLU    99      46.006  79.934  57.886  1.00  0.00           H  
ATOM   1610  HG3 GLU    99      47.287  78.904  58.638  1.00  0.00           H  
ATOM   1611  CD  GLU    99      45.574  79.112  59.896  1.00  0.00           C  
ATOM   1612  OE1 GLU    99      44.682  78.334  59.523  1.00  0.00           O  
ATOM   1613  OE2 GLU    99      45.745  79.490  61.076  1.00  0.00           O  
ATOM   1614  C   GLU    99      47.657  81.669  56.827  1.00  0.00           C  
ATOM   1615  O   GLU    99      47.699  80.780  55.976  1.00  0.00           O  
ATOM   1616  N   ALA   100      47.083  82.841  56.563  1.00  0.00           N  
ATOM   1617  H   ALA   100      47.081  83.568  57.264  1.00  0.00           H  
ATOM   1618  CA  ALA   100      46.494  83.180  55.255  1.00  0.00           C  
ATOM   1619  HA  ALA   100      45.644  82.517  55.097  1.00  0.00           H  
ATOM   1620  CB  ALA   100      45.986  84.646  55.277  1.00  0.00           C  
ATOM   1621  HB1 ALA   100      46.834  85.316  55.420  1.00  0.00           H  
ATOM   1622  HB2 ALA   100      45.530  84.853  54.309  1.00  0.00           H  
ATOM   1623  HB3 ALA   100      45.265  84.786  56.083  1.00  0.00           H  
ATOM   1624  C   ALA   100      47.445  83.050  54.077  1.00  0.00           C  
ATOM   1625  O   ALA   100      46.984  82.745  52.941  1.00  0.00           O  
ATOM   1626  N   MET   101      48.747  83.296  54.345  1.00  0.00           N  
ATOM   1627  H   MET   101      49.027  83.391  55.311  1.00  0.00           H  
ATOM   1628  CA  MET   101      49.791  83.357  53.324  1.00  0.00           C  
ATOM   1629  HA  MET   101      49.516  84.030  52.512  1.00  0.00           H  
ATOM   1630  CB  MET   101      51.114  83.839  53.907  1.00  0.00           C  
ATOM   1631  HB2 MET   101      50.951  84.698  54.559  1.00  0.00           H  
ATOM   1632  HB3 MET   101      51.532  83.041  54.521  1.00  0.00           H  
ATOM   1633  CG  MET   101      52.126  84.206  52.825  1.00  0.00           C  
ATOM   1634  HG2 MET   101      52.153  83.428  52.062  1.00  0.00           H  
ATOM   1635  HG3 MET   101      51.798  85.149  52.387  1.00  0.00           H  
ATOM   1636  SD  MET   101      53.757  84.402  53.519  1.00  0.00           S  
ATOM   1637  CE  MET   101      53.612  86.033  54.306  1.00  0.00           C  
ATOM   1638  HE1 MET   101      52.852  85.976  55.086  1.00  0.00           H  
ATOM   1639  HE2 MET   101      54.574  86.329  54.725  1.00  0.00           H  
ATOM   1640  HE3 MET   101      53.295  86.783  53.582  1.00  0.00           H  
ATOM   1641  C   MET   101      50.021  81.933  52.684  1.00  0.00           C  
ATOM   1642  O   MET   101      50.076  81.830  51.440  1.00  0.00           O  
ATOM   1643  N   TYR   102      49.886  80.911  53.507  1.00  0.00           N  
ATOM   1644  H   TYR   102      49.915  81.111  54.497  1.00  0.00           H  
ATOM   1645  CA  TYR   102      49.810  79.502  53.042  1.00  0.00           C  
ATOM   1646  HA  TYR   102      50.694  79.319  52.431  1.00  0.00           H  
ATOM   1647  CB  TYR   102      49.851  78.550  54.268  1.00  0.00           C  
ATOM   1648  HB2 TYR   102      50.732  78.834  54.843  1.00  0.00           H  
ATOM   1649  HB3 TYR   102      48.956  78.675  54.876  1.00  0.00           H  
ATOM   1650  CG  TYR   102      50.058  77.127  53.837  1.00  0.00           C  
ATOM   1651  CD1 TYR   102      51.227  76.783  53.163  1.00  0.00           C  
ATOM   1652  HD1 TYR   102      52.015  77.525  53.072  1.00  0.00           H  
ATOM   1653  CE1 TYR   102      51.366  75.525  52.549  1.00  0.00           C  
ATOM   1654  HE1 TYR   102      52.263  75.288  51.985  1.00  0.00           H  
ATOM   1655  CZ  TYR   102      50.331  74.601  52.682  1.00  0.00           C  
ATOM   1656  OH  TYR   102      50.399  73.438  51.990  1.00  0.00           O  
ATOM   1657  HH  TYR   102      51.222  73.361  51.477  1.00  0.00           H  
ATOM   1658  CE2 TYR   102      49.172  74.949  53.386  1.00  0.00           C  
ATOM   1659  HE2 TYR   102      48.364  74.231  53.491  1.00  0.00           H  
ATOM   1660  CD2 TYR   102      49.014  76.225  53.954  1.00  0.00           C  
ATOM   1661  HD2 TYR   102      48.121  76.505  54.505  1.00  0.00           H  
ATOM   1662  C   TYR   102      48.602  79.150  52.160  1.00  0.00           C  
ATOM   1663  O   TYR   102      48.779  78.526  51.112  1.00  0.00           O  
ATOM   1664  N   ILE   103      47.406  79.588  52.512  1.00  0.00           N  
ATOM   1665  H   ILE   103      47.334  80.108  53.375  1.00  0.00           H  
ATOM   1666  CA  ILE   103      46.161  79.230  51.799  1.00  0.00           C  
ATOM   1667  HA  ILE   103      46.185  78.153  51.632  1.00  0.00           H  
ATOM   1668  CB  ILE   103      44.890  79.614  52.580  1.00  0.00           C  
ATOM   1669  HB  ILE   103      44.738  80.682  52.426  1.00  0.00           H  
ATOM   1670  CG2 ILE   103      43.682  78.863  51.979  1.00  0.00           C  
ATOM   1671 HG21 ILE   103      43.805  77.783  52.063  1.00  0.00           H  
ATOM   1672 HG22 ILE   103      42.761  79.142  52.491  1.00  0.00           H  
ATOM   1673 HG23 ILE   103      43.551  79.095  50.922  1.00  0.00           H  
ATOM   1674  CG1 ILE   103      44.916  79.422  54.099  1.00  0.00           C  
ATOM   1675 HG12 ILE   103      45.641  80.117  54.523  1.00  0.00           H  
ATOM   1676 HG13 ILE   103      43.938  79.684  54.502  1.00  0.00           H  
ATOM   1677  CD1 ILE   103      45.279  78.031  54.544  1.00  0.00           C  
ATOM   1678 HD11 ILE   103      46.281  77.762  54.209  1.00  0.00           H  
ATOM   1679 HD12 ILE   103      45.274  77.950  55.631  1.00  0.00           H  
ATOM   1680 HD13 ILE   103      44.585  77.287  54.155  1.00  0.00           H  
ATOM   1681  C   ILE   103      46.118  79.854  50.423  1.00  0.00           C  
ATOM   1682  O   ILE   103      45.733  79.263  49.423  1.00  0.00           O  
ATOM   1683  N   LEU   104      46.573  81.082  50.370  1.00  0.00           N  
ATOM   1684  H   LEU   104      46.749  81.623  51.205  1.00  0.00           H  
ATOM   1685  CA  LEU   104      46.742  81.725  49.049  1.00  0.00           C  
ATOM   1686  HA  LEU   104      45.773  81.744  48.551  1.00  0.00           H  
ATOM   1687  CB  LEU   104      47.174  83.170  49.324  1.00  0.00           C  
ATOM   1688  HB2 LEU   104      46.392  83.676  49.891  1.00  0.00           H  
ATOM   1689  HB3 LEU   104      48.077  83.190  49.934  1.00  0.00           H  
ATOM   1690  CG  LEU   104      47.443  84.015  48.043  1.00  0.00           C  
ATOM   1691  HG  LEU   104      48.193  83.537  47.413  1.00  0.00           H  
ATOM   1692  CD1 LEU   104      46.147  84.241  47.252  1.00  0.00           C  
ATOM   1693 HD11 LEU   104      45.387  84.765  47.832  1.00  0.00           H  
ATOM   1694 HD12 LEU   104      46.388  84.825  46.364  1.00  0.00           H  
ATOM   1695 HD13 LEU   104      45.794  83.272  46.899  1.00  0.00           H  
ATOM   1696  CD2 LEU   104      47.975  85.394  48.418  1.00  0.00           C  
ATOM   1697 HD21 LEU   104      48.926  85.286  48.940  1.00  0.00           H  
ATOM   1698 HD22 LEU   104      48.177  85.978  47.520  1.00  0.00           H  
ATOM   1699 HD23 LEU   104      47.292  85.907  49.093  1.00  0.00           H  
ATOM   1700  C   LEU   104      47.729  81.015  48.069  1.00  0.00           C  
ATOM   1701  O   LEU   104      47.326  80.940  46.911  1.00  0.00           O  
ATOM   1702  N   PHE   105      48.871  80.521  48.486  1.00  0.00           N  
ATOM   1703  H   PHE   105      49.098  80.614  49.466  1.00  0.00           H  
ATOM   1704  CA  PHE   105      49.880  80.039  47.531  1.00  0.00           C  
ATOM   1705  HA  PHE   105      50.037  80.831  46.799  1.00  0.00           H  
ATOM   1706  CB  PHE   105      51.218  79.787  48.203  1.00  0.00           C  
ATOM   1707  HB2 PHE   105      51.572  80.740  48.595  1.00  0.00           H  
ATOM   1708  HB3 PHE   105      51.086  79.101  49.040  1.00  0.00           H  
ATOM   1709  CG  PHE   105      52.268  79.262  47.281  1.00  0.00           C  
ATOM   1710  CD1 PHE   105      52.905  80.177  46.405  1.00  0.00           C  
ATOM   1711  HD1 PHE   105      52.738  81.246  46.496  1.00  0.00           H  
ATOM   1712  CE1 PHE   105      53.745  79.694  45.395  1.00  0.00           C  
ATOM   1713  HE1 PHE   105      54.231  80.380  44.708  1.00  0.00           H  
ATOM   1714  CZ  PHE   105      53.938  78.303  45.235  1.00  0.00           C  
ATOM   1715  HZ  PHE   105      54.561  77.913  44.436  1.00  0.00           H  
ATOM   1716  CE2 PHE   105      53.329  77.399  46.087  1.00  0.00           C  
ATOM   1717  HE2 PHE   105      53.451  76.327  45.960  1.00  0.00           H  
ATOM   1718  CD2 PHE   105      52.493  77.860  47.113  1.00  0.00           C  
ATOM   1719  HD2 PHE   105      51.946  77.170  47.748  1.00  0.00           H  
ATOM   1720  C   PHE   105      49.489  78.831  46.731  1.00  0.00           C  
ATOM   1721  O   PHE   105      49.583  78.760  45.501  1.00  0.00           O  
ATOM   1722  N   VAL   106      48.926  77.833  47.415  1.00  0.00           N  
ATOM   1723  H   VAL   106      48.785  77.982  48.403  1.00  0.00           H  
ATOM   1724  CA  VAL   106      48.481  76.548  46.800  1.00  0.00           C  
ATOM   1725  HA  VAL   106      49.324  76.089  46.284  1.00  0.00           H  
ATOM   1726  CB  VAL   106      47.956  75.578  47.863  1.00  0.00           C  
ATOM   1727  HB  VAL   106      47.141  76.034  48.426  1.00  0.00           H  
ATOM   1728  CG1 VAL   106      47.479  74.241  47.252  1.00  0.00           C  
ATOM   1729 HG11 VAL   106      48.287  73.771  46.692  1.00  0.00           H  
ATOM   1730 HG12 VAL   106      47.140  73.582  48.052  1.00  0.00           H  
ATOM   1731 HG13 VAL   106      46.622  74.420  46.602  1.00  0.00           H  
ATOM   1732  CG2 VAL   106      49.084  75.241  48.848  1.00  0.00           C  
ATOM   1733 HG21 VAL   106      49.414  76.133  49.381  1.00  0.00           H  
ATOM   1734 HG22 VAL   106      48.718  74.540  49.598  1.00  0.00           H  
ATOM   1735 HG23 VAL   106      49.937  74.794  48.337  1.00  0.00           H  
ATOM   1736  C   VAL   106      47.389  76.805  45.752  1.00  0.00           C  
ATOM   1737  O   VAL   106      47.372  76.237  44.661  1.00  0.00           O  
ATOM   1738  N   MET   107      46.505  77.756  46.088  1.00  0.00           N  
ATOM   1739  H   MET   107      46.556  78.122  47.029  1.00  0.00           H  
ATOM   1740  CA  MET   107      45.483  78.281  45.190  1.00  0.00           C  
ATOM   1741  HA  MET   107      44.995  77.470  44.649  1.00  0.00           H  
ATOM   1742  CB  MET   107      44.418  79.034  46.023  1.00  0.00           C  
ATOM   1743  HB2 MET   107      44.880  79.907  46.484  1.00  0.00           H  
ATOM   1744  HB3 MET   107      43.633  79.371  45.347  1.00  0.00           H  
ATOM   1745  CG  MET   107      43.753  78.182  47.122  1.00  0.00           C  
ATOM   1746  HG2 MET   107      44.516  77.782  47.789  1.00  0.00           H  
ATOM   1747  HG3 MET   107      43.132  78.850  47.719  1.00  0.00           H  
ATOM   1748  SD  MET   107      42.713  76.838  46.510  1.00  0.00           S  
ATOM   1749  CE  MET   107      42.329  76.045  48.097  1.00  0.00           C  
ATOM   1750  HE1 MET   107      41.795  76.747  48.738  1.00  0.00           H  
ATOM   1751  HE2 MET   107      41.674  75.191  47.927  1.00  0.00           H  
ATOM   1752  HE3 MET   107      43.239  75.715  48.598  1.00  0.00           H  
ATOM   1753  C   MET   107      46.006  79.257  44.105  1.00  0.00           C  
ATOM   1754  O   MET   107      45.397  79.428  43.021  1.00  0.00           O  
ATOM   1755  N   PHE   108      47.117  79.986  44.348  1.00  0.00           N  
ATOM   1756  H   PHE   108      47.521  79.942  45.273  1.00  0.00           H  
ATOM   1757  CA  PHE   108      47.714  80.893  43.352  1.00  0.00           C  
ATOM   1758  HA  PHE   108      46.969  81.590  42.968  1.00  0.00           H  
ATOM   1759  CB  PHE   108      48.828  81.747  44.005  1.00  0.00           C  
ATOM   1760  HB2 PHE   108      48.431  82.345  44.825  1.00  0.00           H  
ATOM   1761  HB3 PHE   108      49.588  81.085  44.420  1.00  0.00           H  
ATOM   1762  CG  PHE   108      49.533  82.725  43.055  1.00  0.00           C  
ATOM   1763  CD1 PHE   108      48.800  83.697  42.390  1.00  0.00           C  
ATOM   1764  HD1 PHE   108      47.739  83.812  42.591  1.00  0.00           H  
ATOM   1765  CE1 PHE   108      49.413  84.525  41.439  1.00  0.00           C  
ATOM   1766  HE1 PHE   108      48.835  85.298  40.941  1.00  0.00           H  
ATOM   1767  CZ  PHE   108      50.800  84.394  41.151  1.00  0.00           C  
ATOM   1768  HZ  PHE   108      51.288  85.057  40.443  1.00  0.00           H  
ATOM   1769  CE2 PHE   108      51.559  83.434  41.857  1.00  0.00           C  
ATOM   1770  HE2 PHE   108      52.607  83.288  41.609  1.00  0.00           H  
ATOM   1771  CD2 PHE   108      50.907  82.588  42.796  1.00  0.00           C  
ATOM   1772  HD2 PHE   108      51.470  81.782  43.257  1.00  0.00           H  
ATOM   1773  C   PHE   108      48.260  80.110  42.137  1.00  0.00           C  
ATOM   1774  O   PHE   108      47.961  80.497  41.003  1.00  0.00           O  
ATOM   1775  N   LEU   109      48.994  79.008  42.308  1.00  0.00           N  
ATOM   1776  H   LEU   109      49.302  78.800  43.247  1.00  0.00           H  
ATOM   1777  CA  LEU   109      49.483  78.163  41.211  1.00  0.00           C  
ATOM   1778  HA  LEU   109      49.971  78.802  40.475  1.00  0.00           H  
ATOM   1779  CB  LEU   109      50.450  77.126  41.758  1.00  0.00           C  
ATOM   1780  HB2 LEU   109      50.206  76.901  42.796  1.00  0.00           H  
ATOM   1781  HB3 LEU   109      50.356  76.221  41.158  1.00  0.00           H  
ATOM   1782  CG  LEU   109      51.911  77.608  41.628  1.00  0.00           C  
ATOM   1783  HG  LEU   109      52.200  77.734  40.584  1.00  0.00           H  
ATOM   1784  CD1 LEU   109      52.175  78.898  42.365  1.00  0.00           C  
ATOM   1785 HD11 LEU   109      51.900  78.791  43.414  1.00  0.00           H  
ATOM   1786 HD12 LEU   109      53.232  79.157  42.297  1.00  0.00           H  
ATOM   1787 HD13 LEU   109      51.594  79.712  41.930  1.00  0.00           H  
ATOM   1788  CD2 LEU   109      52.831  76.520  42.259  1.00  0.00           C  
ATOM   1789 HD21 LEU   109      52.715  75.589  41.705  1.00  0.00           H  
ATOM   1790 HD22 LEU   109      53.877  76.826  42.228  1.00  0.00           H  
ATOM   1791 HD23 LEU   109      52.526  76.346  43.291  1.00  0.00           H  
ATOM   1792  C   LEU   109      48.338  77.493  40.482  1.00  0.00           C  
ATOM   1793  O   LEU   109      48.405  77.315  39.262  1.00  0.00           O  
ATOM   1794  N   PHE   110      47.240  77.158  41.159  1.00  0.00           N  
ATOM   1795  H   PHE   110      47.230  77.370  42.147  1.00  0.00           H  
ATOM   1796  CA  PHE   110      46.037  76.734  40.505  1.00  0.00           C  
ATOM   1797  HA  PHE   110      46.315  75.921  39.835  1.00  0.00           H  
ATOM   1798  CB  PHE   110      45.134  76.081  41.540  1.00  0.00           C  
ATOM   1799  HB2 PHE   110      45.623  75.212  41.981  1.00  0.00           H  
ATOM   1800  HB3 PHE   110      44.948  76.805  42.333  1.00  0.00           H  
ATOM   1801  CG  PHE   110      43.813  75.663  40.947  1.00  0.00           C  
ATOM   1802  CD1 PHE   110      43.761  74.587  40.033  1.00  0.00           C  
ATOM   1803  HD1 PHE   110      44.658  74.033  39.774  1.00  0.00           H  
ATOM   1804  CE1 PHE   110      42.539  74.266  39.432  1.00  0.00           C  
ATOM   1805  HE1 PHE   110      42.500  73.492  38.671  1.00  0.00           H  
ATOM   1806  CZ  PHE   110      41.389  75.023  39.690  1.00  0.00           C  
ATOM   1807  HZ  PHE   110      40.456  74.797  39.182  1.00  0.00           H  
ATOM   1808  CE2 PHE   110      41.488  76.116  40.585  1.00  0.00           C  
ATOM   1809  HE2 PHE   110      40.629  76.732  40.833  1.00  0.00           H  
ATOM   1810  CD2 PHE   110      42.705  76.446  41.212  1.00  0.00           C  
ATOM   1811  HD2 PHE   110      42.749  77.263  41.926  1.00  0.00           H  
ATOM   1812  C   PHE   110      45.335  77.803  39.629  1.00  0.00           C  
ATOM   1813  O   PHE   110      44.998  77.515  38.471  1.00  0.00           O  
ATOM   1814  N   ALA   111      45.253  79.062  40.124  1.00  0.00           N  
ATOM   1815  H   ALA   111      45.554  79.212  41.077  1.00  0.00           H  
ATOM   1816  CA  ALA   111      44.673  80.149  39.367  1.00  0.00           C  
ATOM   1817  HA  ALA   111      43.681  79.854  39.024  1.00  0.00           H  
ATOM   1818  CB  ALA   111      44.427  81.321  40.348  1.00  0.00           C  
ATOM   1819  HB1 ALA   111      45.359  81.744  40.723  1.00  0.00           H  
ATOM   1820  HB2 ALA   111      43.878  82.105  39.828  1.00  0.00           H  
ATOM   1821  HB3 ALA   111      43.817  80.986  41.186  1.00  0.00           H  
ATOM   1822  C   ALA   111      45.480  80.638  38.162  1.00  0.00           C  
ATOM   1823  O   ALA   111      44.922  81.298  37.281  1.00  0.00           O  
ATOM   1824  N   VAL   112      46.793  80.345  38.138  1.00  0.00           N  
ATOM   1825  H   VAL   112      47.209  79.936  38.962  1.00  0.00           H  
ATOM   1826  CA  VAL   112      47.660  80.555  36.988  1.00  0.00           C  
ATOM   1827  HA  VAL   112      47.454  81.525  36.537  1.00  0.00           H  
ATOM   1828  CB  VAL   112      49.195  80.565  37.429  1.00  0.00           C  
ATOM   1829  HB  VAL   112      49.380  79.669  38.020  1.00  0.00           H  
ATOM   1830  CG1 VAL   112      50.166  80.496  36.231  1.00  0.00           C  
ATOM   1831 HG11 VAL   112      49.987  81.345  35.573  1.00  0.00           H  
ATOM   1832 HG12 VAL   112      51.194  80.511  36.593  1.00  0.00           H  
ATOM   1833 HG13 VAL   112      50.008  79.590  35.646  1.00  0.00           H  
ATOM   1834  CG2 VAL   112      49.531  81.831  38.239  1.00  0.00           C  
ATOM   1835 HG21 VAL   112      48.895  81.859  39.124  1.00  0.00           H  
ATOM   1836 HG22 VAL   112      50.583  81.811  38.524  1.00  0.00           H  
ATOM   1837 HG23 VAL   112      49.324  82.696  37.608  1.00  0.00           H  
ATOM   1838  C   VAL   112      47.406  79.536  35.906  1.00  0.00           C  
ATOM   1839  O   VAL   112      47.374  79.902  34.711  1.00  0.00           O  
ATOM   1840  N   THR   113      47.297  78.252  36.264  1.00  0.00           N  
ATOM   1841  H   THR   113      47.428  77.967  37.224  1.00  0.00           H  
ATOM   1842  CA  THR   113      46.983  77.135  35.326  1.00  0.00           C  
ATOM   1843  HA  THR   113      47.611  77.271  34.445  1.00  0.00           H  
ATOM   1844  CB  THR   113      47.333  75.760  35.907  1.00  0.00           C  
ATOM   1845  HB  THR   113      47.043  75.041  35.141  1.00  0.00           H  
ATOM   1846  CG2 THR   113      48.818  75.543  36.116  1.00  0.00           C  
ATOM   1847 HG21 THR   113      49.196  76.269  36.836  1.00  0.00           H  
ATOM   1848 HG22 THR   113      48.976  74.538  36.506  1.00  0.00           H  
ATOM   1849 HG23 THR   113      49.375  75.635  35.184  1.00  0.00           H  
ATOM   1850  OG1 THR   113      46.570  75.499  37.052  1.00  0.00           O  
ATOM   1851  HG1 THR   113      46.845  74.642  37.423  1.00  0.00           H  
ATOM   1852  C   THR   113      45.572  77.130  34.750  1.00  0.00           C  
ATOM   1853  O   THR   113      45.465  76.776  33.572  1.00  0.00           O  
ATOM   1854  N   VAL   114      44.535  77.631  35.437  1.00  0.00           N  
ATOM   1855  H   VAL   114      44.683  77.844  36.413  1.00  0.00           H  
ATOM   1856  CA  VAL   114      43.248  78.066  34.809  1.00  0.00           C  
ATOM   1857  HA  VAL   114      42.974  77.285  34.100  1.00  0.00           H  
ATOM   1858  CB  VAL   114      42.110  78.125  35.855  1.00  0.00           C  
ATOM   1859  HB  VAL   114      42.388  78.880  36.590  1.00  0.00           H  
ATOM   1860  CG1 VAL   114      40.745  78.539  35.257  1.00  0.00           C  
ATOM   1861 HG11 VAL   114      40.505  77.817  34.476  1.00  0.00           H  
ATOM   1862 HG12 VAL   114      39.972  78.544  36.025  1.00  0.00           H  
ATOM   1863 HG13 VAL   114      40.805  79.527  34.802  1.00  0.00           H  
ATOM   1864  CG2 VAL   114      41.922  76.781  36.605  1.00  0.00           C  
ATOM   1865 HG21 VAL   114      42.834  76.520  37.142  1.00  0.00           H  
ATOM   1866 HG22 VAL   114      41.109  76.881  37.324  1.00  0.00           H  
ATOM   1867 HG23 VAL   114      41.681  76.008  35.875  1.00  0.00           H  
ATOM   1868  C   VAL   114      43.337  79.393  34.036  1.00  0.00           C  
ATOM   1869  O   VAL   114      42.689  79.540  33.005  1.00  0.00           O  
ATOM   1870  N   GLY   115      44.161  80.319  34.493  1.00  0.00           N  
ATOM   1871  H   GLY   115      44.666  80.165  35.354  1.00  0.00           H  
ATOM   1872  CA  GLY   115      44.299  81.618  33.804  1.00  0.00           C  
ATOM   1873  HA2 GLY   115      43.324  82.106  33.798  1.00  0.00           H  
ATOM   1874  HA3 GLY   115      44.968  82.254  34.383  1.00  0.00           H  
ATOM   1875  C   GLY   115      44.789  81.463  32.340  1.00  0.00           C  
ATOM   1876  O   GLY   115      44.239  82.066  31.422  1.00  0.00           O  
ATOM   1877  N   SER   116      45.765  80.566  32.146  1.00  0.00           N  
ATOM   1878  H   SER   116      46.277  80.193  32.932  1.00  0.00           H  
ATOM   1879  CA  SER   116      46.302  80.269  30.794  1.00  0.00           C  
ATOM   1880  HA  SER   116      46.399  81.174  30.194  1.00  0.00           H  
ATOM   1881  CB  SER   116      47.666  79.593  30.909  1.00  0.00           C  
ATOM   1882  HB2 SER   116      47.591  78.662  31.472  1.00  0.00           H  
ATOM   1883  HB3 SER   116      48.029  79.327  29.916  1.00  0.00           H  
ATOM   1884  OG  SER   116      48.596  80.432  31.526  1.00  0.00           O  
ATOM   1885  HG  SER   116      49.446  79.958  31.526  1.00  0.00           H  
ATOM   1886  C   SER   116      45.411  79.328  29.956  1.00  0.00           C  
ATOM   1887  O   SER   116      45.546  79.333  28.736  1.00  0.00           O  
ATOM   1888  N   LEU   117      44.468  78.521  30.545  1.00  0.00           N  
ATOM   1889  H   LEU   117      44.393  78.571  31.551  1.00  0.00           H  
ATOM   1890  CA  LEU   117      43.440  77.758  29.844  1.00  0.00           C  
ATOM   1891  HA  LEU   117      43.923  77.306  28.978  1.00  0.00           H  
ATOM   1892  CB  LEU   117      42.953  76.659  30.799  1.00  0.00           C  
ATOM   1893  HB2 LEU   117      43.856  76.201  31.202  1.00  0.00           H  
ATOM   1894  HB3 LEU   117      42.430  77.144  31.624  1.00  0.00           H  
ATOM   1895  CG  LEU   117      42.051  75.606  30.163  1.00  0.00           C  
ATOM   1896  HG  LEU   117      41.096  76.072  29.917  1.00  0.00           H  
ATOM   1897  CD1 LEU   117      42.658  74.998  28.906  1.00  0.00           C  
ATOM   1898 HD11 LEU   117      43.621  74.531  29.113  1.00  0.00           H  
ATOM   1899 HD12 LEU   117      41.979  74.229  28.540  1.00  0.00           H  
ATOM   1900 HD13 LEU   117      42.757  75.764  28.136  1.00  0.00           H  
ATOM   1901  CD2 LEU   117      41.808  74.526  31.197  1.00  0.00           C  
ATOM   1902 HD21 LEU   117      41.316  74.987  32.054  1.00  0.00           H  
ATOM   1903 HD22 LEU   117      41.149  73.777  30.757  1.00  0.00           H  
ATOM   1904 HD23 LEU   117      42.759  74.103  31.519  1.00  0.00           H  
ATOM   1905  C   LEU   117      42.235  78.570  29.324  1.00  0.00           C  
ATOM   1906  O   LEU   117      41.905  78.417  28.173  1.00  0.00           O  
ATOM   1907  N   ILE   118      41.729  79.516  30.111  1.00  0.00           N  
ATOM   1908  H   ILE   118      42.065  79.598  31.060  1.00  0.00           H  
ATOM   1909  CA  ILE   118      40.640  80.430  29.668  1.00  0.00           C  
ATOM   1910  HA  ILE   118      39.857  79.833  29.199  1.00  0.00           H  
ATOM   1911  CB  ILE   118      40.038  81.158  30.876  1.00  0.00           C  
ATOM   1912  HB  ILE   118      40.855  81.650  31.402  1.00  0.00           H  
ATOM   1913  CG2 ILE   118      39.008  82.195  30.401  1.00  0.00           C  
ATOM   1914 HG21 ILE   118      38.202  81.717  29.844  1.00  0.00           H  
ATOM   1915 HG22 ILE   118      38.578  82.739  31.242  1.00  0.00           H  
ATOM   1916 HG23 ILE   118      39.445  82.944  29.741  1.00  0.00           H  
ATOM   1917  CG1 ILE   118      39.351  80.178  31.845  1.00  0.00           C  
ATOM   1918 HG12 ILE   118      38.500  79.689  31.371  1.00  0.00           H  
ATOM   1919 HG13 ILE   118      40.063  79.392  32.099  1.00  0.00           H  
ATOM   1920  CD1 ILE   118      38.896  80.845  33.187  1.00  0.00           C  
ATOM   1921 HD11 ILE   118      38.140  81.599  32.968  1.00  0.00           H  
ATOM   1922 HD12 ILE   118      38.453  80.064  33.805  1.00  0.00           H  
ATOM   1923 HD13 ILE   118      39.761  81.281  33.688  1.00  0.00           H  
ATOM   1924  C   ILE   118      41.201  81.361  28.564  1.00  0.00           C  
ATOM   1925  O   ILE   118      40.595  81.629  27.498  1.00  0.00           O  
ATOM   1926  N   LEU   119      42.446  81.837  28.758  1.00  0.00           N  
ATOM   1927  H   LEU   119      42.982  81.644  29.592  1.00  0.00           H  
ATOM   1928  CA  LEU   119      43.221  82.564  27.735  1.00  0.00           C  
ATOM   1929  HA  LEU   119      42.629  83.422  27.416  1.00  0.00           H  
ATOM   1930  CB  LEU   119      44.518  83.069  28.376  1.00  0.00           C  
ATOM   1931  HB2 LEU   119      44.243  83.699  29.222  1.00  0.00           H  
ATOM   1932  HB3 LEU   119      45.084  82.212  28.741  1.00  0.00           H  
ATOM   1933  CG  LEU   119      45.444  83.895  27.468  1.00  0.00           C  
ATOM   1934  HG  LEU   119      44.846  84.403  26.711  1.00  0.00           H  
ATOM   1935  CD1 LEU   119      46.163  84.993  28.284  1.00  0.00           C  
ATOM   1936 HD11 LEU   119      46.787  84.584  29.079  1.00  0.00           H  
ATOM   1937 HD12 LEU   119      46.800  85.564  27.608  1.00  0.00           H  
ATOM   1938 HD13 LEU   119      45.429  85.674  28.715  1.00  0.00           H  
ATOM   1939  CD2 LEU   119      46.534  83.043  26.784  1.00  0.00           C  
ATOM   1940 HD21 LEU   119      46.065  82.287  26.154  1.00  0.00           H  
ATOM   1941 HD22 LEU   119      47.168  83.668  26.156  1.00  0.00           H  
ATOM   1942 HD23 LEU   119      47.157  82.581  27.549  1.00  0.00           H  
ATOM   1943  C   LEU   119      43.488  81.714  26.488  1.00  0.00           C  
ATOM   1944  O   LEU   119      43.522  82.279  25.396  1.00  0.00           O  
ATOM   1945  N   GLY   120      43.761  80.443  26.712  1.00  0.00           N  
ATOM   1946  H   GLY   120      43.923  80.104  27.649  1.00  0.00           H  
ATOM   1947  CA  GLY   120      43.935  79.428  25.680  1.00  0.00           C  
ATOM   1948  HA2 GLY   120      44.838  79.642  25.108  1.00  0.00           H  
ATOM   1949  HA3 GLY   120      44.088  78.452  26.140  1.00  0.00           H  
ATOM   1950  C   GLY   120      42.770  79.277  24.725  1.00  0.00           C  
ATOM   1951  O   GLY   120      43.005  79.092  23.492  1.00  0.00           O  
ATOM   1952  N   TYR   121      41.572  79.488  25.244  1.00  0.00           N  
ATOM   1953  H   TYR   121      41.567  79.619  26.245  1.00  0.00           H  
ATOM   1954  CA  TYR   121      40.304  79.496  24.524  1.00  0.00           C  
ATOM   1955  HA  TYR   121      40.452  78.880  23.638  1.00  0.00           H  
ATOM   1956  CB  TYR   121      39.237  78.765  25.337  1.00  0.00           C  
ATOM   1957  HB2 TYR   121      39.678  78.040  26.021  1.00  0.00           H  
ATOM   1958  HB3 TYR   121      38.740  79.472  26.002  1.00  0.00           H  
ATOM   1959  CG  TYR   121      38.247  78.071  24.472  1.00  0.00           C  
ATOM   1960  CD1 TYR   121      38.581  76.830  23.966  1.00  0.00           C  
ATOM   1961  HD1 TYR   121      39.499  76.344  24.283  1.00  0.00           H  
ATOM   1962  CE1 TYR   121      37.835  76.277  22.912  1.00  0.00           C  
ATOM   1963  HE1 TYR   121      38.116  75.317  22.489  1.00  0.00           H  
ATOM   1964  CZ  TYR   121      36.693  76.929  22.438  1.00  0.00           C  
ATOM   1965  OH  TYR   121      36.012  76.367  21.378  1.00  0.00           O  
ATOM   1966  HH  TYR   121      36.441  75.566  21.030  1.00  0.00           H  
ATOM   1967  CE2 TYR   121      36.304  78.142  23.065  1.00  0.00           C  
ATOM   1968  HE2 TYR   121      35.482  78.671  22.592  1.00  0.00           H  
ATOM   1969  CD2 TYR   121      37.086  78.731  24.060  1.00  0.00           C  
ATOM   1970  HD2 TYR   121      36.840  79.727  24.416  1.00  0.00           H  
ATOM   1971  C   TYR   121      39.858  80.882  23.997  1.00  0.00           C  
ATOM   1972  O   TYR   121      39.396  81.014  22.875  1.00  0.00           O  
ATOM   1973  N   THR   122      40.057  81.958  24.780  1.00  0.00           N  
ATOM   1974  H   THR   122      40.313  81.763  25.737  1.00  0.00           H  
ATOM   1975  CA  THR   122      39.730  83.361  24.413  1.00  0.00           C  
ATOM   1976  HA  THR   122      38.708  83.373  24.035  1.00  0.00           H  
ATOM   1977  CB  THR   122      39.821  84.344  25.603  1.00  0.00           C  
ATOM   1978  HB  THR   122      40.850  84.406  25.957  1.00  0.00           H  
ATOM   1979  CG2 THR   122      39.363  85.739  25.247  1.00  0.00           C  
ATOM   1980 HG21 THR   122      38.329  85.712  24.903  1.00  0.00           H  
ATOM   1981 HG22 THR   122      39.466  86.389  26.116  1.00  0.00           H  
ATOM   1982 HG23 THR   122      40.003  86.171  24.478  1.00  0.00           H  
ATOM   1983  OG1 THR   122      39.028  83.893  26.643  1.00  0.00           O  
ATOM   1984  HG1 THR   122      39.087  84.467  27.427  1.00  0.00           H  
ATOM   1985  C   THR   122      40.634  83.853  23.225  1.00  0.00           C  
ATOM   1986  O   THR   122      40.151  84.622  22.419  1.00  0.00           O  
ATOM   1987  N   ARG   123      41.909  83.451  23.103  1.00  0.00           N  
ATOM   1988  H   ARG   123      42.262  82.954  23.909  1.00  0.00           H  
ATOM   1989  CA  ARG   123      42.765  83.563  21.895  1.00  0.00           C  
ATOM   1990  HA  ARG   123      42.488  84.515  21.441  1.00  0.00           H  
ATOM   1991  CB  ARG   123      44.253  83.668  22.303  1.00  0.00           C  
ATOM   1992  HB2 ARG   123      44.559  82.757  22.816  1.00  0.00           H  
ATOM   1993  HB3 ARG   123      44.866  83.765  21.407  1.00  0.00           H  
ATOM   1994  CG  ARG   123      44.574  84.825  23.240  1.00  0.00           C  
ATOM   1995  HG2 ARG   123      44.231  85.715  22.712  1.00  0.00           H  
ATOM   1996  HG3 ARG   123      44.035  84.696  24.178  1.00  0.00           H  
ATOM   1997  CD  ARG   123      46.070  84.966  23.572  1.00  0.00           C  
ATOM   1998  HD2 ARG   123      46.171  85.730  24.343  1.00  0.00           H  
ATOM   1999  HD3 ARG   123      46.441  84.011  23.941  1.00  0.00           H  
ATOM   2000  NE  ARG   123      46.880  85.461  22.417  1.00  0.00           N  
ATOM   2001  HE  ARG   123      46.416  85.730  21.561  1.00  0.00           H  
ATOM   2002  CZ  ARG   123      48.203  85.575  22.467  1.00  0.00           C  
ATOM   2003  NH1 ARG   123      48.935  85.268  23.492  1.00  0.00           N  
ATOM   2004 HH11 ARG   123      48.512  84.988  24.365  1.00  0.00           H  
ATOM   2005 HH12 ARG   123      49.928  85.452  23.506  1.00  0.00           H  
ATOM   2006  NH2 ARG   123      48.860  85.942  21.404  1.00  0.00           N  
ATOM   2007 HH21 ARG   123      48.383  86.250  20.569  1.00  0.00           H  
ATOM   2008 HH22 ARG   123      49.862  86.061  21.440  1.00  0.00           H  
ATOM   2009  C   ARG   123      42.531  82.489  20.822  1.00  0.00           C  
ATOM   2010  O   ARG   123      43.324  82.543  19.865  1.00  0.00           O  
ATOM   2011  N   SER   124      41.538  81.622  20.803  1.00  0.00           N  
ATOM   2012  H   SER   124      40.860  81.678  21.550  1.00  0.00           H  
ATOM   2013  CA  SER   124      41.258  80.781  19.583  1.00  0.00           C  
ATOM   2014  HA  SER   124      42.184  80.317  19.243  1.00  0.00           H  
ATOM   2015  CB  SER   124      40.176  79.688  19.928  1.00  0.00           C  
ATOM   2016  HB2 SER   124      40.554  79.135  20.789  1.00  0.00           H  
ATOM   2017  HB3 SER   124      39.249  80.175  20.229  1.00  0.00           H  
ATOM   2018  OG  SER   124      39.951  78.880  18.803  1.00  0.00           O  
ATOM   2019  HG  SER   124      39.356  78.168  19.095  1.00  0.00           H  
ATOM   2020  C   SER   124      40.728  81.681  18.477  1.00  0.00           C  
ATOM   2021  O   SER   124      39.921  82.580  18.712  1.00  0.00           O  
ATOM   2022  N   ARG   125      41.103  81.337  17.217  1.00  0.00           N  
ATOM   2023  H   ARG   125      41.855  80.667  17.136  1.00  0.00           H  
ATOM   2024  CA  ARG   125      40.383  81.747  15.982  1.00  0.00           C  
ATOM   2025  HA  ARG   125      39.567  82.418  16.249  1.00  0.00           H  
ATOM   2026  CB  ARG   125      41.304  82.610  15.114  1.00  0.00           C  
ATOM   2027  HB2 ARG   125      40.746  82.966  14.247  1.00  0.00           H  
ATOM   2028  HB3 ARG   125      41.577  83.512  15.662  1.00  0.00           H  
ATOM   2029  CG  ARG   125      42.526  81.869  14.612  1.00  0.00           C  
ATOM   2030  HG2 ARG   125      43.180  81.550  15.423  1.00  0.00           H  
ATOM   2031  HG3 ARG   125      42.216  80.959  14.098  1.00  0.00           H  
ATOM   2032  CD  ARG   125      43.358  82.586  13.550  1.00  0.00           C  
ATOM   2033  HD2 ARG   125      44.110  81.917  13.132  1.00  0.00           H  
ATOM   2034  HD3 ARG   125      42.709  82.947  12.752  1.00  0.00           H  
ATOM   2035  NE  ARG   125      44.002  83.761  14.084  1.00  0.00           N  
ATOM   2036  HE  ARG   125      43.939  83.890  15.084  1.00  0.00           H  
ATOM   2037  CZ  ARG   125      44.744  84.660  13.487  1.00  0.00           C  
ATOM   2038  NH1 ARG   125      44.905  84.566  12.209  1.00  0.00           N  
ATOM   2039 HH11 ARG   125      44.525  83.800  11.671  1.00  0.00           H  
ATOM   2040 HH12 ARG   125      45.453  85.237  11.691  1.00  0.00           H  
ATOM   2041  NH2 ARG   125      45.281  85.596  14.143  1.00  0.00           N  
ATOM   2042 HH21 ARG   125      45.130  85.768  15.127  1.00  0.00           H  
ATOM   2043 HH22 ARG   125      45.779  86.316  13.639  1.00  0.00           H  
ATOM   2044  C   ARG   125      39.693  80.640  15.181  1.00  0.00           C  
ATOM   2045  O   ARG   125      38.920  80.863  14.265  1.00  0.00           O  
ATOM   2046  N   LYS   126      40.021  79.397  15.500  1.00  0.00           N  
ATOM   2047  H   LYS   126      40.727  79.268  16.212  1.00  0.00           H  
ATOM   2048  CA  LYS   126      39.500  78.135  14.859  1.00  0.00           C  
ATOM   2049  HA  LYS   126      39.279  78.412  13.828  1.00  0.00           H  
ATOM   2050  CB  LYS   126      40.582  76.996  14.824  1.00  0.00           C  
ATOM   2051  HB2 LYS   126      40.139  76.203  14.220  1.00  0.00           H  
ATOM   2052  HB3 LYS   126      41.503  77.393  14.397  1.00  0.00           H  
ATOM   2053  CG  LYS   126      40.887  76.488  16.247  1.00  0.00           C  
ATOM   2054  HG2 LYS   126      41.441  77.209  16.848  1.00  0.00           H  
ATOM   2055  HG3 LYS   126      39.957  76.273  16.774  1.00  0.00           H  
ATOM   2056  CD  LYS   126      41.703  75.196  16.181  1.00  0.00           C  
ATOM   2057  HD2 LYS   126      41.809  74.830  17.202  1.00  0.00           H  
ATOM   2058  HD3 LYS   126      41.131  74.437  15.648  1.00  0.00           H  
ATOM   2059  CE  LYS   126      43.100  75.392  15.610  1.00  0.00           C  
ATOM   2060  HE2 LYS   126      43.009  75.660  14.558  1.00  0.00           H  
ATOM   2061  HE3 LYS   126      43.611  76.192  16.146  1.00  0.00           H  
ATOM   2062  NZ  LYS   126      43.849  74.116  15.724  1.00  0.00           N  
ATOM   2063  HZ1 LYS   126      43.440  73.398  15.143  1.00  0.00           H  
ATOM   2064  HZ2 LYS   126      44.769  74.217  15.319  1.00  0.00           H  
ATOM   2065  HZ3 LYS   126      44.017  73.830  16.678  1.00  0.00           H  
ATOM   2066  C   LYS   126      38.142  77.657  15.384  1.00  0.00           C  
ATOM   2067  O   LYS   126      37.528  76.783  14.719  1.00  0.00           O  
ATOM   2068  N   VAL   127      37.596  78.207  16.510  1.00  0.00           N  
ATOM   2069  H   VAL   127      38.203  78.843  17.006  1.00  0.00           H  
ATOM   2070  CA  VAL   127      36.161  78.184  16.821  1.00  0.00           C  
ATOM   2071  HA  VAL   127      35.745  77.204  16.591  1.00  0.00           H  
ATOM   2072  CB  VAL   127      35.997  78.432  18.360  1.00  0.00           C  
ATOM   2073  HB  VAL   127      36.746  77.792  18.826  1.00  0.00           H  
ATOM   2074  CG1 VAL   127      36.412  79.902  18.783  1.00  0.00           C  
ATOM   2075 HG11 VAL   127      35.671  80.542  18.305  1.00  0.00           H  
ATOM   2076 HG12 VAL   127      36.302  79.975  19.865  1.00  0.00           H  
ATOM   2077 HG13 VAL   127      37.435  80.143  18.490  1.00  0.00           H  
ATOM   2078  CG2 VAL   127      34.621  78.052  18.953  1.00  0.00           C  
ATOM   2079 HG21 VAL   127      34.369  77.018  18.720  1.00  0.00           H  
ATOM   2080 HG22 VAL   127      34.630  78.204  20.032  1.00  0.00           H  
ATOM   2081 HG23 VAL   127      33.872  78.701  18.500  1.00  0.00           H  
ATOM   2082  C   VAL   127      35.413  79.261  15.979  1.00  0.00           C  
ATOM   2083  O   VAL   127      36.064  80.173  15.434  1.00  0.00           O  
ATOM   2084  N   ASP   128      34.085  79.098  15.860  1.00  0.00           N  
ATOM   2085  H   ASP   128      33.646  78.383  16.422  1.00  0.00           H  
ATOM   2086  CA  ASP   128      33.246  79.964  15.009  1.00  0.00           C  
ATOM   2087  HA  ASP   128      33.786  80.167  14.084  1.00  0.00           H  
ATOM   2088  CB  ASP   128      31.993  79.168  14.577  1.00  0.00           C  
ATOM   2089  HB2 ASP   128      31.440  79.729  13.823  1.00  0.00           H  
ATOM   2090  HB3 ASP   128      32.346  78.302  14.016  1.00  0.00           H  
ATOM   2091  CG  ASP   128      31.039  78.725  15.744  1.00  0.00           C  
ATOM   2092  OD1 ASP   128      31.432  77.964  16.636  1.00  0.00           O  
ATOM   2093  OD2 ASP   128      29.815  79.053  15.744  1.00  0.00           O  
ATOM   2094  C   ASP   128      32.939  81.344  15.612  1.00  0.00           C  
ATOM   2095  O   ASP   128      31.736  81.676  15.768  1.00  0.00           O  
ATOM   2096  OXT ASP   128      33.877  82.123  15.847  1.00  0.00           O  
TER    2097      ASP   128 
ATOM   2097  N   THR   129      90.336 103.253  22.592  1.00  0.00           N  
ATOM   2098  H1  THR   129      90.698 102.719  21.815  1.00  0.00           H  
ATOM   2099  H2  THR   129      90.834 103.033  23.442  1.00  0.00           H  
ATOM   2100  H3  THR   129      90.433 104.251  22.471  1.00  0.00           H  
ATOM   2101  CA  THR   129      88.900 102.898  22.734  1.00  0.00           C  
ATOM   2102  HA  THR   129      88.857 102.791  23.818  1.00  0.00           H  
ATOM   2103  CB  THR   129      88.143 104.320  22.748  1.00  0.00           C  
ATOM   2104  HB  THR   129      88.242 104.822  21.786  1.00  0.00           H  
ATOM   2105  CG2 THR   129      86.728 104.575  23.240  1.00  0.00           C  
ATOM   2106 HG21 THR   129      86.663 104.358  24.307  1.00  0.00           H  
ATOM   2107 HG22 THR   129      86.402 105.605  23.095  1.00  0.00           H  
ATOM   2108 HG23 THR   129      86.005 103.984  22.677  1.00  0.00           H  
ATOM   2109  OG1 THR   129      88.876 105.219  23.624  1.00  0.00           O  
ATOM   2110  HG1 THR   129      88.512 106.122  23.631  1.00  0.00           H  
ATOM   2111  C   THR   129      88.502 101.366  22.252  1.00  0.00           C  
ATOM   2112  O   THR   129      87.374 101.041  22.648  1.00  0.00           O  
ATOM   2113  N   VAL   130      89.182 100.332  21.537  1.00  0.00           N  
ATOM   2114  H   VAL   130      88.884 100.477  20.583  1.00  0.00           H  
ATOM   2115  CA  VAL   130      89.493  98.730  21.546  1.00  0.00           C  
ATOM   2116  HA  VAL   130      88.991  98.215  20.726  1.00  0.00           H  
ATOM   2117  CB  VAL   130      90.998  98.291  21.345  1.00  0.00           C  
ATOM   2118  HB  VAL   130      91.652  98.969  21.893  1.00  0.00           H  
ATOM   2119  CG1 VAL   130      91.526  96.880  21.759  1.00  0.00           C  
ATOM   2120 HG11 VAL   130      91.110  96.053  21.184  1.00  0.00           H  
ATOM   2121 HG12 VAL   130      92.615  96.824  21.740  1.00  0.00           H  
ATOM   2122 HG13 VAL   130      91.370  96.680  22.819  1.00  0.00           H  
ATOM   2123  CG2 VAL   130      91.529  98.337  19.886  1.00  0.00           C  
ATOM   2124 HG21 VAL   130      91.297  99.263  19.359  1.00  0.00           H  
ATOM   2125 HG22 VAL   130      92.613  98.224  19.861  1.00  0.00           H  
ATOM   2126 HG23 VAL   130      91.166  97.531  19.250  1.00  0.00           H  
ATOM   2127  C   VAL   130      88.939  97.953  22.718  1.00  0.00           C  
ATOM   2128  O   VAL   130      88.630  96.721  22.705  1.00  0.00           O  
ATOM   2129  N   GLN   131      88.918  98.784  23.738  1.00  0.00           N  
ATOM   2130  H   GLN   131      89.163  99.724  23.462  1.00  0.00           H  
ATOM   2131  CA  GLN   131      88.321  98.538  25.061  1.00  0.00           C  
ATOM   2132  HA  GLN   131      88.877  97.688  25.459  1.00  0.00           H  
ATOM   2133  CB  GLN   131      88.552  99.835  25.796  1.00  0.00           C  
ATOM   2134  HB2 GLN   131      88.218 100.681  25.197  1.00  0.00           H  
ATOM   2135  HB3 GLN   131      87.908  99.759  26.672  1.00  0.00           H  
ATOM   2136  CG  GLN   131      90.021 100.087  26.218  1.00  0.00           C  
ATOM   2137  HG2 GLN   131      90.022 101.050  26.729  1.00  0.00           H  
ATOM   2138  HG3 GLN   131      90.310  99.293  26.906  1.00  0.00           H  
ATOM   2139  CD  GLN   131      90.996 100.185  25.087  1.00  0.00           C  
ATOM   2140  OE1 GLN   131      91.106 101.147  24.340  1.00  0.00           O  
ATOM   2141  NE2 GLN   131      91.732  99.149  24.841  1.00  0.00           N  
ATOM   2142 HE21 GLN   131      92.499  99.159  24.185  1.00  0.00           H  
ATOM   2143 HE22 GLN   131      91.584  98.327  25.410  1.00  0.00           H  
ATOM   2144  C   GLN   131      86.863  98.132  24.903  1.00  0.00           C  
ATOM   2145  O   GLN   131      86.333  97.485  25.830  1.00  0.00           O  
ATOM   2146  N   GLY   132      86.222  98.343  23.771  1.00  0.00           N  
ATOM   2147  H   GLY   132      86.584  99.016  23.110  1.00  0.00           H  
ATOM   2148  CA  GLY   132      84.859  97.840  23.423  1.00  0.00           C  
ATOM   2149  HA2 GLY   132      84.162  98.181  24.188  1.00  0.00           H  
ATOM   2150  HA3 GLY   132      84.524  98.260  22.475  1.00  0.00           H  
ATOM   2151  C   GLY   132      84.661  96.330  23.275  1.00  0.00           C  
ATOM   2152  O   GLY   132      83.535  95.896  23.299  1.00  0.00           O  
ATOM   2153  N   ARG   133      85.756  95.561  23.132  1.00  0.00           N  
ATOM   2154  H   ARG   133      86.663  96.003  23.085  1.00  0.00           H  
ATOM   2155  CA  ARG   133      85.719  94.074  22.936  1.00  0.00           C  
ATOM   2156  HA  ARG   133      85.077  93.805  22.097  1.00  0.00           H  
ATOM   2157  CB  ARG   133      87.097  93.516  22.556  1.00  0.00           C  
ATOM   2158  HB2 ARG   133      87.843  93.767  23.311  1.00  0.00           H  
ATOM   2159  HB3 ARG   133      87.072  92.427  22.507  1.00  0.00           H  
ATOM   2160  CG  ARG   133      87.616  93.980  21.178  1.00  0.00           C  
ATOM   2161  HG2 ARG   133      86.957  93.601  20.396  1.00  0.00           H  
ATOM   2162  HG3 ARG   133      87.591  95.068  21.122  1.00  0.00           H  
ATOM   2163  CD  ARG   133      89.036  93.517  20.896  1.00  0.00           C  
ATOM   2164  HD2 ARG   133      89.678  93.875  21.701  1.00  0.00           H  
ATOM   2165  HD3 ARG   133      89.090  92.432  20.813  1.00  0.00           H  
ATOM   2166  NE  ARG   133      89.562  94.059  19.628  1.00  0.00           N  
ATOM   2167  HE  ARG   133      88.925  94.616  19.076  1.00  0.00           H  
ATOM   2168  CZ  ARG   133      90.803  93.954  19.165  1.00  0.00           C  
ATOM   2169  NH1 ARG   133      91.140  94.520  18.057  1.00  0.00           N  
ATOM   2170 HH11 ARG   133      90.478  95.035  17.494  1.00  0.00           H  
ATOM   2171 HH12 ARG   133      92.065  94.342  17.692  1.00  0.00           H  
ATOM   2172  NH2 ARG   133      91.726  93.219  19.764  1.00  0.00           N  
ATOM   2173 HH21 ARG   133      91.501  92.754  20.632  1.00  0.00           H  
ATOM   2174 HH22 ARG   133      92.652  93.159  19.364  1.00  0.00           H  
ATOM   2175  C   ARG   133      85.132  93.257  24.081  1.00  0.00           C  
ATOM   2176  O   ARG   133      84.849  92.083  23.869  1.00  0.00           O  
ATOM   2177  N   VAL   134      84.864  93.911  25.278  1.00  0.00           N  
ATOM   2178  H   VAL   134      85.159  94.876  25.339  1.00  0.00           H  
ATOM   2179  CA  VAL   134      84.097  93.278  26.371  1.00  0.00           C  
ATOM   2180  HA  VAL   134      84.579  92.351  26.680  1.00  0.00           H  
ATOM   2181  CB  VAL   134      84.068  94.247  27.576  1.00  0.00           C  
ATOM   2182  HB  VAL   134      83.482  93.780  28.368  1.00  0.00           H  
ATOM   2183  CG1 VAL   134      85.488  94.484  28.117  1.00  0.00           C  
ATOM   2184 HG11 VAL   134      86.137  94.930  27.364  1.00  0.00           H  
ATOM   2185 HG12 VAL   134      85.449  95.099  29.016  1.00  0.00           H  
ATOM   2186 HG13 VAL   134      85.917  93.531  28.426  1.00  0.00           H  
ATOM   2187  CG2 VAL   134      83.400  95.580  27.377  1.00  0.00           C  
ATOM   2188 HG21 VAL   134      82.345  95.430  27.145  1.00  0.00           H  
ATOM   2189 HG22 VAL   134      83.418  96.154  28.304  1.00  0.00           H  
ATOM   2190 HG23 VAL   134      83.905  96.147  26.596  1.00  0.00           H  
ATOM   2191  C   VAL   134      82.650  92.910  25.973  1.00  0.00           C  
ATOM   2192  O   VAL   134      82.101  91.980  26.536  1.00  0.00           O  
ATOM   2193  N   TYR   135      81.996  93.587  25.015  1.00  0.00           N  
ATOM   2194  H   TYR   135      82.422  94.416  24.626  1.00  0.00           H  
ATOM   2195  CA  TYR   135      80.613  93.244  24.624  1.00  0.00           C  
ATOM   2196  HA  TYR   135      80.029  93.103  25.534  1.00  0.00           H  
ATOM   2197  CB  TYR   135      80.031  94.500  23.916  1.00  0.00           C  
ATOM   2198  HB2 TYR   135      80.217  95.353  24.567  1.00  0.00           H  
ATOM   2199  HB3 TYR   135      80.540  94.655  22.964  1.00  0.00           H  
ATOM   2200  CG  TYR   135      78.524  94.449  23.649  1.00  0.00           C  
ATOM   2201  CD1 TYR   135      77.586  94.372  24.732  1.00  0.00           C  
ATOM   2202  HD1 TYR   135      77.932  94.300  25.759  1.00  0.00           H  
ATOM   2203  CE1 TYR   135      76.251  94.417  24.484  1.00  0.00           C  
ATOM   2204  HE1 TYR   135      75.491  94.361  25.256  1.00  0.00           H  
ATOM   2205  CZ  TYR   135      75.785  94.649  23.149  1.00  0.00           C  
ATOM   2206  OH  TYR   135      74.486  94.945  22.923  1.00  0.00           O  
ATOM   2207  HH  TYR   135      73.911  94.311  23.386  1.00  0.00           H  
ATOM   2208  CE2 TYR   135      76.699  94.626  22.064  1.00  0.00           C  
ATOM   2209  HE2 TYR   135      76.316  94.636  21.048  1.00  0.00           H  
ATOM   2210  CD2 TYR   135      78.043  94.542  22.323  1.00  0.00           C  
ATOM   2211  HD2 TYR   135      78.747  94.511  21.496  1.00  0.00           H  
ATOM   2212  C   TYR   135      80.475  91.927  23.835  1.00  0.00           C  
ATOM   2213  O   TYR   135      79.423  91.598  23.285  1.00  0.00           O  
ATOM   2214  N   ASN   136      81.537  91.104  23.729  1.00  0.00           N  
ATOM   2215  H   ASN   136      82.424  91.502  24.005  1.00  0.00           H  
ATOM   2216  CA  ASN   136      81.580  89.705  23.256  1.00  0.00           C  
ATOM   2217  HA  ASN   136      80.572  89.296  23.314  1.00  0.00           H  
ATOM   2218  CB  ASN   136      82.025  89.730  21.766  1.00  0.00           C  
ATOM   2219  HB2 ASN   136      82.885  90.377  21.593  1.00  0.00           H  
ATOM   2220  HB3 ASN   136      82.311  88.718  21.479  1.00  0.00           H  
ATOM   2221  CG  ASN   136      80.854  90.143  20.854  1.00  0.00           C  
ATOM   2222  OD1 ASN   136      80.733  91.328  20.506  1.00  0.00           O  
ATOM   2223  ND2 ASN   136      80.106  89.208  20.365  1.00  0.00           N  
ATOM   2224 HD21 ASN   136      79.234  89.438  19.912  1.00  0.00           H  
ATOM   2225 HD22 ASN   136      80.254  88.276  20.725  1.00  0.00           H  
ATOM   2226  C   ASN   136      82.486  88.823  24.192  1.00  0.00           C  
ATOM   2227  O   ASN   136      83.064  87.830  23.743  1.00  0.00           O  
ATOM   2228  N   PHE   137      82.587  89.213  25.489  1.00  0.00           N  
ATOM   2229  H   PHE   137      82.092  90.052  25.757  1.00  0.00           H  
ATOM   2230  CA  PHE   137      83.261  88.494  26.546  1.00  0.00           C  
ATOM   2231  HA  PHE   137      83.234  87.434  26.294  1.00  0.00           H  
ATOM   2232  CB  PHE   137      84.705  89.000  26.491  1.00  0.00           C  
ATOM   2233  HB2 PHE   137      85.212  88.480  25.679  1.00  0.00           H  
ATOM   2234  HB3 PHE   137      84.677  90.068  26.274  1.00  0.00           H  
ATOM   2235  CG  PHE   137      85.587  88.824  27.764  1.00  0.00           C  
ATOM   2236  CD1 PHE   137      85.531  87.667  28.541  1.00  0.00           C  
ATOM   2237  HD1 PHE   137      84.840  86.864  28.305  1.00  0.00           H  
ATOM   2238  CE1 PHE   137      86.299  87.579  29.734  1.00  0.00           C  
ATOM   2239  HE1 PHE   137      86.237  86.697  30.363  1.00  0.00           H  
ATOM   2240  CZ  PHE   137      87.151  88.632  30.070  1.00  0.00           C  
ATOM   2241  HZ  PHE   137      87.790  88.517  30.941  1.00  0.00           H  
ATOM   2242  CE2 PHE   137      87.229  89.742  29.251  1.00  0.00           C  
ATOM   2243  HE2 PHE   137      87.901  90.548  29.528  1.00  0.00           H  
ATOM   2244  CD2 PHE   137      86.484  89.859  28.123  1.00  0.00           C  
ATOM   2245  HD2 PHE   137      86.555  90.740  27.491  1.00  0.00           H  
ATOM   2246  C   PHE   137      82.559  88.687  27.895  1.00  0.00           C  
ATOM   2247  O   PHE   137      82.173  87.646  28.478  1.00  0.00           O  
ATOM   2248  N   LEU   138      82.371  89.907  28.364  1.00  0.00           N  
ATOM   2249  H   LEU   138      82.825  90.691  27.916  1.00  0.00           H  
ATOM   2250  CA  LEU   138      81.604  90.252  29.587  1.00  0.00           C  
ATOM   2251  HA  LEU   138      81.737  89.452  30.316  1.00  0.00           H  
ATOM   2252  CB  LEU   138      82.108  91.584  30.222  1.00  0.00           C  
ATOM   2253  HB2 LEU   138      81.886  92.412  29.550  1.00  0.00           H  
ATOM   2254  HB3 LEU   138      81.527  91.748  31.130  1.00  0.00           H  
ATOM   2255  CG  LEU   138      83.590  91.632  30.536  1.00  0.00           C  
ATOM   2256  HG  LEU   138      84.150  91.611  29.601  1.00  0.00           H  
ATOM   2257  CD1 LEU   138      83.998  92.881  31.351  1.00  0.00           C  
ATOM   2258 HD11 LEU   138      83.429  92.874  32.280  1.00  0.00           H  
ATOM   2259 HD12 LEU   138      85.068  92.933  31.555  1.00  0.00           H  
ATOM   2260 HD13 LEU   138      83.686  93.754  30.777  1.00  0.00           H  
ATOM   2261  CD2 LEU   138      84.122  90.380  31.304  1.00  0.00           C  
ATOM   2262 HD21 LEU   138      83.983  89.468  30.724  1.00  0.00           H  
ATOM   2263 HD22 LEU   138      85.195  90.488  31.467  1.00  0.00           H  
ATOM   2264 HD23 LEU   138      83.622  90.338  32.271  1.00  0.00           H  
ATOM   2265  C   LEU   138      80.111  90.269  29.297  1.00  0.00           C  
ATOM   2266  O   LEU   138      79.294  90.091  30.188  1.00  0.00           O  
ATOM   2267  N   GLU   139      79.761  90.369  27.993  1.00  0.00           N  
ATOM   2268  H   GLU   139      80.477  90.583  27.314  1.00  0.00           H  
ATOM   2269  CA  GLU   139      78.426  89.997  27.454  1.00  0.00           C  
ATOM   2270  HA  GLU   139      77.900  89.455  28.240  1.00  0.00           H  
ATOM   2271  CB  GLU   139      77.670  91.268  27.081  1.00  0.00           C  
ATOM   2272  HB2 GLU   139      77.669  91.968  27.917  1.00  0.00           H  
ATOM   2273  HB3 GLU   139      78.193  91.768  26.266  1.00  0.00           H  
ATOM   2274  CG  GLU   139      76.233  91.050  26.667  1.00  0.00           C  
ATOM   2275  HG2 GLU   139      75.796  92.035  26.506  1.00  0.00           H  
ATOM   2276  HG3 GLU   139      76.145  90.621  25.669  1.00  0.00           H  
ATOM   2277  CD  GLU   139      75.393  90.201  27.641  1.00  0.00           C  
ATOM   2278  OE1 GLU   139      75.027  90.763  28.708  1.00  0.00           O  
ATOM   2279  OE2 GLU   139      75.229  89.000  27.382  1.00  0.00           O  
ATOM   2280  C   GLU   139      78.550  89.050  26.250  1.00  0.00           C  
ATOM   2281  O   GLU   139      79.547  89.150  25.490  1.00  0.00           O  
ATOM   2282  N   ARG   140      77.650  88.042  26.132  1.00  0.00           N  
ATOM   2283  H   ARG   140      76.913  88.003  26.821  1.00  0.00           H  
ATOM   2284  CA  ARG   140      77.498  87.095  24.992  1.00  0.00           C  
ATOM   2285  HA  ARG   140      76.879  86.278  25.360  1.00  0.00           H  
ATOM   2286  CB  ARG   140      76.752  87.732  23.802  1.00  0.00           C  
ATOM   2287  HB2 ARG   140      76.565  86.988  23.028  1.00  0.00           H  
ATOM   2288  HB3 ARG   140      75.764  88.032  24.153  1.00  0.00           H  
ATOM   2289  CG  ARG   140      77.462  88.965  23.180  1.00  0.00           C  
ATOM   2290  HG2 ARG   140      77.445  89.744  23.942  1.00  0.00           H  
ATOM   2291  HG3 ARG   140      78.478  88.760  22.844  1.00  0.00           H  
ATOM   2292  CD  ARG   140      76.709  89.443  21.979  1.00  0.00           C  
ATOM   2293  HD2 ARG   140      76.414  88.651  21.291  1.00  0.00           H  
ATOM   2294  HD3 ARG   140      75.792  89.680  22.518  1.00  0.00           H  
ATOM   2295  NE  ARG   140      77.264  90.637  21.222  1.00  0.00           N  
ATOM   2296  HE  ARG   140      77.963  91.101  21.785  1.00  0.00           H  
ATOM   2297  CZ  ARG   140      76.876  91.329  20.134  1.00  0.00           C  
ATOM   2298  NH1 ARG   140      77.559  92.306  19.703  1.00  0.00           N  
ATOM   2299 HH11 ARG   140      78.366  92.629  20.217  1.00  0.00           H  
ATOM   2300 HH12 ARG   140      77.093  92.861  19.000  1.00  0.00           H  
ATOM   2301  NH2 ARG   140      75.921  90.996  19.303  1.00  0.00           N  
ATOM   2302 HH21 ARG   140      75.258  90.350  19.708  1.00  0.00           H  
ATOM   2303 HH22 ARG   140      75.393  91.749  18.885  1.00  0.00           H  
ATOM   2304  C   ARG   140      78.841  86.495  24.521  1.00  0.00           C  
ATOM   2305  O   ARG   140      79.210  86.538  23.349  1.00  0.00           O  
ATOM   2306  N   PRO   141      79.633  85.932  25.408  1.00  0.00           N  
ATOM   2307  CD  PRO   141      79.263  85.518  26.736  1.00  0.00           C  
ATOM   2308  HD2 PRO   141      78.237  85.155  26.787  1.00  0.00           H  
ATOM   2309  HD3 PRO   141      79.392  86.362  27.414  1.00  0.00           H  
ATOM   2310  CG  PRO   141      80.169  84.387  27.114  1.00  0.00           C  
ATOM   2311  HG2 PRO   141      79.839  83.440  26.687  1.00  0.00           H  
ATOM   2312  HG3 PRO   141      80.359  84.312  28.185  1.00  0.00           H  
ATOM   2313  CB  PRO   141      81.499  84.813  26.433  1.00  0.00           C  
ATOM   2314  HB2 PRO   141      82.086  83.933  26.169  1.00  0.00           H  
ATOM   2315  HB3 PRO   141      82.040  85.511  27.072  1.00  0.00           H  
ATOM   2316  CA  PRO   141      81.082  85.529  25.149  1.00  0.00           C  
ATOM   2317  HA  PRO   141      81.640  86.460  25.045  1.00  0.00           H  
ATOM   2318  C   PRO   141      81.349  84.680  23.923  1.00  0.00           C  
ATOM   2319  O   PRO   141      80.548  83.782  23.587  1.00  0.00           O  
ATOM   2320  N   THR   142      82.531  84.813  23.295  1.00  0.00           N  
ATOM   2321  H   THR   142      83.118  85.589  23.566  1.00  0.00           H  
ATOM   2322  CA  THR   142      82.908  83.985  22.069  1.00  0.00           C  
ATOM   2323  HA  THR   142      82.432  83.007  22.144  1.00  0.00           H  
ATOM   2324  CB  THR   142      82.344  84.626  20.755  1.00  0.00           C  
ATOM   2325  HB  THR   142      82.773  85.621  20.634  1.00  0.00           H  
ATOM   2326  CG2 THR   142      82.630  83.819  19.497  1.00  0.00           C  
ATOM   2327 HG21 THR   142      82.169  82.839  19.623  1.00  0.00           H  
ATOM   2328 HG22 THR   142      82.181  84.351  18.658  1.00  0.00           H  
ATOM   2329 HG23 THR   142      83.709  83.726  19.377  1.00  0.00           H  
ATOM   2330  OG1 THR   142      80.963  84.860  20.770  1.00  0.00           O  
ATOM   2331  HG1 THR   142      80.690  85.197  19.899  1.00  0.00           H  
ATOM   2332  C   THR   142      84.428  83.775  22.010  1.00  0.00           C  
ATOM   2333  O   THR   142      85.212  84.713  22.192  1.00  0.00           O  
ATOM   2334  N   GLY   143      84.834  82.567  21.558  1.00  0.00           N  
ATOM   2335  H   GLY   143      84.128  81.852  21.453  1.00  0.00           H  
ATOM   2336  CA  GLY   143      86.228  82.040  21.598  1.00  0.00           C  
ATOM   2337  HA2 GLY   143      86.262  81.211  20.892  1.00  0.00           H  
ATOM   2338  HA3 GLY   143      86.890  82.851  21.294  1.00  0.00           H  
ATOM   2339  C   GLY   143      86.688  81.539  22.961  1.00  0.00           C  
ATOM   2340  O   GLY   143      86.351  82.129  23.975  1.00  0.00           O  
ATOM   2341  N   TRP   144      87.381  80.366  23.007  1.00  0.00           N  
ATOM   2342  H   TRP   144      87.637  80.025  22.092  1.00  0.00           H  
ATOM   2343  CA  TRP   144      87.599  79.487  24.167  1.00  0.00           C  
ATOM   2344  HA  TRP   144      86.652  79.028  24.453  1.00  0.00           H  
ATOM   2345  CB  TRP   144      88.654  78.444  23.837  1.00  0.00           C  
ATOM   2346  HB2 TRP   144      88.245  77.849  23.021  1.00  0.00           H  
ATOM   2347  HB3 TRP   144      89.557  78.917  23.451  1.00  0.00           H  
ATOM   2348  CG  TRP   144      89.057  77.507  24.884  1.00  0.00           C  
ATOM   2349  CD1 TRP   144      90.280  77.448  25.450  1.00  0.00           C  
ATOM   2350  HD1 TRP   144      91.142  78.058  25.222  1.00  0.00           H  
ATOM   2351  NE1 TRP   144      90.278  76.525  26.471  1.00  0.00           N  
ATOM   2352  HE1 TRP   144      91.067  76.308  27.063  1.00  0.00           H  
ATOM   2353  CE2 TRP   144      89.032  75.970  26.622  1.00  0.00           C  
ATOM   2354  CZ2 TRP   144      88.556  75.032  27.508  1.00  0.00           C  
ATOM   2355  HZ2 TRP   144      89.206  74.573  28.247  1.00  0.00           H  
ATOM   2356  CH2 TRP   144      87.220  74.593  27.393  1.00  0.00           C  
ATOM   2357  HH2 TRP   144      86.802  73.821  28.033  1.00  0.00           H  
ATOM   2358  CZ3 TRP   144      86.400  75.205  26.407  1.00  0.00           C  
ATOM   2359  HZ3 TRP   144      85.350  74.932  26.370  1.00  0.00           H  
ATOM   2360  CE3 TRP   144      86.896  76.201  25.555  1.00  0.00           C  
ATOM   2361  HE3 TRP   144      86.225  76.667  24.839  1.00  0.00           H  
ATOM   2362  CD2 TRP   144      88.234  76.559  25.651  1.00  0.00           C  
ATOM   2363  C   TRP   144      88.025  80.195  25.463  1.00  0.00           C  
ATOM   2364  O   TRP   144      87.708  79.736  26.580  1.00  0.00           O  
ATOM   2365  N   LYS   145      88.759  81.300  25.342  1.00  0.00           N  
ATOM   2366  H   LYS   145      88.931  81.647  24.409  1.00  0.00           H  
ATOM   2367  CA  LYS   145      89.334  82.086  26.477  1.00  0.00           C  
ATOM   2368  HA  LYS   145      89.952  81.417  27.076  1.00  0.00           H  
ATOM   2369  CB  LYS   145      90.264  83.154  25.933  1.00  0.00           C  
ATOM   2370  HB2 LYS   145      90.917  82.695  25.191  1.00  0.00           H  
ATOM   2371  HB3 LYS   145      89.672  83.895  25.395  1.00  0.00           H  
ATOM   2372  CG  LYS   145      91.094  83.831  27.036  1.00  0.00           C  
ATOM   2373  HG2 LYS   145      90.447  84.297  27.779  1.00  0.00           H  
ATOM   2374  HG3 LYS   145      91.683  83.081  27.564  1.00  0.00           H  
ATOM   2375  CD  LYS   145      92.059  84.817  26.441  1.00  0.00           C  
ATOM   2376  HD2 LYS   145      92.733  84.346  25.726  1.00  0.00           H  
ATOM   2377  HD3 LYS   145      91.443  85.544  25.911  1.00  0.00           H  
ATOM   2378  CE  LYS   145      92.893  85.510  27.505  1.00  0.00           C  
ATOM   2379  HE2 LYS   145      92.199  85.953  28.220  1.00  0.00           H  
ATOM   2380  HE3 LYS   145      93.477  84.751  28.026  1.00  0.00           H  
ATOM   2381  NZ  LYS   145      93.806  86.499  26.906  1.00  0.00           N  
ATOM   2382  HZ1 LYS   145      93.274  87.211  26.427  1.00  0.00           H  
ATOM   2383  HZ2 LYS   145      94.343  86.952  27.631  1.00  0.00           H  
ATOM   2384  HZ3 LYS   145      94.465  86.073  26.270  1.00  0.00           H  
ATOM   2385  C   LYS   145      88.238  82.609  27.416  1.00  0.00           C  
ATOM   2386  O   LYS   145      88.508  82.862  28.592  1.00  0.00           O  
ATOM   2387  N   CYS   146      86.964  82.788  26.936  1.00  0.00           N  
ATOM   2388  H   CYS   146      86.768  82.572  25.969  1.00  0.00           H  
ATOM   2389  CA  CYS   146      85.958  83.442  27.788  1.00  0.00           C  
ATOM   2390  HA  CYS   146      86.374  84.326  28.271  1.00  0.00           H  
ATOM   2391  CB  CYS   146      84.750  83.881  26.957  1.00  0.00           C  
ATOM   2392  HB2 CYS   146      84.276  82.992  26.541  1.00  0.00           H  
ATOM   2393  HB3 CYS   146      84.053  84.417  27.601  1.00  0.00           H  
ATOM   2394  SG  CYS   146      85.240  84.959  25.648  1.00  0.00           S  
ATOM   2395  HG  CYS   146      84.033  85.098  25.093  1.00  0.00           H  
ATOM   2396  C   CYS   146      85.438  82.502  28.879  1.00  0.00           C  
ATOM   2397  O   CYS   146      85.127  82.917  29.995  1.00  0.00           O  
ATOM   2398  N   PHE   147      85.438  81.179  28.585  1.00  0.00           N  
ATOM   2399  H   PHE   147      85.751  80.857  27.680  1.00  0.00           H  
ATOM   2400  CA  PHE   147      85.107  80.140  29.596  1.00  0.00           C  
ATOM   2401  HA  PHE   147      84.190  80.437  30.104  1.00  0.00           H  
ATOM   2402  CB  PHE   147      84.810  78.803  28.877  1.00  0.00           C  
ATOM   2403  HB2 PHE   147      83.843  78.882  28.378  1.00  0.00           H  
ATOM   2404  HB3 PHE   147      85.615  78.638  28.161  1.00  0.00           H  
ATOM   2405  CG  PHE   147      84.785  77.654  29.846  1.00  0.00           C  
ATOM   2406  CD1 PHE   147      83.733  77.518  30.784  1.00  0.00           C  
ATOM   2407  HD1 PHE   147      82.913  78.230  30.778  1.00  0.00           H  
ATOM   2408  CE1 PHE   147      83.706  76.437  31.677  1.00  0.00           C  
ATOM   2409  HE1 PHE   147      82.872  76.339  32.366  1.00  0.00           H  
ATOM   2410  CZ  PHE   147      84.767  75.527  31.739  1.00  0.00           C  
ATOM   2411  HZ  PHE   147      84.758  74.717  32.462  1.00  0.00           H  
ATOM   2412  CE2 PHE   147      85.849  75.670  30.878  1.00  0.00           C  
ATOM   2413  HE2 PHE   147      86.711  75.013  30.945  1.00  0.00           H  
ATOM   2414  CD2 PHE   147      85.820  76.723  29.908  1.00  0.00           C  
ATOM   2415  HD2 PHE   147      86.674  76.828  29.246  1.00  0.00           H  
ATOM   2416  C   PHE   147      86.184  79.944  30.686  1.00  0.00           C  
ATOM   2417  O   PHE   147      85.865  79.951  31.850  1.00  0.00           O  
ATOM   2418  N   VAL   148      87.453  79.851  30.234  1.00  0.00           N  
ATOM   2419  H   VAL   148      87.618  79.787  29.240  1.00  0.00           H  
ATOM   2420  CA  VAL   148      88.627  79.822  31.096  1.00  0.00           C  
ATOM   2421  HA  VAL   148      88.568  78.946  31.743  1.00  0.00           H  
ATOM   2422  CB  VAL   148      89.946  79.709  30.261  1.00  0.00           C  
ATOM   2423  HB  VAL   148      89.977  80.554  29.573  1.00  0.00           H  
ATOM   2424  CG1 VAL   148      91.216  79.793  31.122  1.00  0.00           C  
ATOM   2425 HG11 VAL   148      91.205  79.000  31.869  1.00  0.00           H  
ATOM   2426 HG12 VAL   148      92.095  79.724  30.481  1.00  0.00           H  
ATOM   2427 HG13 VAL   148      91.265  80.773  31.596  1.00  0.00           H  
ATOM   2428  CG2 VAL   148      89.978  78.378  29.483  1.00  0.00           C  
ATOM   2429 HG21 VAL   148      89.121  78.366  28.810  1.00  0.00           H  
ATOM   2430 HG22 VAL   148      90.865  78.330  28.851  1.00  0.00           H  
ATOM   2431 HG23 VAL   148      89.916  77.514  30.144  1.00  0.00           H  
ATOM   2432  C   VAL   148      88.670  81.018  32.073  1.00  0.00           C  
ATOM   2433  O   VAL   148      89.121  80.880  33.222  1.00  0.00           O  
ATOM   2434  N   TYR   149      87.964  82.095  31.780  1.00  0.00           N  
ATOM   2435  H   TYR   149      87.873  82.292  30.793  1.00  0.00           H  
ATOM   2436  CA  TYR   149      87.457  83.050  32.770  1.00  0.00           C  
ATOM   2437  HA  TYR   149      88.371  83.243  33.331  1.00  0.00           H  
ATOM   2438  CB  TYR   149      87.616  84.455  32.040  1.00  0.00           C  
ATOM   2439  HB2 TYR   149      88.490  84.502  31.390  1.00  0.00           H  
ATOM   2440  HB3 TYR   149      86.843  84.617  31.288  1.00  0.00           H  
ATOM   2441  CG  TYR   149      87.814  85.759  32.788  1.00  0.00           C  
ATOM   2442  CD1 TYR   149      89.048  86.449  33.005  1.00  0.00           C  
ATOM   2443  HD1 TYR   149      89.992  86.066  32.629  1.00  0.00           H  
ATOM   2444  CE1 TYR   149      89.133  87.594  33.845  1.00  0.00           C  
ATOM   2445  HE1 TYR   149      90.104  88.014  34.089  1.00  0.00           H  
ATOM   2446  CZ  TYR   149      87.969  88.064  34.477  1.00  0.00           C  
ATOM   2447  OH  TYR   149      87.995  89.132  35.302  1.00  0.00           O  
ATOM   2448  HH  TYR   149      88.879  89.494  35.486  1.00  0.00           H  
ATOM   2449  CE2 TYR   149      86.731  87.542  34.060  1.00  0.00           C  
ATOM   2450  HE2 TYR   149      85.844  87.971  34.517  1.00  0.00           H  
ATOM   2451  CD2 TYR   149      86.666  86.356  33.250  1.00  0.00           C  
ATOM   2452  HD2 TYR   149      85.697  85.955  32.966  1.00  0.00           H  
ATOM   2453  C   TYR   149      86.530  82.412  34.070  1.00  0.00           C  
ATOM   2454  O   TYR   149      86.700  83.053  35.078  1.00  0.00           O  
ATOM   2455  N   PHE   150      85.606  81.269  34.192  1.00  0.00           N  
ATOM   2456  H   PHE   150      84.807  81.472  33.608  1.00  0.00           H  
ATOM   2457  CA  PHE   150      85.015  80.125  35.241  1.00  0.00           C  
ATOM   2458  HA  PHE   150      83.976  80.333  35.496  1.00  0.00           H  
ATOM   2459  CB  PHE   150      84.881  78.578  34.694  1.00  0.00           C  
ATOM   2460  HB2 PHE   150      84.106  78.596  33.928  1.00  0.00           H  
ATOM   2461  HB3 PHE   150      85.834  78.374  34.205  1.00  0.00           H  
ATOM   2462  CG  PHE   150      84.561  77.305  35.585  1.00  0.00           C  
ATOM   2463  CD1 PHE   150      83.422  77.130  36.417  1.00  0.00           C  
ATOM   2464  HD1 PHE   150      82.626  77.864  36.504  1.00  0.00           H  
ATOM   2465  CE1 PHE   150      83.194  75.900  37.151  1.00  0.00           C  
ATOM   2466  HE1 PHE   150      82.333  75.758  37.798  1.00  0.00           H  
ATOM   2467  CZ  PHE   150      84.057  74.813  36.966  1.00  0.00           C  
ATOM   2468  HZ  PHE   150      83.842  73.866  37.452  1.00  0.00           H  
ATOM   2469  CE2 PHE   150      85.185  74.956  36.146  1.00  0.00           C  
ATOM   2470  HE2 PHE   150      85.815  74.098  35.930  1.00  0.00           H  
ATOM   2471  CD2 PHE   150      85.406  76.163  35.459  1.00  0.00           C  
ATOM   2472  HD2 PHE   150      86.236  76.227  34.762  1.00  0.00           H  
ATOM   2473  C   PHE   150      85.653  79.963  36.577  1.00  0.00           C  
ATOM   2474  O   PHE   150      85.027  79.696  37.632  1.00  0.00           O  
ATOM   2475  N   ALA   151      86.917  80.140  36.530  1.00  0.00           N  
ATOM   2476  H   ALA   151      87.232  80.170  35.571  1.00  0.00           H  
ATOM   2477  CA  ALA   151      87.856  80.290  37.583  1.00  0.00           C  
ATOM   2478  HA  ALA   151      87.939  79.320  38.074  1.00  0.00           H  
ATOM   2479  CB  ALA   151      89.212  80.667  36.891  1.00  0.00           C  
ATOM   2480  HB1 ALA   151      89.079  81.575  36.303  1.00  0.00           H  
ATOM   2481  HB2 ALA   151      89.965  80.775  37.672  1.00  0.00           H  
ATOM   2482  HB3 ALA   151      89.492  79.836  36.244  1.00  0.00           H  
ATOM   2483  C   ALA   151      87.389  81.344  38.624  1.00  0.00           C  
ATOM   2484  O   ALA   151      87.661  81.204  39.822  1.00  0.00           O  
ATOM   2485  N   VAL   152      86.679  82.416  38.152  1.00  0.00           N  
ATOM   2486  H   VAL   152      86.646  82.592  37.158  1.00  0.00           H  
ATOM   2487  CA  VAL   152      86.036  83.430  39.003  1.00  0.00           C  
ATOM   2488  HA  VAL   152      86.685  83.669  39.845  1.00  0.00           H  
ATOM   2489  CB  VAL   152      85.792  84.773  38.216  1.00  0.00           C  
ATOM   2490  HB  VAL   152      85.206  84.597  37.313  1.00  0.00           H  
ATOM   2491  CG1 VAL   152      85.106  85.752  39.079  1.00  0.00           C  
ATOM   2492 HG11 VAL   152      85.678  85.985  39.977  1.00  0.00           H  
ATOM   2493 HG12 VAL   152      84.996  86.683  38.524  1.00  0.00           H  
ATOM   2494 HG13 VAL   152      84.098  85.413  39.319  1.00  0.00           H  
ATOM   2495  CG2 VAL   152      87.188  85.355  37.811  1.00  0.00           C  
ATOM   2496 HG21 VAL   152      87.666  84.665  37.117  1.00  0.00           H  
ATOM   2497 HG22 VAL   152      87.037  86.304  37.295  1.00  0.00           H  
ATOM   2498 HG23 VAL   152      87.811  85.541  38.686  1.00  0.00           H  
ATOM   2499  C   VAL   152      84.708  82.900  39.603  1.00  0.00           C  
ATOM   2500  O   VAL   152      84.413  83.210  40.742  1.00  0.00           O  
ATOM   2501  N   PHE   153      83.930  82.051  38.963  1.00  0.00           N  
ATOM   2502  H   PHE   153      84.221  81.777  38.036  1.00  0.00           H  
ATOM   2503  CA  PHE   153      82.667  81.482  39.546  1.00  0.00           C  
ATOM   2504  HA  PHE   153      82.094  82.309  39.964  1.00  0.00           H  
ATOM   2505  CB  PHE   153      81.894  80.827  38.421  1.00  0.00           C  
ATOM   2506  HB2 PHE   153      81.945  81.476  37.547  1.00  0.00           H  
ATOM   2507  HB3 PHE   153      82.314  79.850  38.181  1.00  0.00           H  
ATOM   2508  CG  PHE   153      80.394  80.647  38.751  1.00  0.00           C  
ATOM   2509  CD1 PHE   153      79.473  81.612  38.334  1.00  0.00           C  
ATOM   2510  HD1 PHE   153      79.790  82.523  37.836  1.00  0.00           H  
ATOM   2511  CE1 PHE   153      78.093  81.383  38.530  1.00  0.00           C  
ATOM   2512  HE1 PHE   153      77.372  82.126  38.203  1.00  0.00           H  
ATOM   2513  CZ  PHE   153      77.636  80.213  39.151  1.00  0.00           C  
ATOM   2514  HZ  PHE   153      76.573  80.085  39.329  1.00  0.00           H  
ATOM   2515  CE2 PHE   153      78.546  79.234  39.576  1.00  0.00           C  
ATOM   2516  HE2 PHE   153      78.198  78.336  40.078  1.00  0.00           H  
ATOM   2517  CD2 PHE   153      79.935  79.466  39.355  1.00  0.00           C  
ATOM   2518  HD2 PHE   153      80.661  78.714  39.651  1.00  0.00           H  
ATOM   2519  C   PHE   153      82.927  80.455  40.665  1.00  0.00           C  
ATOM   2520  O   PHE   153      82.168  80.373  41.683  1.00  0.00           O  
ATOM   2521  N   LEU   154      84.083  79.716  40.591  1.00  0.00           N  
ATOM   2522  H   LEU   154      84.600  79.790  39.726  1.00  0.00           H  
ATOM   2523  CA  LEU   154      84.694  78.896  41.631  1.00  0.00           C  
ATOM   2524  HA  LEU   154      83.932  78.205  41.992  1.00  0.00           H  
ATOM   2525  CB  LEU   154      85.815  78.020  41.041  1.00  0.00           C  
ATOM   2526  HB2 LEU   154      86.543  78.686  40.578  1.00  0.00           H  
ATOM   2527  HB3 LEU   154      86.294  77.520  41.883  1.00  0.00           H  
ATOM   2528  CG  LEU   154      85.402  76.946  40.021  1.00  0.00           C  
ATOM   2529  HG  LEU   154      84.845  77.409  39.207  1.00  0.00           H  
ATOM   2530  CD1 LEU   154      86.694  76.309  39.421  1.00  0.00           C  
ATOM   2531 HD11 LEU   154      87.312  75.881  40.210  1.00  0.00           H  
ATOM   2532 HD12 LEU   154      86.449  75.552  38.675  1.00  0.00           H  
ATOM   2533 HD13 LEU   154      87.279  77.091  38.939  1.00  0.00           H  
ATOM   2534  CD2 LEU   154      84.575  75.824  40.671  1.00  0.00           C  
ATOM   2535 HD21 LEU   154      83.646  76.239  41.060  1.00  0.00           H  
ATOM   2536 HD22 LEU   154      84.322  75.075  39.920  1.00  0.00           H  
ATOM   2537 HD23 LEU   154      85.175  75.351  41.448  1.00  0.00           H  
ATOM   2538  C   LEU   154      85.206  79.700  42.853  1.00  0.00           C  
ATOM   2539  O   LEU   154      85.147  79.224  43.996  1.00  0.00           O  
ATOM   2540  N   ILE   155      85.659  80.908  42.631  1.00  0.00           N  
ATOM   2541  H   ILE   155      85.878  81.171  41.681  1.00  0.00           H  
ATOM   2542  CA  ILE   155      85.940  81.852  43.727  1.00  0.00           C  
ATOM   2543  HA  ILE   155      86.497  81.325  44.502  1.00  0.00           H  
ATOM   2544  CB  ILE   155      86.876  82.944  43.250  1.00  0.00           C  
ATOM   2545  HB  ILE   155      86.508  83.406  42.334  1.00  0.00           H  
ATOM   2546  CG2 ILE   155      87.072  84.068  44.291  1.00  0.00           C  
ATOM   2547 HG21 ILE   155      87.447  83.675  45.236  1.00  0.00           H  
ATOM   2548 HG22 ILE   155      87.717  84.872  43.936  1.00  0.00           H  
ATOM   2549 HG23 ILE   155      86.110  84.528  44.515  1.00  0.00           H  
ATOM   2550  CG1 ILE   155      88.291  82.384  42.934  1.00  0.00           C  
ATOM   2551 HG12 ILE   155      88.761  82.053  43.861  1.00  0.00           H  
ATOM   2552 HG13 ILE   155      88.193  81.492  42.316  1.00  0.00           H  
ATOM   2553  CD1 ILE   155      89.217  83.321  42.124  1.00  0.00           C  
ATOM   2554 HD11 ILE   155      89.428  84.208  42.720  1.00  0.00           H  
ATOM   2555 HD12 ILE   155      90.161  82.817  41.918  1.00  0.00           H  
ATOM   2556 HD13 ILE   155      88.745  83.608  41.184  1.00  0.00           H  
ATOM   2557  C   ILE   155      84.689  82.406  44.396  1.00  0.00           C  
ATOM   2558  O   ILE   155      84.662  82.433  45.625  1.00  0.00           O  
ATOM   2559  N   VAL   156      83.669  82.807  43.607  1.00  0.00           N  
ATOM   2560  H   VAL   156      83.810  82.816  42.607  1.00  0.00           H  
ATOM   2561  CA  VAL   156      82.365  83.234  44.091  1.00  0.00           C  
ATOM   2562  HA  VAL   156      82.544  84.010  44.835  1.00  0.00           H  
ATOM   2563  CB  VAL   156      81.485  83.814  42.980  1.00  0.00           C  
ATOM   2564  HB  VAL   156      81.393  83.090  42.170  1.00  0.00           H  
ATOM   2565  CG1 VAL   156      80.092  84.271  43.413  1.00  0.00           C  
ATOM   2566 HG11 VAL   156      80.176  85.008  44.212  1.00  0.00           H  
ATOM   2567 HG12 VAL   156      79.551  84.682  42.561  1.00  0.00           H  
ATOM   2568 HG13 VAL   156      79.535  83.407  43.776  1.00  0.00           H  
ATOM   2569  CG2 VAL   156      82.127  85.074  42.351  1.00  0.00           C  
ATOM   2570 HG21 VAL   156      83.112  84.872  41.930  1.00  0.00           H  
ATOM   2571 HG22 VAL   156      81.490  85.493  41.572  1.00  0.00           H  
ATOM   2572 HG23 VAL   156      82.274  85.855  43.097  1.00  0.00           H  
ATOM   2573  C   VAL   156      81.603  82.130  44.851  1.00  0.00           C  
ATOM   2574  O   VAL   156      80.880  82.437  45.808  1.00  0.00           O  
ATOM   2575  N   LEU   157      81.825  80.826  44.498  1.00  0.00           N  
ATOM   2576  H   LEU   157      82.227  80.695  43.581  1.00  0.00           H  
ATOM   2577  CA  LEU   157      81.386  79.630  45.286  1.00  0.00           C  
ATOM   2578  HA  LEU   157      80.301  79.628  45.386  1.00  0.00           H  
ATOM   2579  CB  LEU   157      81.800  78.388  44.466  1.00  0.00           C  
ATOM   2580  HB2 LEU   157      81.635  78.547  43.401  1.00  0.00           H  
ATOM   2581  HB3 LEU   157      82.872  78.230  44.589  1.00  0.00           H  
ATOM   2582  CG  LEU   157      81.121  77.020  44.771  1.00  0.00           C  
ATOM   2583  HG  LEU   157      80.065  77.085  44.507  1.00  0.00           H  
ATOM   2584  CD1 LEU   157      81.774  75.951  43.892  1.00  0.00           C  
ATOM   2585 HD11 LEU   157      82.834  75.866  44.130  1.00  0.00           H  
ATOM   2586 HD12 LEU   157      81.291  74.995  44.091  1.00  0.00           H  
ATOM   2587 HD13 LEU   157      81.660  76.185  42.833  1.00  0.00           H  
ATOM   2588  CD2 LEU   157      81.240  76.596  46.250  1.00  0.00           C  
ATOM   2589 HD21 LEU   157      80.714  77.306  46.890  1.00  0.00           H  
ATOM   2590 HD22 LEU   157      80.744  75.633  46.373  1.00  0.00           H  
ATOM   2591 HD23 LEU   157      82.287  76.527  46.544  1.00  0.00           H  
ATOM   2592  C   LEU   157      82.002  79.687  46.686  1.00  0.00           C  
ATOM   2593  O   LEU   157      81.269  79.652  47.686  1.00  0.00           O  
ATOM   2594  N   VAL   158      83.315  79.810  46.826  1.00  0.00           N  
ATOM   2595  H   VAL   158      83.904  79.757  46.008  1.00  0.00           H  
ATOM   2596  CA  VAL   158      83.963  79.907  48.163  1.00  0.00           C  
ATOM   2597  HA  VAL   158      83.673  79.018  48.724  1.00  0.00           H  
ATOM   2598  CB  VAL   158      85.480  79.839  47.937  1.00  0.00           C  
ATOM   2599  HB  VAL   158      85.812  80.573  47.204  1.00  0.00           H  
ATOM   2600  CG1 VAL   158      86.261  80.065  49.251  1.00  0.00           C  
ATOM   2601 HG11 VAL   158      85.974  79.330  50.003  1.00  0.00           H  
ATOM   2602 HG12 VAL   158      87.324  79.974  49.030  1.00  0.00           H  
ATOM   2603 HG13 VAL   158      86.080  81.064  49.649  1.00  0.00           H  
ATOM   2604  CG2 VAL   158      85.885  78.418  47.455  1.00  0.00           C  
ATOM   2605 HG21 VAL   158      85.447  78.249  46.471  1.00  0.00           H  
ATOM   2606 HG22 VAL   158      86.965  78.355  47.323  1.00  0.00           H  
ATOM   2607 HG23 VAL   158      85.565  77.645  48.153  1.00  0.00           H  
ATOM   2608  C   VAL   158      83.554  81.130  48.954  1.00  0.00           C  
ATOM   2609  O   VAL   158      83.468  81.028  50.179  1.00  0.00           O  
ATOM   2610  N   CYS   159      83.205  82.278  48.325  1.00  0.00           N  
ATOM   2611  H   CYS   159      83.375  82.338  47.331  1.00  0.00           H  
ATOM   2612  CA  CYS   159      82.675  83.453  49.032  1.00  0.00           C  
ATOM   2613  HA  CYS   159      83.274  83.615  49.927  1.00  0.00           H  
ATOM   2614  CB  CYS   159      82.856  84.717  48.130  1.00  0.00           C  
ATOM   2615  HB2 CYS   159      82.268  84.595  47.221  1.00  0.00           H  
ATOM   2616  HB3 CYS   159      82.525  85.595  48.685  1.00  0.00           H  
ATOM   2617  SG  CYS   159      84.620  84.994  47.715  1.00  0.00           S  
ATOM   2618  HG  CYS   159      84.441  86.073  46.948  1.00  0.00           H  
ATOM   2619  C   CYS   159      81.222  83.330  49.560  1.00  0.00           C  
ATOM   2620  O   CYS   159      80.931  83.848  50.634  1.00  0.00           O  
ATOM   2621  N   LEU   160      80.380  82.609  48.843  1.00  0.00           N  
ATOM   2622  H   LEU   160      80.649  82.381  47.897  1.00  0.00           H  
ATOM   2623  CA  LEU   160      79.068  82.145  49.303  1.00  0.00           C  
ATOM   2624  HA  LEU   160      78.546  82.982  49.767  1.00  0.00           H  
ATOM   2625  CB  LEU   160      78.259  81.660  48.095  1.00  0.00           C  
ATOM   2626  HB2 LEU   160      78.189  82.485  47.387  1.00  0.00           H  
ATOM   2627  HB3 LEU   160      78.789  80.836  47.617  1.00  0.00           H  
ATOM   2628  CG  LEU   160      76.851  81.119  48.403  1.00  0.00           C  
ATOM   2629  HG  LEU   160      76.943  80.251  49.057  1.00  0.00           H  
ATOM   2630  CD1 LEU   160      75.987  82.174  49.116  1.00  0.00           C  
ATOM   2631 HD11 LEU   160      75.884  83.063  48.494  1.00  0.00           H  
ATOM   2632 HD12 LEU   160      74.987  81.791  49.316  1.00  0.00           H  
ATOM   2633 HD13 LEU   160      76.416  82.455  50.078  1.00  0.00           H  
ATOM   2634  CD2 LEU   160      76.113  80.702  47.118  1.00  0.00           C  
ATOM   2635 HD21 LEU   160      76.671  79.884  46.663  1.00  0.00           H  
ATOM   2636 HD22 LEU   160      75.112  80.358  47.379  1.00  0.00           H  
ATOM   2637 HD23 LEU   160      76.055  81.539  46.422  1.00  0.00           H  
ATOM   2638  C   LEU   160      79.174  81.084  50.432  1.00  0.00           C  
ATOM   2639  O   LEU   160      78.357  81.029  51.353  1.00  0.00           O  
ATOM   2640  N   ILE   161      80.129  80.186  50.361  1.00  0.00           N  
ATOM   2641  H   ILE   161      80.605  80.103  49.474  1.00  0.00           H  
ATOM   2642  CA  ILE   161      80.480  79.271  51.445  1.00  0.00           C  
ATOM   2643  HA  ILE   161      79.601  78.708  51.760  1.00  0.00           H  
ATOM   2644  CB  ILE   161      81.528  78.225  51.002  1.00  0.00           C  
ATOM   2645  HB  ILE   161      82.331  78.721  50.457  1.00  0.00           H  
ATOM   2646  CG2 ILE   161      82.146  77.465  52.200  1.00  0.00           C  
ATOM   2647 HG21 ILE   161      81.347  76.938  52.722  1.00  0.00           H  
ATOM   2648 HG22 ILE   161      82.887  76.731  51.884  1.00  0.00           H  
ATOM   2649 HG23 ILE   161      82.653  78.141  52.888  1.00  0.00           H  
ATOM   2650  CG1 ILE   161      80.845  77.218  50.051  1.00  0.00           C  
ATOM   2651 HG12 ILE   161      79.993  76.733  50.526  1.00  0.00           H  
ATOM   2652 HG13 ILE   161      80.481  77.747  49.170  1.00  0.00           H  
ATOM   2653  CD1 ILE   161      81.806  76.134  49.544  1.00  0.00           C  
ATOM   2654 HD11 ILE   161      82.121  75.476  50.353  1.00  0.00           H  
ATOM   2655 HD12 ILE   161      81.250  75.508  48.847  1.00  0.00           H  
ATOM   2656 HD13 ILE   161      82.675  76.552  49.035  1.00  0.00           H  
ATOM   2657  C   ILE   161      80.920  80.003  52.681  1.00  0.00           C  
ATOM   2658  O   ILE   161      80.422  79.709  53.787  1.00  0.00           O  
ATOM   2659  N   PHE   162      81.760  81.045  52.535  1.00  0.00           N  
ATOM   2660  H   PHE   162      82.188  81.149  51.626  1.00  0.00           H  
ATOM   2661  CA  PHE   162      82.126  81.923  53.674  1.00  0.00           C  
ATOM   2662  HA  PHE   162      82.530  81.311  54.481  1.00  0.00           H  
ATOM   2663  CB  PHE   162      83.191  82.913  53.283  1.00  0.00           C  
ATOM   2664  HB2 PHE   162      82.749  83.519  52.493  1.00  0.00           H  
ATOM   2665  HB3 PHE   162      83.366  83.554  54.148  1.00  0.00           H  
ATOM   2666  CG  PHE   162      84.551  82.456  52.815  1.00  0.00           C  
ATOM   2667  CD1 PHE   162      85.031  81.152  53.033  1.00  0.00           C  
ATOM   2668  HD1 PHE   162      84.402  80.390  53.485  1.00  0.00           H  
ATOM   2669  CE1 PHE   162      86.317  80.803  52.641  1.00  0.00           C  
ATOM   2670  HE1 PHE   162      86.660  79.782  52.780  1.00  0.00           H  
ATOM   2671  CZ  PHE   162      87.187  81.773  52.131  1.00  0.00           C  
ATOM   2672  HZ  PHE   162      88.188  81.497  51.812  1.00  0.00           H  
ATOM   2673  CE2 PHE   162      86.725  83.087  51.875  1.00  0.00           C  
ATOM   2674  HE2 PHE   162      87.373  83.816  51.397  1.00  0.00           H  
ATOM   2675  CD2 PHE   162      85.407  83.449  52.226  1.00  0.00           C  
ATOM   2676  HD2 PHE   162      85.046  84.458  52.053  1.00  0.00           H  
ATOM   2677  C   PHE   162      80.892  82.699  54.269  1.00  0.00           C  
ATOM   2678  O   PHE   162      80.844  82.864  55.481  1.00  0.00           O  
ATOM   2679  N   SER   163      79.935  83.150  53.465  1.00  0.00           N  
ATOM   2680  H   SER   163      80.057  83.060  52.466  1.00  0.00           H  
ATOM   2681  CA  SER   163      78.817  83.935  54.001  1.00  0.00           C  
ATOM   2682  HA  SER   163      79.206  84.598  54.774  1.00  0.00           H  
ATOM   2683  CB  SER   163      78.155  84.732  52.937  1.00  0.00           C  
ATOM   2684  HB2 SER   163      77.440  85.441  53.355  1.00  0.00           H  
ATOM   2685  HB3 SER   163      78.917  85.286  52.388  1.00  0.00           H  
ATOM   2686  OG  SER   163      77.455  83.903  52.066  1.00  0.00           O  
ATOM   2687  HG  SER   163      77.336  84.415  51.247  1.00  0.00           H  
ATOM   2688  C   SER   163      77.768  83.058  54.690  1.00  0.00           C  
ATOM   2689  O   SER   163      77.112  83.531  55.633  1.00  0.00           O  
ATOM   2690  N   VAL   164      77.617  81.815  54.285  1.00  0.00           N  
ATOM   2691  H   VAL   164      77.959  81.556  53.370  1.00  0.00           H  
ATOM   2692  CA  VAL   164      76.894  80.816  55.085  1.00  0.00           C  
ATOM   2693  HA  VAL   164      75.888  81.153  55.336  1.00  0.00           H  
ATOM   2694  CB  VAL   164      76.789  79.511  54.309  1.00  0.00           C  
ATOM   2695  HB  VAL   164      77.771  79.179  53.970  1.00  0.00           H  
ATOM   2696  CG1 VAL   164      76.251  78.409  55.206  1.00  0.00           C  
ATOM   2697 HG11 VAL   164      75.280  78.701  55.606  1.00  0.00           H  
ATOM   2698 HG12 VAL   164      76.113  77.506  54.611  1.00  0.00           H  
ATOM   2699 HG13 VAL   164      76.927  78.173  56.028  1.00  0.00           H  
ATOM   2700  CG2 VAL   164      75.832  79.695  53.129  1.00  0.00           C  
ATOM   2701 HG21 VAL   164      76.240  80.405  52.409  1.00  0.00           H  
ATOM   2702 HG22 VAL   164      75.730  78.755  52.587  1.00  0.00           H  
ATOM   2703 HG23 VAL   164      74.840  80.020  53.444  1.00  0.00           H  
ATOM   2704  C   VAL   164      77.639  80.666  56.418  1.00  0.00           C  
ATOM   2705  O   VAL   164      77.001  80.743  57.485  1.00  0.00           O  
ATOM   2706  N   LEU   165      78.946  80.328  56.405  1.00  0.00           N  
ATOM   2707  H   LEU   165      79.446  80.245  55.531  1.00  0.00           H  
ATOM   2708  CA  LEU   165      79.615  79.803  57.618  1.00  0.00           C  
ATOM   2709  HA  LEU   165      78.937  79.155  58.173  1.00  0.00           H  
ATOM   2710  CB  LEU   165      80.823  78.936  57.163  1.00  0.00           C  
ATOM   2711  HB2 LEU   165      81.501  79.536  56.556  1.00  0.00           H  
ATOM   2712  HB3 LEU   165      81.396  78.637  58.041  1.00  0.00           H  
ATOM   2713  CG  LEU   165      80.484  77.667  56.410  1.00  0.00           C  
ATOM   2714  HG  LEU   165      79.819  77.866  55.570  1.00  0.00           H  
ATOM   2715  CD1 LEU   165      81.740  77.013  55.863  1.00  0.00           C  
ATOM   2716 HD11 LEU   165      82.446  76.712  56.638  1.00  0.00           H  
ATOM   2717 HD12 LEU   165      81.493  76.123  55.286  1.00  0.00           H  
ATOM   2718 HD13 LEU   165      82.236  77.706  55.183  1.00  0.00           H  
ATOM   2719  CD2 LEU   165      79.791  76.629  57.288  1.00  0.00           C  
ATOM   2720 HD21 LEU   165      78.864  77.040  57.687  1.00  0.00           H  
ATOM   2721 HD22 LEU   165      79.530  75.753  56.694  1.00  0.00           H  
ATOM   2722 HD23 LEU   165      80.398  76.326  58.141  1.00  0.00           H  
ATOM   2723  C   LEU   165      80.077  80.864  58.599  1.00  0.00           C  
ATOM   2724  O   LEU   165      80.637  80.596  59.667  1.00  0.00           O  
ATOM   2725  N   SER   166      79.837  82.115  58.301  1.00  0.00           N  
ATOM   2726  H   SER   166      79.331  82.274  57.441  1.00  0.00           H  
ATOM   2727  CA  SER   166      80.045  83.300  59.178  1.00  0.00           C  
ATOM   2728  HA  SER   166      81.097  83.399  59.444  1.00  0.00           H  
ATOM   2729  CB  SER   166      79.680  84.576  58.424  1.00  0.00           C  
ATOM   2730  HB2 SER   166      79.896  85.450  59.039  1.00  0.00           H  
ATOM   2731  HB3 SER   166      80.276  84.631  57.513  1.00  0.00           H  
ATOM   2732  OG  SER   166      78.293  84.487  58.128  1.00  0.00           O  
ATOM   2733  HG  SER   166      78.116  85.234  57.530  1.00  0.00           H  
ATOM   2734  C   SER   166      79.281  83.291  60.527  1.00  0.00           C  
ATOM   2735  O   SER   166      79.509  84.094  61.416  1.00  0.00           O  
ATOM   2736  N   THR   167      78.376  82.336  60.705  1.00  0.00           N  
ATOM   2737  H   THR   167      78.143  81.763  59.906  1.00  0.00           H  
ATOM   2738  CA  THR   167      77.787  81.906  62.023  1.00  0.00           C  
ATOM   2739  HA  THR   167      77.590  82.822  62.580  1.00  0.00           H  
ATOM   2740  CB  THR   167      76.410  81.203  61.809  1.00  0.00           C  
ATOM   2741  HB  THR   167      75.983  80.860  62.751  1.00  0.00           H  
ATOM   2742  CG2 THR   167      75.429  82.060  61.018  1.00  0.00           C  
ATOM   2743 HG21 THR   167      75.831  82.357  60.049  1.00  0.00           H  
ATOM   2744 HG22 THR   167      74.530  81.458  60.884  1.00  0.00           H  
ATOM   2745 HG23 THR   167      75.209  82.953  61.603  1.00  0.00           H  
ATOM   2746  OG1 THR   167      76.659  80.077  60.966  1.00  0.00           O  
ATOM   2747  HG1 THR   167      75.847  79.541  60.965  1.00  0.00           H  
ATOM   2748  C   THR   167      78.691  81.007  62.911  1.00  0.00           C  
ATOM   2749  O   THR   167      78.345  80.877  64.105  1.00  0.00           O  
ATOM   2750  N   ILE   168      79.833  80.481  62.484  1.00  0.00           N  
ATOM   2751  H   ILE   168      80.005  80.480  61.489  1.00  0.00           H  
ATOM   2752  CA  ILE   168      80.892  79.821  63.264  1.00  0.00           C  
ATOM   2753  HA  ILE   168      80.507  79.730  64.280  1.00  0.00           H  
ATOM   2754  CB  ILE   168      81.159  78.387  62.690  1.00  0.00           C  
ATOM   2755  HB  ILE   168      81.536  78.541  61.679  1.00  0.00           H  
ATOM   2756  CG2 ILE   168      82.295  77.642  63.521  1.00  0.00           C  
ATOM   2757 HG21 ILE   168      82.016  77.522  64.568  1.00  0.00           H  
ATOM   2758 HG22 ILE   168      82.481  76.683  63.037  1.00  0.00           H  
ATOM   2759 HG23 ILE   168      83.216  78.214  63.411  1.00  0.00           H  
ATOM   2760  CG1 ILE   168      79.897  77.569  62.664  1.00  0.00           C  
ATOM   2761 HG12 ILE   168      79.520  77.509  63.685  1.00  0.00           H  
ATOM   2762 HG13 ILE   168      79.105  78.047  62.087  1.00  0.00           H  
ATOM   2763  CD1 ILE   168      79.978  76.182  62.103  1.00  0.00           C  
ATOM   2764 HD11 ILE   168      80.644  75.570  62.711  1.00  0.00           H  
ATOM   2765 HD12 ILE   168      79.026  75.653  62.131  1.00  0.00           H  
ATOM   2766 HD13 ILE   168      80.338  76.222  61.075  1.00  0.00           H  
ATOM   2767  C   ILE   168      82.153  80.683  63.393  1.00  0.00           C  
ATOM   2768  O   ILE   168      82.497  81.296  62.382  1.00  0.00           O  
ATOM   2769  N   GLU   169      82.880  80.592  64.489  1.00  0.00           N  
ATOM   2770  H   GLU   169      82.480  80.090  65.269  1.00  0.00           H  
ATOM   2771  CA  GLU   169      84.232  81.177  64.736  1.00  0.00           C  
ATOM   2772  HA  GLU   169      84.068  82.203  65.066  1.00  0.00           H  
ATOM   2773  CB  GLU   169      84.832  80.465  65.895  1.00  0.00           C  
ATOM   2774  HB2 GLU   169      84.187  80.509  66.772  1.00  0.00           H  
ATOM   2775  HB3 GLU   169      84.908  79.424  65.583  1.00  0.00           H  
ATOM   2776  CG  GLU   169      86.236  80.958  66.370  1.00  0.00           C  
ATOM   2777  HG2 GLU   169      86.569  80.312  67.182  1.00  0.00           H  
ATOM   2778  HG3 GLU   169      86.934  80.892  65.536  1.00  0.00           H  
ATOM   2779  CD  GLU   169      86.240  82.421  66.886  1.00  0.00           C  
ATOM   2780  OE1 GLU   169      85.191  82.955  67.352  1.00  0.00           O  
ATOM   2781  OE2 GLU   169      87.307  83.071  66.912  1.00  0.00           O  
ATOM   2782  C   GLU   169      85.215  81.226  63.537  1.00  0.00           C  
ATOM   2783  O   GLU   169      85.663  82.360  63.302  1.00  0.00           O  
ATOM   2784  N   GLN   170      85.527  80.120  62.871  1.00  0.00           N  
ATOM   2785  H   GLN   170      85.079  79.272  63.188  1.00  0.00           H  
ATOM   2786  CA  GLN   170      86.526  80.097  61.793  1.00  0.00           C  
ATOM   2787  HA  GLN   170      87.465  80.495  62.178  1.00  0.00           H  
ATOM   2788  CB  GLN   170      86.749  78.656  61.333  1.00  0.00           C  
ATOM   2789  HB2 GLN   170      85.784  78.245  61.037  1.00  0.00           H  
ATOM   2790  HB3 GLN   170      87.417  78.650  60.472  1.00  0.00           H  
ATOM   2791  CG  GLN   170      87.351  77.723  62.411  1.00  0.00           C  
ATOM   2792  HG2 GLN   170      86.674  77.696  63.265  1.00  0.00           H  
ATOM   2793  HG3 GLN   170      87.463  76.729  61.977  1.00  0.00           H  
ATOM   2794  CD  GLN   170      88.654  78.242  62.896  1.00  0.00           C  
ATOM   2795  OE1 GLN   170      89.662  78.208  62.163  1.00  0.00           O  
ATOM   2796  NE2 GLN   170      88.708  78.697  64.114  1.00  0.00           N  
ATOM   2797 HE21 GLN   170      89.562  79.112  64.460  1.00  0.00           H  
ATOM   2798 HE22 GLN   170      87.865  78.781  64.664  1.00  0.00           H  
ATOM   2799  C   GLN   170      86.244  80.907  60.523  1.00  0.00           C  
ATOM   2800  O   GLN   170      87.202  81.247  59.820  1.00  0.00           O  
ATOM   2801  N   TYR   171      84.990  81.394  60.312  1.00  0.00           N  
ATOM   2802  H   TYR   171      84.278  81.112  60.969  1.00  0.00           H  
ATOM   2803  CA  TYR   171      84.512  82.210  59.168  1.00  0.00           C  
ATOM   2804  HA  TYR   171      85.387  82.588  58.641  1.00  0.00           H  
ATOM   2805  CB  TYR   171      83.705  81.367  58.212  1.00  0.00           C  
ATOM   2806  HB2 TYR   171      82.855  80.984  58.776  1.00  0.00           H  
ATOM   2807  HB3 TYR   171      83.306  81.992  57.414  1.00  0.00           H  
ATOM   2808  CG  TYR   171      84.437  80.188  57.589  1.00  0.00           C  
ATOM   2809  CD1 TYR   171      84.353  78.967  58.268  1.00  0.00           C  
ATOM   2810  HD1 TYR   171      83.688  78.858  59.120  1.00  0.00           H  
ATOM   2811  CE1 TYR   171      85.118  77.867  57.777  1.00  0.00           C  
ATOM   2812  HE1 TYR   171      85.089  76.892  58.255  1.00  0.00           H  
ATOM   2813  CZ  TYR   171      86.043  78.066  56.756  1.00  0.00           C  
ATOM   2814  OH  TYR   171      86.800  77.058  56.264  1.00  0.00           O  
ATOM   2815  HH  TYR   171      86.707  76.254  56.804  1.00  0.00           H  
ATOM   2816  CE2 TYR   171      86.128  79.312  56.103  1.00  0.00           C  
ATOM   2817  HE2 TYR   171      86.804  79.488  55.271  1.00  0.00           H  
ATOM   2818  CD2 TYR   171      85.346  80.394  56.529  1.00  0.00           C  
ATOM   2819  HD2 TYR   171      85.425  81.386  56.094  1.00  0.00           H  
ATOM   2820  C   TYR   171      83.804  83.469  59.649  1.00  0.00           C  
ATOM   2821  O   TYR   171      83.779  84.511  58.983  1.00  0.00           O  
ATOM   2822  N   ALA   172      83.326  83.543  60.928  1.00  0.00           N  
ATOM   2823  H   ALA   172      83.242  82.666  61.422  1.00  0.00           H  
ATOM   2824  CA  ALA   172      83.031  84.793  61.613  1.00  0.00           C  
ATOM   2825  HA  ALA   172      82.222  85.298  61.085  1.00  0.00           H  
ATOM   2826  CB  ALA   172      82.519  84.428  63.016  1.00  0.00           C  
ATOM   2827  HB1 ALA   172      83.302  83.933  63.591  1.00  0.00           H  
ATOM   2828  HB2 ALA   172      82.198  85.364  63.472  1.00  0.00           H  
ATOM   2829  HB3 ALA   172      81.674  83.740  62.967  1.00  0.00           H  
ATOM   2830  C   ALA   172      84.287  85.726  61.737  1.00  0.00           C  
ATOM   2831  O   ALA   172      84.109  86.934  61.767  1.00  0.00           O  
ATOM   2832  N   ALA   173      85.490  85.141  61.711  1.00  0.00           N  
ATOM   2833  H   ALA   173      85.549  84.152  61.909  1.00  0.00           H  
ATOM   2834  CA  ALA   173      86.720  85.934  61.675  1.00  0.00           C  
ATOM   2835  HA  ALA   173      86.755  86.599  62.538  1.00  0.00           H  
ATOM   2836  CB  ALA   173      87.918  85.026  61.701  1.00  0.00           C  
ATOM   2837  HB1 ALA   173      87.899  84.385  60.820  1.00  0.00           H  
ATOM   2838  HB2 ALA   173      88.841  85.607  61.708  1.00  0.00           H  
ATOM   2839  HB3 ALA   173      87.892  84.380  62.579  1.00  0.00           H  
ATOM   2840  C   ALA   173      86.829  86.869  60.410  1.00  0.00           C  
ATOM   2841  O   ALA   173      87.257  88.044  60.451  1.00  0.00           O  
ATOM   2842  N   LEU   174      86.424  86.319  59.267  1.00  0.00           N  
ATOM   2843  H   LEU   174      86.120  85.358  59.193  1.00  0.00           H  
ATOM   2844  CA  LEU   174      86.423  87.088  58.031  1.00  0.00           C  
ATOM   2845  HA  LEU   174      87.357  87.647  57.982  1.00  0.00           H  
ATOM   2846  CB  LEU   174      86.347  86.168  56.839  1.00  0.00           C  
ATOM   2847  HB2 LEU   174      85.580  85.401  56.950  1.00  0.00           H  
ATOM   2848  HB3 LEU   174      86.072  86.838  56.024  1.00  0.00           H  
ATOM   2849  CG  LEU   174      87.680  85.552  56.363  1.00  0.00           C  
ATOM   2850  HG  LEU   174      88.456  86.311  56.270  1.00  0.00           H  
ATOM   2851  CD1 LEU   174      88.176  84.509  57.431  1.00  0.00           C  
ATOM   2852 HD11 LEU   174      87.453  83.704  57.564  1.00  0.00           H  
ATOM   2853 HD12 LEU   174      89.094  84.000  57.137  1.00  0.00           H  
ATOM   2854 HD13 LEU   174      88.425  85.006  58.369  1.00  0.00           H  
ATOM   2855  CD2 LEU   174      87.538  84.773  55.062  1.00  0.00           C  
ATOM   2856 HD21 LEU   174      87.290  85.497  54.286  1.00  0.00           H  
ATOM   2857 HD22 LEU   174      88.485  84.292  54.819  1.00  0.00           H  
ATOM   2858 HD23 LEU   174      86.750  84.030  55.186  1.00  0.00           H  
ATOM   2859  C   LEU   174      85.267  88.104  58.074  1.00  0.00           C  
ATOM   2860  O   LEU   174      85.380  89.111  57.359  1.00  0.00           O  
ATOM   2861  N   ALA   175      84.235  87.861  58.845  1.00  0.00           N  
ATOM   2862  H   ALA   175      84.218  87.015  59.396  1.00  0.00           H  
ATOM   2863  CA  ALA   175      83.031  88.772  58.885  1.00  0.00           C  
ATOM   2864  HA  ALA   175      82.874  89.129  57.867  1.00  0.00           H  
ATOM   2865  CB  ALA   175      81.826  88.015  59.324  1.00  0.00           C  
ATOM   2866  HB1 ALA   175      81.968  87.722  60.364  1.00  0.00           H  
ATOM   2867  HB2 ALA   175      80.945  88.652  59.244  1.00  0.00           H  
ATOM   2868  HB3 ALA   175      81.692  87.143  58.683  1.00  0.00           H  
ATOM   2869  C   ALA   175      83.292  90.029  59.712  1.00  0.00           C  
ATOM   2870  O   ALA   175      82.479  90.952  59.700  1.00  0.00           O  
ATOM   2871  N   THR   176      84.431  90.097  60.412  1.00  0.00           N  
ATOM   2872  H   THR   176      84.981  89.266  60.580  1.00  0.00           H  
ATOM   2873  CA  THR   176      84.971  91.418  60.864  1.00  0.00           C  
ATOM   2874  HA  THR   176      84.212  91.918  61.464  1.00  0.00           H  
ATOM   2875  CB  THR   176      86.179  91.252  61.815  1.00  0.00           C  
ATOM   2876  HB  THR   176      86.411  92.205  62.288  1.00  0.00           H  
ATOM   2877  CG2 THR   176      86.002  90.280  62.968  1.00  0.00           C  
ATOM   2878 HG21 THR   176      85.754  89.268  62.651  1.00  0.00           H  
ATOM   2879 HG22 THR   176      86.880  90.265  63.615  1.00  0.00           H  
ATOM   2880 HG23 THR   176      85.156  90.616  63.567  1.00  0.00           H  
ATOM   2881  OG1 THR   176      87.266  90.807  61.078  1.00  0.00           O  
ATOM   2882  HG1 THR   176      88.032  90.618  61.648  1.00  0.00           H  
ATOM   2883  C   THR   176      85.345  92.400  59.795  1.00  0.00           C  
ATOM   2884  O   THR   176      85.584  93.573  60.077  1.00  0.00           O  
ATOM   2885  N   GLY   177      85.331  91.969  58.519  1.00  0.00           N  
ATOM   2886  H   GLY   177      85.243  90.984  58.314  1.00  0.00           H  
ATOM   2887  CA  GLY   177      85.420  92.890  57.396  1.00  0.00           C  
ATOM   2888  HA2 GLY   177      84.436  93.328  57.228  1.00  0.00           H  
ATOM   2889  HA3 GLY   177      86.097  93.719  57.602  1.00  0.00           H  
ATOM   2890  C   GLY   177      85.816  92.262  56.070  1.00  0.00           C  
ATOM   2891  O   GLY   177      85.263  92.496  55.061  1.00  0.00           O  
ATOM   2892  N   THR   178      86.776  91.352  56.070  1.00  0.00           N  
ATOM   2893  H   THR   178      87.214  91.222  56.971  1.00  0.00           H  
ATOM   2894  CA  THR   178      87.398  90.652  54.928  1.00  0.00           C  
ATOM   2895  HA  THR   178      87.812  91.438  54.297  1.00  0.00           H  
ATOM   2896  CB  THR   178      88.551  89.754  55.416  1.00  0.00           C  
ATOM   2897  HB  THR   178      88.115  88.890  55.917  1.00  0.00           H  
ATOM   2898  CG2 THR   178      89.492  89.231  54.263  1.00  0.00           C  
ATOM   2899 HG21 THR   178      89.968  90.078  53.769  1.00  0.00           H  
ATOM   2900 HG22 THR   178      90.269  88.589  54.677  1.00  0.00           H  
ATOM   2901 HG23 THR   178      88.920  88.617  53.567  1.00  0.00           H  
ATOM   2902  OG1 THR   178      89.412  90.501  56.335  1.00  0.00           O  
ATOM   2903  HG1 THR   178      90.106  89.878  56.610  1.00  0.00           H  
ATOM   2904  C   THR   178      86.439  89.830  54.057  1.00  0.00           C  
ATOM   2905  O   THR   178      86.668  89.718  52.864  1.00  0.00           O  
ATOM   2906  N   LEU   179      85.327  89.364  54.615  1.00  0.00           N  
ATOM   2907  H   LEU   179      85.251  89.422  55.621  1.00  0.00           H  
ATOM   2908  CA  LEU   179      84.233  88.750  53.879  1.00  0.00           C  
ATOM   2909  HA  LEU   179      84.633  87.891  53.340  1.00  0.00           H  
ATOM   2910  CB  LEU   179      83.176  88.244  54.868  1.00  0.00           C  
ATOM   2911  HB2 LEU   179      83.646  87.503  55.515  1.00  0.00           H  
ATOM   2912  HB3 LEU   179      82.832  89.087  55.467  1.00  0.00           H  
ATOM   2913  CG  LEU   179      81.920  87.564  54.276  1.00  0.00           C  
ATOM   2914  HG  LEU   179      81.354  88.315  53.726  1.00  0.00           H  
ATOM   2915  CD1 LEU   179      82.315  86.416  53.298  1.00  0.00           C  
ATOM   2916 HD11 LEU   179      82.868  85.661  53.856  1.00  0.00           H  
ATOM   2917 HD12 LEU   179      81.425  85.968  52.858  1.00  0.00           H  
ATOM   2918 HD13 LEU   179      82.880  86.809  52.453  1.00  0.00           H  
ATOM   2919  CD2 LEU   179      81.060  86.964  55.388  1.00  0.00           C  
ATOM   2920 HD21 LEU   179      80.815  87.776  56.073  1.00  0.00           H  
ATOM   2921 HD22 LEU   179      80.149  86.506  55.003  1.00  0.00           H  
ATOM   2922 HD23 LEU   179      81.645  86.230  55.942  1.00  0.00           H  
ATOM   2923  C   LEU   179      83.578  89.719  52.878  1.00  0.00           C  
ATOM   2924  O   LEU   179      83.267  89.354  51.734  1.00  0.00           O  
ATOM   2925  N   PHE   180      83.434  90.969  53.305  1.00  0.00           N  
ATOM   2926  H   PHE   180      83.749  91.138  54.249  1.00  0.00           H  
ATOM   2927  CA  PHE   180      82.860  92.099  52.594  1.00  0.00           C  
ATOM   2928  HA  PHE   180      82.099  91.723  51.911  1.00  0.00           H  
ATOM   2929  CB  PHE   180      82.158  93.017  53.562  1.00  0.00           C  
ATOM   2930  HB2 PHE   180      82.888  93.578  54.146  1.00  0.00           H  
ATOM   2931  HB3 PHE   180      81.593  93.753  52.990  1.00  0.00           H  
ATOM   2932  CG  PHE   180      81.194  92.328  54.464  1.00  0.00           C  
ATOM   2933  CD1 PHE   180      81.447  92.346  55.823  1.00  0.00           C  
ATOM   2934  HD1 PHE   180      82.294  92.895  56.222  1.00  0.00           H  
ATOM   2935  CE1 PHE   180      80.609  91.596  56.704  1.00  0.00           C  
ATOM   2936  HE1 PHE   180      80.823  91.626  57.768  1.00  0.00           H  
ATOM   2937  CZ  PHE   180      79.512  90.844  56.236  1.00  0.00           C  
ATOM   2938  HZ  PHE   180      78.850  90.307  56.909  1.00  0.00           H  
ATOM   2939  CE2 PHE   180      79.208  90.904  54.837  1.00  0.00           C  
ATOM   2940  HE2 PHE   180      78.362  90.361  54.426  1.00  0.00           H  
ATOM   2941  CD2 PHE   180      80.054  91.621  53.984  1.00  0.00           C  
ATOM   2942  HD2 PHE   180      79.825  91.616  52.922  1.00  0.00           H  
ATOM   2943  C   PHE   180      83.906  92.881  51.744  1.00  0.00           C  
ATOM   2944  O   PHE   180      83.637  93.511  50.730  1.00  0.00           O  
ATOM   2945  N   TRP   181      85.189  92.804  52.172  1.00  0.00           N  
ATOM   2946  H   TRP   181      85.313  92.582  53.150  1.00  0.00           H  
ATOM   2947  CA  TRP   181      86.301  93.294  51.385  1.00  0.00           C  
ATOM   2948  HA  TRP   181      86.050  94.280  50.995  1.00  0.00           H  
ATOM   2949  CB  TRP   181      87.650  93.418  52.141  1.00  0.00           C  
ATOM   2950  HB2 TRP   181      88.053  92.418  52.301  1.00  0.00           H  
ATOM   2951  HB3 TRP   181      88.297  94.001  51.485  1.00  0.00           H  
ATOM   2952  CG  TRP   181      87.562  94.094  53.455  1.00  0.00           C  
ATOM   2953  CD1 TRP   181      88.531  93.979  54.410  1.00  0.00           C  
ATOM   2954  HD1 TRP   181      89.420  93.375  54.314  1.00  0.00           H  
ATOM   2955  NE1 TRP   181      88.165  94.697  55.532  1.00  0.00           N  
ATOM   2956  HE1 TRP   181      88.740  94.740  56.361  1.00  0.00           H  
ATOM   2957  CE2 TRP   181      87.086  95.472  55.341  1.00  0.00           C  
ATOM   2958  CZ2 TRP   181      86.396  96.347  56.182  1.00  0.00           C  
ATOM   2959  HZ2 TRP   181      86.746  96.558  57.189  1.00  0.00           H  
ATOM   2960  CH2 TRP   181      85.183  96.884  55.709  1.00  0.00           C  
ATOM   2961  HH2 TRP   181      84.640  97.581  56.342  1.00  0.00           H  
ATOM   2962  CZ3 TRP   181      84.746  96.644  54.358  1.00  0.00           C  
ATOM   2963  HZ3 TRP   181      83.807  97.075  54.023  1.00  0.00           H  
ATOM   2964  CE3 TRP   181      85.446  95.737  53.539  1.00  0.00           C  
ATOM   2965  HE3 TRP   181      85.053  95.506  52.553  1.00  0.00           H  
ATOM   2966  CD2 TRP   181      86.623  95.109  54.002  1.00  0.00           C  
ATOM   2967  C   TRP   181      86.599  92.368  50.162  1.00  0.00           C  
ATOM   2968  O   TRP   181      86.833  92.816  49.082  1.00  0.00           O  
ATOM   2969  N   MET   182      86.473  91.028  50.332  1.00  0.00           N  
ATOM   2970  H   MET   182      86.256  90.682  51.256  1.00  0.00           H  
ATOM   2971  CA  MET   182      86.543  90.119  49.183  1.00  0.00           C  
ATOM   2972  HA  MET   182      87.403  90.391  48.570  1.00  0.00           H  
ATOM   2973  CB  MET   182      86.685  88.705  49.640  1.00  0.00           C  
ATOM   2974  HB2 MET   182      87.478  88.668  50.387  1.00  0.00           H  
ATOM   2975  HB3 MET   182      85.754  88.422  50.132  1.00  0.00           H  
ATOM   2976  CG  MET   182      87.017  87.705  48.518  1.00  0.00           C  
ATOM   2977  HG2 MET   182      87.023  86.697  48.933  1.00  0.00           H  
ATOM   2978  HG3 MET   182      86.231  87.763  47.765  1.00  0.00           H  
ATOM   2979  SD  MET   182      88.633  87.942  47.705  1.00  0.00           S  
ATOM   2980  CE  MET   182      88.449  86.747  46.424  1.00  0.00           C  
ATOM   2981  HE1 MET   182      87.582  86.989  45.810  1.00  0.00           H  
ATOM   2982  HE2 MET   182      89.336  86.794  45.792  1.00  0.00           H  
ATOM   2983  HE3 MET   182      88.354  85.742  46.835  1.00  0.00           H  
ATOM   2984  C   MET   182      85.281  90.299  48.345  1.00  0.00           C  
ATOM   2985  O   MET   182      85.308  90.138  47.121  1.00  0.00           O  
ATOM   2986  N   GLU   183      84.120  90.576  48.941  1.00  0.00           N  
ATOM   2987  H   GLU   183      84.098  90.630  49.949  1.00  0.00           H  
ATOM   2988  CA  GLU   183      82.863  90.779  48.242  1.00  0.00           C  
ATOM   2989  HA  GLU   183      82.683  89.940  47.571  1.00  0.00           H  
ATOM   2990  CB  GLU   183      81.690  90.817  49.195  1.00  0.00           C  
ATOM   2991  HB2 GLU   183      81.757  89.959  49.864  1.00  0.00           H  
ATOM   2992  HB3 GLU   183      81.776  91.716  49.806  1.00  0.00           H  
ATOM   2993  CG  GLU   183      80.283  90.831  48.521  1.00  0.00           C  
ATOM   2994  HG2 GLU   183      79.562  90.845  49.338  1.00  0.00           H  
ATOM   2995  HG3 GLU   183      80.175  91.752  47.946  1.00  0.00           H  
ATOM   2996  CD  GLU   183      79.977  89.599  47.634  1.00  0.00           C  
ATOM   2997  OE1 GLU   183      80.711  88.577  47.587  1.00  0.00           O  
ATOM   2998  OE2 GLU   183      78.946  89.641  46.946  1.00  0.00           O  
ATOM   2999  C   GLU   183      82.904  92.061  47.381  1.00  0.00           C  
ATOM   3000  O   GLU   183      82.447  92.018  46.235  1.00  0.00           O  
ATOM   3001  N   ILE   184      83.455  93.198  47.813  1.00  0.00           N  
ATOM   3002  H   ILE   184      83.889  93.185  48.725  1.00  0.00           H  
ATOM   3003  CA  ILE   184      83.390  94.454  47.099  1.00  0.00           C  
ATOM   3004  HA  ILE   184      82.356  94.599  46.786  1.00  0.00           H  
ATOM   3005  CB  ILE   184      83.687  95.695  47.987  1.00  0.00           C  
ATOM   3006  HB  ILE   184      83.044  95.659  48.866  1.00  0.00           H  
ATOM   3007  CG2 ILE   184      85.153  95.641  48.489  1.00  0.00           C  
ATOM   3008 HG21 ILE   184      85.875  95.685  47.674  1.00  0.00           H  
ATOM   3009 HG22 ILE   184      85.334  96.502  49.132  1.00  0.00           H  
ATOM   3010 HG23 ILE   184      85.346  94.726  49.051  1.00  0.00           H  
ATOM   3011  CG1 ILE   184      83.503  97.080  47.290  1.00  0.00           C  
ATOM   3012 HG12 ILE   184      83.681  97.856  48.034  1.00  0.00           H  
ATOM   3013 HG13 ILE   184      84.207  97.180  46.463  1.00  0.00           H  
ATOM   3014  CD1 ILE   184      82.090  97.228  46.754  1.00  0.00           C  
ATOM   3015 HD11 ILE   184      81.375  97.139  47.572  1.00  0.00           H  
ATOM   3016 HD12 ILE   184      82.006  98.221  46.311  1.00  0.00           H  
ATOM   3017 HD13 ILE   184      81.890  96.521  45.948  1.00  0.00           H  
ATOM   3018  C   ILE   184      84.213  94.440  45.795  1.00  0.00           C  
ATOM   3019  O   ILE   184      83.832  95.046  44.813  1.00  0.00           O  
ATOM   3020  N   VAL   185      85.343  93.689  45.769  1.00  0.00           N  
ATOM   3021  H   VAL   185      85.649  93.208  46.603  1.00  0.00           H  
ATOM   3022  CA  VAL   185      86.245  93.552  44.615  1.00  0.00           C  
ATOM   3023  HA  VAL   185      86.281  94.524  44.122  1.00  0.00           H  
ATOM   3024  CB  VAL   185      87.706  93.230  45.048  1.00  0.00           C  
ATOM   3025  HB  VAL   185      87.945  93.964  45.818  1.00  0.00           H  
ATOM   3026  CG1 VAL   185      87.852  91.784  45.581  1.00  0.00           C  
ATOM   3027 HG11 VAL   185      87.590  91.045  44.824  1.00  0.00           H  
ATOM   3028 HG12 VAL   185      88.893  91.614  45.857  1.00  0.00           H  
ATOM   3029 HG13 VAL   185      87.213  91.675  46.458  1.00  0.00           H  
ATOM   3030  CG2 VAL   185      88.632  93.423  43.891  1.00  0.00           C  
ATOM   3031 HG21 VAL   185      88.616  94.469  43.587  1.00  0.00           H  
ATOM   3032 HG22 VAL   185      89.649  93.206  44.218  1.00  0.00           H  
ATOM   3033 HG23 VAL   185      88.390  92.778  43.047  1.00  0.00           H  
ATOM   3034  C   VAL   185      85.720  92.598  43.560  1.00  0.00           C  
ATOM   3035  O   VAL   185      85.797  92.914  42.361  1.00  0.00           O  
ATOM   3036  N   LEU   186      85.025  91.525  43.938  1.00  0.00           N  
ATOM   3037  H   LEU   186      85.015  91.290  44.921  1.00  0.00           H  
ATOM   3038  CA  LEU   186      84.206  90.709  43.007  1.00  0.00           C  
ATOM   3039  HA  LEU   186      84.785  90.410  42.133  1.00  0.00           H  
ATOM   3040  CB  LEU   186      83.686  89.439  43.764  1.00  0.00           C  
ATOM   3041  HB2 LEU   186      83.130  89.746  44.650  1.00  0.00           H  
ATOM   3042  HB3 LEU   186      82.999  88.913  43.101  1.00  0.00           H  
ATOM   3043  CG  LEU   186      84.785  88.471  44.143  1.00  0.00           C  
ATOM   3044  HG  LEU   186      85.596  89.038  44.600  1.00  0.00           H  
ATOM   3045  CD1 LEU   186      84.296  87.452  45.196  1.00  0.00           C  
ATOM   3046 HD11 LEU   186      83.467  86.856  44.815  1.00  0.00           H  
ATOM   3047 HD12 LEU   186      85.117  86.793  45.481  1.00  0.00           H  
ATOM   3048 HD13 LEU   186      83.962  87.995  46.080  1.00  0.00           H  
ATOM   3049  CD2 LEU   186      85.342  87.689  42.952  1.00  0.00           C  
ATOM   3050 HD21 LEU   186      85.766  88.396  42.239  1.00  0.00           H  
ATOM   3051 HD22 LEU   186      86.158  87.043  43.276  1.00  0.00           H  
ATOM   3052 HD23 LEU   186      84.543  87.123  42.474  1.00  0.00           H  
ATOM   3053  C   LEU   186      83.022  91.540  42.445  1.00  0.00           C  
ATOM   3054  O   LEU   186      82.636  91.410  41.290  1.00  0.00           O  
ATOM   3055  N   VAL   187      82.353  92.349  43.289  1.00  0.00           N  
ATOM   3056  H   VAL   187      82.596  92.357  44.270  1.00  0.00           H  
ATOM   3057  CA  VAL   187      81.081  93.059  42.916  1.00  0.00           C  
ATOM   3058  HA  VAL   187      80.417  92.374  42.389  1.00  0.00           H  
ATOM   3059  CB  VAL   187      80.376  93.488  44.227  1.00  0.00           C  
ATOM   3060  HB  VAL   187      81.138  93.806  44.938  1.00  0.00           H  
ATOM   3061  CG1 VAL   187      79.378  94.612  44.033  1.00  0.00           C  
ATOM   3062 HG11 VAL   187      78.597  94.283  43.347  1.00  0.00           H  
ATOM   3063 HG12 VAL   187      78.884  94.785  44.989  1.00  0.00           H  
ATOM   3064 HG13 VAL   187      79.890  95.509  43.686  1.00  0.00           H  
ATOM   3065  CG2 VAL   187      79.604  92.265  44.810  1.00  0.00           C  
ATOM   3066 HG21 VAL   187      80.288  91.458  45.071  1.00  0.00           H  
ATOM   3067 HG22 VAL   187      79.104  92.555  45.734  1.00  0.00           H  
ATOM   3068 HG23 VAL   187      78.863  91.890  44.104  1.00  0.00           H  
ATOM   3069  C   VAL   187      81.280  94.262  42.031  1.00  0.00           C  
ATOM   3070  O   VAL   187      80.576  94.435  41.059  1.00  0.00           O  
ATOM   3071  N   VAL   188      82.316  95.015  42.250  1.00  0.00           N  
ATOM   3072  H   VAL   188      82.925  94.752  43.011  1.00  0.00           H  
ATOM   3073  CA  VAL   188      82.726  96.234  41.475  1.00  0.00           C  
ATOM   3074  HA  VAL   188      81.833  96.849  41.364  1.00  0.00           H  
ATOM   3075  CB  VAL   188      83.766  97.112  42.270  1.00  0.00           C  
ATOM   3076  HB  VAL   188      83.478  97.059  43.320  1.00  0.00           H  
ATOM   3077  CG1 VAL   188      85.202  96.573  42.134  1.00  0.00           C  
ATOM   3078 HG11 VAL   188      85.515  96.558  41.090  1.00  0.00           H  
ATOM   3079 HG12 VAL   188      85.887  97.188  42.718  1.00  0.00           H  
ATOM   3080 HG13 VAL   188      85.206  95.557  42.527  1.00  0.00           H  
ATOM   3081  CG2 VAL   188      83.758  98.618  41.882  1.00  0.00           C  
ATOM   3082 HG21 VAL   188      82.748  98.991  42.056  1.00  0.00           H  
ATOM   3083 HG22 VAL   188      84.492  99.157  42.480  1.00  0.00           H  
ATOM   3084 HG23 VAL   188      83.991  98.737  40.824  1.00  0.00           H  
ATOM   3085  C   VAL   188      83.194  95.924  40.033  1.00  0.00           C  
ATOM   3086  O   VAL   188      83.144  96.789  39.162  1.00  0.00           O  
ATOM   3087  N   PHE   189      83.583  94.675  39.778  1.00  0.00           N  
ATOM   3088  H   PHE   189      83.631  94.040  40.562  1.00  0.00           H  
ATOM   3089  CA  PHE   189      84.052  94.184  38.480  1.00  0.00           C  
ATOM   3090  HA  PHE   189      84.914  94.791  38.203  1.00  0.00           H  
ATOM   3091  CB  PHE   189      84.495  92.718  38.628  1.00  0.00           C  
ATOM   3092  HB2 PHE   189      85.276  92.658  39.386  1.00  0.00           H  
ATOM   3093  HB3 PHE   189      83.626  92.121  38.904  1.00  0.00           H  
ATOM   3094  CG  PHE   189      84.990  92.122  37.297  1.00  0.00           C  
ATOM   3095  CD1 PHE   189      86.149  92.645  36.668  1.00  0.00           C  
ATOM   3096  HD1 PHE   189      86.698  93.450  37.148  1.00  0.00           H  
ATOM   3097  CE1 PHE   189      86.580  92.135  35.445  1.00  0.00           C  
ATOM   3098  HE1 PHE   189      87.478  92.549  34.994  1.00  0.00           H  
ATOM   3099  CZ  PHE   189      85.843  91.122  34.811  1.00  0.00           C  
ATOM   3100  HZ  PHE   189      86.165  90.788  33.829  1.00  0.00           H  
ATOM   3101  CE2 PHE   189      84.736  90.553  35.434  1.00  0.00           C  
ATOM   3102  HE2 PHE   189      84.147  89.783  34.946  1.00  0.00           H  
ATOM   3103  CD2 PHE   189      84.299  91.078  36.678  1.00  0.00           C  
ATOM   3104  HD2 PHE   189      83.419  90.653  37.153  1.00  0.00           H  
ATOM   3105  C   PHE   189      83.050  94.402  37.338  1.00  0.00           C  
ATOM   3106  O   PHE   189      83.373  94.983  36.293  1.00  0.00           O  
ATOM   3107  N   PHE   190      81.781  93.969  37.507  1.00  0.00           N  
ATOM   3108  H   PHE   190      81.532  93.432  38.325  1.00  0.00           H  
ATOM   3109  CA  PHE   190      80.727  94.334  36.587  1.00  0.00           C  
ATOM   3110  HA  PHE   190      81.078  94.437  35.560  1.00  0.00           H  
ATOM   3111  CB  PHE   190      79.623  93.273  36.599  1.00  0.00           C  
ATOM   3112  HB2 PHE   190      79.568  92.772  37.566  1.00  0.00           H  
ATOM   3113  HB3 PHE   190      78.648  93.721  36.406  1.00  0.00           H  
ATOM   3114  CG  PHE   190      79.800  92.221  35.501  1.00  0.00           C  
ATOM   3115  CD1 PHE   190      80.691  91.162  35.730  1.00  0.00           C  
ATOM   3116  HD1 PHE   190      81.191  91.093  36.691  1.00  0.00           H  
ATOM   3117  CE1 PHE   190      80.930  90.244  34.745  1.00  0.00           C  
ATOM   3118  HE1 PHE   190      81.599  89.409  34.933  1.00  0.00           H  
ATOM   3119  CZ  PHE   190      80.280  90.356  33.499  1.00  0.00           C  
ATOM   3120  HZ  PHE   190      80.452  89.645  32.696  1.00  0.00           H  
ATOM   3121  CE2 PHE   190      79.426  91.445  33.273  1.00  0.00           C  
ATOM   3122  HE2 PHE   190      78.935  91.550  32.310  1.00  0.00           H  
ATOM   3123  CD2 PHE   190      79.165  92.369  34.270  1.00  0.00           C  
ATOM   3124  HD2 PHE   190      78.524  93.220  34.063  1.00  0.00           H  
ATOM   3125  C   PHE   190      80.080  95.675  36.926  1.00  0.00           C  
ATOM   3126  O   PHE   190      79.520  96.283  36.026  1.00  0.00           O  
ATOM   3127  N   GLY   191      80.121  96.156  38.172  1.00  0.00           N  
ATOM   3128  H   GLY   191      80.541  95.558  38.869  1.00  0.00           H  
ATOM   3129  CA  GLY   191      79.442  97.401  38.540  1.00  0.00           C  
ATOM   3130  HA2 GLY   191      78.383  97.314  38.296  1.00  0.00           H  
ATOM   3131  HA3 GLY   191      79.610  97.557  39.606  1.00  0.00           H  
ATOM   3132  C   GLY   191      80.052  98.613  37.815  1.00  0.00           C  
ATOM   3133  O   GLY   191      79.309  99.521  37.466  1.00  0.00           O  
ATOM   3134  N   THR   192      81.336  98.520  37.498  1.00  0.00           N  
ATOM   3135  H   THR   192      81.879  97.800  37.953  1.00  0.00           H  
ATOM   3136  CA  THR   192      82.043  99.558  36.743  1.00  0.00           C  
ATOM   3137  HA  THR   192      81.528 100.502  36.918  1.00  0.00           H  
ATOM   3138  CB  THR   192      83.523  99.656  37.204  1.00  0.00           C  
ATOM   3139  HB  THR   192      83.574  99.614  38.292  1.00  0.00           H  
ATOM   3140  CG2 THR   192      84.422  98.523  36.653  1.00  0.00           C  
ATOM   3141 HG21 THR   192      84.462  98.517  35.564  1.00  0.00           H  
ATOM   3142 HG22 THR   192      85.429  98.639  37.053  1.00  0.00           H  
ATOM   3143 HG23 THR   192      84.058  97.533  36.929  1.00  0.00           H  
ATOM   3144  OG1 THR   192      84.025 100.862  36.711  1.00  0.00           O  
ATOM   3145  HG1 THR   192      84.931 100.909  37.062  1.00  0.00           H  
ATOM   3146  C   THR   192      81.978  99.368  35.233  1.00  0.00           C  
ATOM   3147  O   THR   192      82.168 100.310  34.458  1.00  0.00           O  
ATOM   3148  N   GLU   193      81.697  98.146  34.678  1.00  0.00           N  
ATOM   3149  H   GLU   193      81.647  97.333  35.275  1.00  0.00           H  
ATOM   3150  CA  GLU   193      81.460  97.943  33.197  1.00  0.00           C  
ATOM   3151  HA  GLU   193      81.977  98.765  32.703  1.00  0.00           H  
ATOM   3152  CB  GLU   193      82.130  96.647  32.747  1.00  0.00           C  
ATOM   3153  HB2 GLU   193      82.473  96.804  31.725  1.00  0.00           H  
ATOM   3154  HB3 GLU   193      83.031  96.497  33.342  1.00  0.00           H  
ATOM   3155  CG  GLU   193      81.254  95.356  32.776  1.00  0.00           C  
ATOM   3156  HG2 GLU   193      81.930  94.522  32.967  1.00  0.00           H  
ATOM   3157  HG3 GLU   193      80.549  95.475  33.599  1.00  0.00           H  
ATOM   3158  CD  GLU   193      80.457  95.129  31.503  1.00  0.00           C  
ATOM   3159  OE1 GLU   193      81.056  94.980  30.400  1.00  0.00           O  
ATOM   3160  OE2 GLU   193      79.208  95.124  31.653  1.00  0.00           O  
ATOM   3161  C   GLU   193      80.030  98.100  32.791  1.00  0.00           C  
ATOM   3162  O   GLU   193      79.831  98.447  31.642  1.00  0.00           O  
ATOM   3163  N   TYR   194      79.016  97.869  33.599  1.00  0.00           N  
ATOM   3164  H   TYR   194      79.255  97.543  34.525  1.00  0.00           H  
ATOM   3165  CA  TYR   194      77.582  98.003  33.235  1.00  0.00           C  
ATOM   3166  HA  TYR   194      77.407  97.354  32.377  1.00  0.00           H  
ATOM   3167  CB  TYR   194      76.744  97.554  34.465  1.00  0.00           C  
ATOM   3168  HB2 TYR   194      76.911  96.493  34.649  1.00  0.00           H  
ATOM   3169  HB3 TYR   194      77.079  98.074  35.362  1.00  0.00           H  
ATOM   3170  CG  TYR   194      75.252  97.717  34.291  1.00  0.00           C  
ATOM   3171  CD1 TYR   194      74.584  97.110  33.164  1.00  0.00           C  
ATOM   3172  HD1 TYR   194      75.161  96.450  32.523  1.00  0.00           H  
ATOM   3173  CE1 TYR   194      73.250  97.374  32.860  1.00  0.00           C  
ATOM   3174  HE1 TYR   194      72.756  96.883  32.027  1.00  0.00           H  
ATOM   3175  CZ  TYR   194      72.588  98.299  33.693  1.00  0.00           C  
ATOM   3176  OH  TYR   194      71.257  98.554  33.404  1.00  0.00           O  
ATOM   3177  HH  TYR   194      70.967  98.025  32.640  1.00  0.00           H  
ATOM   3178  CE2 TYR   194      73.200  98.925  34.777  1.00  0.00           C  
ATOM   3179  HE2 TYR   194      72.638  99.619  35.396  1.00  0.00           H  
ATOM   3180  CD2 TYR   194      74.534  98.617  35.060  1.00  0.00           C  
ATOM   3181  HD2 TYR   194      75.010  99.169  35.865  1.00  0.00           H  
ATOM   3182  C   TYR   194      77.215  99.449  32.833  1.00  0.00           C  
ATOM   3183  O   TYR   194      76.517  99.672  31.871  1.00  0.00           O  
ATOM   3184  N   VAL   195      77.803 100.428  33.563  1.00  0.00           N  
ATOM   3185  H   VAL   195      78.337 100.148  34.374  1.00  0.00           H  
ATOM   3186  CA  VAL   195      77.625 101.853  33.315  1.00  0.00           C  
ATOM   3187  HA  VAL   195      76.577 101.991  33.047  1.00  0.00           H  
ATOM   3188  CB  VAL   195      77.890 102.731  34.564  1.00  0.00           C  
ATOM   3189  HB  VAL   195      77.653 103.755  34.277  1.00  0.00           H  
ATOM   3190  CG1 VAL   195      76.985 102.266  35.726  1.00  0.00           C  
ATOM   3191 HG11 VAL   195      77.170 101.235  36.028  1.00  0.00           H  
ATOM   3192 HG12 VAL   195      77.218 102.933  36.556  1.00  0.00           H  
ATOM   3193 HG13 VAL   195      75.934 102.394  35.467  1.00  0.00           H  
ATOM   3194  CG2 VAL   195      79.377 102.692  34.971  1.00  0.00           C  
ATOM   3195 HG21 VAL   195      80.038 103.049  34.182  1.00  0.00           H  
ATOM   3196 HG22 VAL   195      79.515 103.314  35.854  1.00  0.00           H  
ATOM   3197 HG23 VAL   195      79.667 101.678  35.247  1.00  0.00           H  
ATOM   3198  C   VAL   195      78.423 102.388  32.091  1.00  0.00           C  
ATOM   3199  O   VAL   195      78.204 103.496  31.657  1.00  0.00           O  
ATOM   3200  N   VAL   196      79.276 101.624  31.423  1.00  0.00           N  
ATOM   3201  H   VAL   196      79.506 100.718  31.804  1.00  0.00           H  
ATOM   3202  CA  VAL   196      79.882 101.951  30.115  1.00  0.00           C  
ATOM   3203  HA  VAL   196      79.442 102.901  29.813  1.00  0.00           H  
ATOM   3204  CB  VAL   196      81.411 102.228  30.226  1.00  0.00           C  
ATOM   3205  HB  VAL   196      81.785 102.523  29.246  1.00  0.00           H  
ATOM   3206  CG1 VAL   196      81.673 103.415  31.182  1.00  0.00           C  
ATOM   3207 HG11 VAL   196      81.302 103.214  32.186  1.00  0.00           H  
ATOM   3208 HG12 VAL   196      82.750 103.576  31.242  1.00  0.00           H  
ATOM   3209 HG13 VAL   196      81.207 104.304  30.756  1.00  0.00           H  
ATOM   3210  CG2 VAL   196      82.141 100.968  30.749  1.00  0.00           C  
ATOM   3211 HG21 VAL   196      81.970 100.164  30.033  1.00  0.00           H  
ATOM   3212 HG22 VAL   196      83.206 101.194  30.801  1.00  0.00           H  
ATOM   3213 HG23 VAL   196      81.790 100.680  31.740  1.00  0.00           H  
ATOM   3214  C   VAL   196      79.559 101.083  28.945  1.00  0.00           C  
ATOM   3215  O   VAL   196      80.009 101.397  27.861  1.00  0.00           O  
ATOM   3216  N   ARG   197      78.760  99.999  29.130  1.00  0.00           N  
ATOM   3217  H   ARG   197      78.392  99.838  30.057  1.00  0.00           H  
ATOM   3218  CA  ARG   197      78.433  98.984  28.087  1.00  0.00           C  
ATOM   3219  HA  ARG   197      79.378  98.630  27.677  1.00  0.00           H  
ATOM   3220  CB  ARG   197      77.665  97.816  28.726  1.00  0.00           C  
ATOM   3221  HB2 ARG   197      78.125  97.597  29.690  1.00  0.00           H  
ATOM   3222  HB3 ARG   197      76.634  98.139  28.865  1.00  0.00           H  
ATOM   3223  CG  ARG   197      77.697  96.517  27.886  1.00  0.00           C  
ATOM   3224  HG2 ARG   197      77.400  96.696  26.853  1.00  0.00           H  
ATOM   3225  HG3 ARG   197      78.711  96.120  27.838  1.00  0.00           H  
ATOM   3226  CD  ARG   197      76.748  95.453  28.421  1.00  0.00           C  
ATOM   3227  HD2 ARG   197      75.763  95.918  28.406  1.00  0.00           H  
ATOM   3228  HD3 ARG   197      76.747  94.605  27.736  1.00  0.00           H  
ATOM   3229  NE  ARG   197      77.126  94.997  29.758  1.00  0.00           N  
ATOM   3230  HE  ARG   197      78.057  95.198  30.094  1.00  0.00           H  
ATOM   3231  CZ  ARG   197      76.293  94.477  30.683  1.00  0.00           C  
ATOM   3232  NH1 ARG   197      76.673  94.193  31.896  1.00  0.00           N  
ATOM   3233 HH11 ARG   197      77.635  94.443  32.078  1.00  0.00           H  
ATOM   3234 HH12 ARG   197      76.111  93.704  32.579  1.00  0.00           H  
ATOM   3235  NH2 ARG   197      75.038  94.194  30.352  1.00  0.00           N  
ATOM   3236 HH21 ARG   197      74.713  94.305  29.402  1.00  0.00           H  
ATOM   3237 HH22 ARG   197      74.447  93.781  31.059  1.00  0.00           H  
ATOM   3238  C   ARG   197      77.627  99.539  26.921  1.00  0.00           C  
ATOM   3239  O   ARG   197      77.811  99.042  25.838  1.00  0.00           O  
ATOM   3240  N   LEU   198      76.800 100.582  27.023  1.00  0.00           N  
ATOM   3241  H   LEU   198      76.613 100.848  27.979  1.00  0.00           H  
ATOM   3242  CA  LEU   198      76.230 101.303  25.926  1.00  0.00           C  
ATOM   3243  HA  LEU   198      75.559 100.634  25.388  1.00  0.00           H  
ATOM   3244  CB  LEU   198      75.419 102.507  26.513  1.00  0.00           C  
ATOM   3245  HB2 LEU   198      74.592 102.082  27.083  1.00  0.00           H  
ATOM   3246  HB3 LEU   198      76.066 103.069  27.186  1.00  0.00           H  
ATOM   3247  CG  LEU   198      74.826 103.478  25.448  1.00  0.00           C  
ATOM   3248  HG  LEU   198      75.612 103.915  24.834  1.00  0.00           H  
ATOM   3249  CD1 LEU   198      73.828 102.782  24.501  1.00  0.00           C  
ATOM   3250 HD11 LEU   198      72.989 102.387  25.073  1.00  0.00           H  
ATOM   3251 HD12 LEU   198      73.420 103.495  23.784  1.00  0.00           H  
ATOM   3252 HD13 LEU   198      74.325 101.968  23.973  1.00  0.00           H  
ATOM   3253  CD2 LEU   198      74.195 104.660  26.146  1.00  0.00           C  
ATOM   3254 HD21 LEU   198      74.907 105.214  26.757  1.00  0.00           H  
ATOM   3255 HD22 LEU   198      73.793 105.345  25.399  1.00  0.00           H  
ATOM   3256 HD23 LEU   198      73.387 104.285  26.775  1.00  0.00           H  
ATOM   3257  C   LEU   198      77.280 101.839  24.880  1.00  0.00           C  
ATOM   3258  O   LEU   198      77.076 101.782  23.667  1.00  0.00           O  
ATOM   3259  N   TRP   199      78.465 102.311  25.385  1.00  0.00           N  
ATOM   3260  H   TRP   199      78.531 102.390  26.390  1.00  0.00           H  
ATOM   3261  CA  TRP   199      79.573 102.779  24.507  1.00  0.00           C  
ATOM   3262  HA  TRP   199      79.143 103.265  23.631  1.00  0.00           H  
ATOM   3263  CB  TRP   199      80.517 103.738  25.192  1.00  0.00           C  
ATOM   3264  HB2 TRP   199      81.230 103.150  25.770  1.00  0.00           H  
ATOM   3265  HB3 TRP   199      81.022 104.324  24.425  1.00  0.00           H  
ATOM   3266  CG  TRP   199      79.812 104.728  26.028  1.00  0.00           C  
ATOM   3267  CD1 TRP   199      79.940 104.836  27.370  1.00  0.00           C  
ATOM   3268  HD1 TRP   199      80.624 104.289  28.002  1.00  0.00           H  
ATOM   3269  NE1 TRP   199      79.004 105.732  27.866  1.00  0.00           N  
ATOM   3270  HE1 TRP   199      78.932 106.030  28.828  1.00  0.00           H  
ATOM   3271  CE2 TRP   199      78.192 106.221  26.838  1.00  0.00           C  
ATOM   3272  CZ2 TRP   199      77.240 107.216  26.811  1.00  0.00           C  
ATOM   3273  HZ2 TRP   199      76.915 107.690  27.732  1.00  0.00           H  
ATOM   3274  CH2 TRP   199      76.619 107.454  25.599  1.00  0.00           C  
ATOM   3275  HH2 TRP   199      75.838 108.207  25.548  1.00  0.00           H  
ATOM   3276  CZ3 TRP   199      77.030 106.803  24.428  1.00  0.00           C  
ATOM   3277  HZ3 TRP   199      76.564 107.092  23.490  1.00  0.00           H  
ATOM   3278  CE3 TRP   199      78.065 105.901  24.428  1.00  0.00           C  
ATOM   3279  HE3 TRP   199      78.398 105.382  23.534  1.00  0.00           H  
ATOM   3280  CD2 TRP   199      78.710 105.631  25.648  1.00  0.00           C  
ATOM   3281  C   TRP   199      80.351 101.558  23.952  1.00  0.00           C  
ATOM   3282  O   TRP   199      80.746 101.526  22.811  1.00  0.00           O  
ATOM   3283  N   SER   200      80.661 100.519  24.745  1.00  0.00           N  
ATOM   3284  H   SER   200      80.580 100.634  25.745  1.00  0.00           H  
ATOM   3285  CA  SER   200      81.122  99.255  24.239  1.00  0.00           C  
ATOM   3286  HA  SER   200      82.112  99.417  23.810  1.00  0.00           H  
ATOM   3287  CB  SER   200      81.215  98.253  25.410  1.00  0.00           C  
ATOM   3288  HB2 SER   200      80.248  97.852  25.714  1.00  0.00           H  
ATOM   3289  HB3 SER   200      81.790  97.399  25.051  1.00  0.00           H  
ATOM   3290  OG  SER   200      81.914  98.806  26.512  1.00  0.00           O  
ATOM   3291  HG  SER   200      81.961  98.112  27.192  1.00  0.00           H  
ATOM   3292  C   SER   200      80.283  98.611  23.091  1.00  0.00           C  
ATOM   3293  O   SER   200      80.868  98.076  22.188  1.00  0.00           O  
ATOM   3294  N   ALA   201      78.919  98.806  23.168  1.00  0.00           N  
ATOM   3295  H   ALA   201      78.576  99.163  24.048  1.00  0.00           H  
ATOM   3296  CA  ALA   201      78.010  98.514  22.095  1.00  0.00           C  
ATOM   3297  HA  ALA   201      78.238  97.532  21.681  1.00  0.00           H  
ATOM   3298  CB  ALA   201      76.572  98.427  22.698  1.00  0.00           C  
ATOM   3299  HB1 ALA   201      76.256  99.394  23.088  1.00  0.00           H  
ATOM   3300  HB2 ALA   201      75.884  98.095  21.920  1.00  0.00           H  
ATOM   3301  HB3 ALA   201      76.553  97.657  23.469  1.00  0.00           H  
ATOM   3302  C   ALA   201      78.080  99.490  20.914  1.00  0.00           C  
ATOM   3303  O   ALA   201      78.167  99.071  19.781  1.00  0.00           O  
ATOM   3304  N   GLY   202      78.054 100.799  21.204  1.00  0.00           N  
ATOM   3305  H   GLY   202      77.731 101.025  22.134  1.00  0.00           H  
ATOM   3306  CA  GLY   202      78.428 101.859  20.290  1.00  0.00           C  
ATOM   3307  HA2 GLY   202      77.617 101.972  19.571  1.00  0.00           H  
ATOM   3308  HA3 GLY   202      78.502 102.795  20.844  1.00  0.00           H  
ATOM   3309  C   GLY   202      79.774 101.702  19.516  1.00  0.00           C  
ATOM   3310  O   GLY   202      79.921 102.281  18.429  1.00  0.00           O  
ATOM   3311  N   CYS   203      80.716 100.893  20.017  1.00  0.00           N  
ATOM   3312  H   CYS   203      80.643 100.509  20.949  1.00  0.00           H  
ATOM   3313  CA  CYS   203      81.842 100.514  19.128  1.00  0.00           C  
ATOM   3314  HA  CYS   203      82.334 101.412  18.753  1.00  0.00           H  
ATOM   3315  CB  CYS   203      82.914  99.775  19.911  1.00  0.00           C  
ATOM   3316  HB2 CYS   203      82.495  98.830  20.256  1.00  0.00           H  
ATOM   3317  HB3 CYS   203      83.732  99.532  19.234  1.00  0.00           H  
ATOM   3318  SG  CYS   203      83.581 100.723  21.313  1.00  0.00           S  
ATOM   3319  HG  CYS   203      84.451  99.791  21.713  1.00  0.00           H  
ATOM   3320  C   CYS   203      81.468  99.739  17.811  1.00  0.00           C  
ATOM   3321  O   CYS   203      82.204  99.803  16.832  1.00  0.00           O  
ATOM   3322  N   ARG   204      80.369  98.981  17.827  1.00  0.00           N  
ATOM   3323  H   ARG   204      79.827  99.045  18.677  1.00  0.00           H  
ATOM   3324  CA  ARG   204      79.724  98.255  16.703  1.00  0.00           C  
ATOM   3325  HA  ARG   204      80.517  98.105  15.971  1.00  0.00           H  
ATOM   3326  CB  ARG   204      79.220  96.871  17.208  1.00  0.00           C  
ATOM   3327  HB2 ARG   204      78.503  97.029  18.013  1.00  0.00           H  
ATOM   3328  HB3 ARG   204      78.701  96.395  16.375  1.00  0.00           H  
ATOM   3329  CG  ARG   204      80.398  95.984  17.655  1.00  0.00           C  
ATOM   3330  HG2 ARG   204      81.166  96.093  16.890  1.00  0.00           H  
ATOM   3331  HG3 ARG   204      80.763  96.335  18.621  1.00  0.00           H  
ATOM   3332  CD  ARG   204      80.012  94.547  17.685  1.00  0.00           C  
ATOM   3333  HD2 ARG   204      79.278  94.396  18.477  1.00  0.00           H  
ATOM   3334  HD3 ARG   204      79.643  94.252  16.703  1.00  0.00           H  
ATOM   3335  NE  ARG   204      81.219  93.679  17.999  1.00  0.00           N  
ATOM   3336  HE  ARG   204      82.048  94.202  18.244  1.00  0.00           H  
ATOM   3337  CZ  ARG   204      81.272  92.334  17.866  1.00  0.00           C  
ATOM   3338  NH1 ARG   204      80.230  91.577  17.576  1.00  0.00           N  
ATOM   3339 HH11 ARG   204      79.298  91.951  17.463  1.00  0.00           H  
ATOM   3340 HH12 ARG   204      80.322  90.572  17.613  1.00  0.00           H  
ATOM   3341  NH2 ARG   204      82.417  91.721  18.087  1.00  0.00           N  
ATOM   3342 HH21 ARG   204      83.242  92.222  18.386  1.00  0.00           H  
ATOM   3343 HH22 ARG   204      82.416  90.712  18.127  1.00  0.00           H  
ATOM   3344  C   ARG   204      78.648  99.044  15.964  1.00  0.00           C  
ATOM   3345  O   ARG   204      77.787  99.745  16.552  1.00  0.00           O  
ATOM   3346  N   SER   205      78.658  98.832  14.630  1.00  0.00           N  
ATOM   3347  H   SER   205      79.359  98.215  14.246  1.00  0.00           H  
ATOM   3348  CA  SER   205      77.733  99.548  13.729  1.00  0.00           C  
ATOM   3349  HA  SER   205      77.985 100.607  13.792  1.00  0.00           H  
ATOM   3350  CB  SER   205      77.975  99.067  12.271  1.00  0.00           C  
ATOM   3351  HB2 SER   205      77.342  99.639  11.592  1.00  0.00           H  
ATOM   3352  HB3 SER   205      79.007  99.234  11.963  1.00  0.00           H  
ATOM   3353  OG  SER   205      77.691  97.710  12.217  1.00  0.00           O  
ATOM   3354  HG  SER   205      77.904  97.445  11.305  1.00  0.00           H  
ATOM   3355  C   SER   205      76.256  99.409  14.041  1.00  0.00           C  
ATOM   3356  O   SER   205      75.476 100.397  13.896  1.00  0.00           O  
ATOM   3357  N   LYS   206      75.853  98.229  14.544  1.00  0.00           N  
ATOM   3358  H   LYS   206      76.433  97.410  14.427  1.00  0.00           H  
ATOM   3359  CA  LYS   206      74.444  98.015  14.917  1.00  0.00           C  
ATOM   3360  HA  LYS   206      73.785  98.261  14.084  1.00  0.00           H  
ATOM   3361  CB  LYS   206      74.200  96.550  15.301  1.00  0.00           C  
ATOM   3362  HB2 LYS   206      74.470  95.962  14.424  1.00  0.00           H  
ATOM   3363  HB3 LYS   206      74.873  96.292  16.118  1.00  0.00           H  
ATOM   3364  CG  LYS   206      72.747  96.163  15.641  1.00  0.00           C  
ATOM   3365  HG2 LYS   206      72.570  96.614  16.617  1.00  0.00           H  
ATOM   3366  HG3 LYS   206      72.025  96.575  14.935  1.00  0.00           H  
ATOM   3367  CD  LYS   206      72.600  94.635  15.788  1.00  0.00           C  
ATOM   3368  HD2 LYS   206      72.829  94.153  14.837  1.00  0.00           H  
ATOM   3369  HD3 LYS   206      73.332  94.269  16.508  1.00  0.00           H  
ATOM   3370  CE  LYS   206      71.195  94.269  16.259  1.00  0.00           C  
ATOM   3371  HE2 LYS   206      71.044  94.649  17.269  1.00  0.00           H  
ATOM   3372  HE3 LYS   206      70.476  94.722  15.577  1.00  0.00           H  
ATOM   3373  NZ  LYS   206      71.067  92.823  16.291  1.00  0.00           N  
ATOM   3374  HZ1 LYS   206      71.677  92.406  16.980  1.00  0.00           H  
ATOM   3375  HZ2 LYS   206      70.130  92.573  16.574  1.00  0.00           H  
ATOM   3376  HZ3 LYS   206      71.241  92.351  15.415  1.00  0.00           H  
ATOM   3377  C   LYS   206      73.932  98.877  16.071  1.00  0.00           C  
ATOM   3378  O   LYS   206      72.714  99.119  16.128  1.00  0.00           O  
ATOM   3379  N   TYR   207      74.817  99.459  16.867  1.00  0.00           N  
ATOM   3380  H   TYR   207      75.800  99.344  16.665  1.00  0.00           H  
ATOM   3381  CA  TYR   207      74.423 100.248  18.063  1.00  0.00           C  
ATOM   3382  HA  TYR   207      73.339 100.354  18.029  1.00  0.00           H  
ATOM   3383  CB  TYR   207      74.780  99.443  19.279  1.00  0.00           C  
ATOM   3384  HB2 TYR   207      75.857  99.443  19.448  1.00  0.00           H  
ATOM   3385  HB3 TYR   207      74.384  99.920  20.175  1.00  0.00           H  
ATOM   3386  CG  TYR   207      74.248  97.996  19.318  1.00  0.00           C  
ATOM   3387  CD1 TYR   207      75.165  96.938  19.057  1.00  0.00           C  
ATOM   3388  HD1 TYR   207      76.161  97.228  18.736  1.00  0.00           H  
ATOM   3389  CE1 TYR   207      74.705  95.602  19.017  1.00  0.00           C  
ATOM   3390  HE1 TYR   207      75.348  94.787  18.697  1.00  0.00           H  
ATOM   3391  CZ  TYR   207      73.336  95.374  19.336  1.00  0.00           C  
ATOM   3392  OH  TYR   207      72.859  94.141  19.164  1.00  0.00           O  
ATOM   3393  HH  TYR   207      73.516  93.433  19.280  1.00  0.00           H  
ATOM   3394  CE2 TYR   207      72.496  96.389  19.792  1.00  0.00           C  
ATOM   3395  HE2 TYR   207      71.472  96.196  20.097  1.00  0.00           H  
ATOM   3396  CD2 TYR   207      72.949  97.731  19.709  1.00  0.00           C  
ATOM   3397  HD2 TYR   207      72.287  98.529  20.033  1.00  0.00           H  
ATOM   3398  C   TYR   207      74.934 101.689  18.112  1.00  0.00           C  
ATOM   3399  O   TYR   207      74.650 102.398  19.041  1.00  0.00           O  
ATOM   3400  N   VAL   208      75.896 102.052  17.211  1.00  0.00           N  
ATOM   3401  H   VAL   208      76.102 101.421  16.450  1.00  0.00           H  
ATOM   3402  CA  VAL   208      76.593 103.366  17.197  1.00  0.00           C  
ATOM   3403  HA  VAL   208      76.969 103.525  18.207  1.00  0.00           H  
ATOM   3404  CB  VAL   208      77.739 103.413  16.259  1.00  0.00           C  
ATOM   3405  HB  VAL   208      78.377 102.541  16.406  1.00  0.00           H  
ATOM   3406  CG1 VAL   208      77.302 103.428  14.847  1.00  0.00           C  
ATOM   3407 HG11 VAL   208      76.751 104.338  14.609  1.00  0.00           H  
ATOM   3408 HG12 VAL   208      78.169 103.437  14.187  1.00  0.00           H  
ATOM   3409 HG13 VAL   208      76.751 102.526  14.581  1.00  0.00           H  
ATOM   3410  CG2 VAL   208      78.698 104.589  16.513  1.00  0.00           C  
ATOM   3411 HG21 VAL   208      79.097 104.511  17.524  1.00  0.00           H  
ATOM   3412 HG22 VAL   208      79.545 104.520  15.830  1.00  0.00           H  
ATOM   3413 HG23 VAL   208      78.187 105.543  16.392  1.00  0.00           H  
ATOM   3414  C   VAL   208      75.598 104.528  17.054  1.00  0.00           C  
ATOM   3415  O   VAL   208      74.673 104.485  16.230  1.00  0.00           O  
ATOM   3416  N   GLY   209      75.837 105.618  17.830  1.00  0.00           N  
ATOM   3417  H   GLY   209      76.608 105.552  18.478  1.00  0.00           H  
ATOM   3418  CA  GLY   209      75.173 106.930  17.537  1.00  0.00           C  
ATOM   3419  HA2 GLY   209      75.703 107.728  18.056  1.00  0.00           H  
ATOM   3420  HA3 GLY   209      75.285 107.187  16.483  1.00  0.00           H  
ATOM   3421  C   GLY   209      73.719 106.934  17.952  1.00  0.00           C  
ATOM   3422  O   GLY   209      73.211 106.025  18.623  1.00  0.00           O  
ATOM   3423  N   LEU   210      73.040 108.077  17.670  1.00  0.00           N  
ATOM   3424  H   LEU   210      73.528 108.824  17.197  1.00  0.00           H  
ATOM   3425  CA  LEU   210      71.685 108.323  18.222  1.00  0.00           C  
ATOM   3426  HA  LEU   210      71.702 108.274  19.311  1.00  0.00           H  
ATOM   3427  CB  LEU   210      71.218 109.771  17.798  1.00  0.00           C  
ATOM   3428  HB2 LEU   210      71.987 110.466  18.134  1.00  0.00           H  
ATOM   3429  HB3 LEU   210      71.184 109.853  16.712  1.00  0.00           H  
ATOM   3430  CG  LEU   210      69.833 110.205  18.316  1.00  0.00           C  
ATOM   3431  HG  LEU   210      69.077 109.484  18.004  1.00  0.00           H  
ATOM   3432  CD1 LEU   210      69.837 110.266  19.836  1.00  0.00           C  
ATOM   3433 HD11 LEU   210      70.577 110.987  20.183  1.00  0.00           H  
ATOM   3434 HD12 LEU   210      68.854 110.510  20.237  1.00  0.00           H  
ATOM   3435 HD13 LEU   210      70.088 109.281  20.230  1.00  0.00           H  
ATOM   3436  CD2 LEU   210      69.349 111.563  17.769  1.00  0.00           C  
ATOM   3437 HD21 LEU   210      69.237 111.525  16.685  1.00  0.00           H  
ATOM   3438 HD22 LEU   210      68.363 111.772  18.184  1.00  0.00           H  
ATOM   3439 HD23 LEU   210      70.033 112.354  18.076  1.00  0.00           H  
ATOM   3440  C   LEU   210      70.611 107.315  17.754  1.00  0.00           C  
ATOM   3441  O   LEU   210      69.862 106.899  18.613  1.00  0.00           O  
ATOM   3442  N   TRP   211      70.626 106.967  16.457  1.00  0.00           N  
ATOM   3443  H   TRP   211      71.238 107.492  15.849  1.00  0.00           H  
ATOM   3444  CA  TRP   211      69.769 105.909  15.888  1.00  0.00           C  
ATOM   3445  HA  TRP   211      68.709 106.137  16.008  1.00  0.00           H  
ATOM   3446  CB  TRP   211      70.016 105.852  14.403  1.00  0.00           C  
ATOM   3447  HB2 TRP   211      69.639 106.777  13.967  1.00  0.00           H  
ATOM   3448  HB3 TRP   211      71.086 105.803  14.200  1.00  0.00           H  
ATOM   3449  CG  TRP   211      69.402 104.701  13.696  1.00  0.00           C  
ATOM   3450  CD1 TRP   211      68.187 104.622  13.162  1.00  0.00           C  
ATOM   3451  HD1 TRP   211      67.483 105.441  13.134  1.00  0.00           H  
ATOM   3452  NE1 TRP   211      67.993 103.419  12.516  1.00  0.00           N  
ATOM   3453  HE1 TRP   211      67.170 103.134  12.006  1.00  0.00           H  
ATOM   3454  CE2 TRP   211      69.102 102.652  12.666  1.00  0.00           C  
ATOM   3455  CZ2 TRP   211      69.371 101.363  12.203  1.00  0.00           C  
ATOM   3456  HZ2 TRP   211      68.627 100.818  11.630  1.00  0.00           H  
ATOM   3457  CH2 TRP   211      70.622 100.825  12.499  1.00  0.00           C  
ATOM   3458  HH2 TRP   211      70.871  99.829  12.146  1.00  0.00           H  
ATOM   3459  CZ3 TRP   211      71.584 101.567  13.185  1.00  0.00           C  
ATOM   3460  HZ3 TRP   211      72.557 101.147  13.423  1.00  0.00           H  
ATOM   3461  CE3 TRP   211      71.325 102.843  13.632  1.00  0.00           C  
ATOM   3462  HE3 TRP   211      72.126 103.427  14.075  1.00  0.00           H  
ATOM   3463  CD2 TRP   211      70.043 103.431  13.417  1.00  0.00           C  
ATOM   3464  C   TRP   211      70.034 104.557  16.528  1.00  0.00           C  
ATOM   3465  O   TRP   211      69.109 103.828  16.913  1.00  0.00           O  
ATOM   3466  N   GLY   212      71.318 104.144  16.644  1.00  0.00           N  
ATOM   3467  H   GLY   212      72.040 104.743  16.269  1.00  0.00           H  
ATOM   3468  CA  GLY   212      71.710 102.928  17.374  1.00  0.00           C  
ATOM   3469  HA2 GLY   212      71.273 102.067  16.867  1.00  0.00           H  
ATOM   3470  HA3 GLY   212      72.792 102.831  17.283  1.00  0.00           H  
ATOM   3471  C   GLY   212      71.237 102.792  18.849  1.00  0.00           C  
ATOM   3472  O   GLY   212      71.122 101.669  19.365  1.00  0.00           O  
ATOM   3473  N   ARG   213      71.044 103.881  19.586  1.00  0.00           N  
ATOM   3474  H   ARG   213      71.345 104.769  19.208  1.00  0.00           H  
ATOM   3475  CA  ARG   213      70.595 103.800  21.012  1.00  0.00           C  
ATOM   3476  HA  ARG   213      71.253 103.116  21.548  1.00  0.00           H  
ATOM   3477  CB  ARG   213      70.742 105.184  21.689  1.00  0.00           C  
ATOM   3478  HB2 ARG   213      71.744 105.567  21.493  1.00  0.00           H  
ATOM   3479  HB3 ARG   213      69.977 105.832  21.262  1.00  0.00           H  
ATOM   3480  CG  ARG   213      70.555 105.052  23.179  1.00  0.00           C  
ATOM   3481  HG2 ARG   213      69.523 104.783  23.407  1.00  0.00           H  
ATOM   3482  HG3 ARG   213      71.192 104.284  23.618  1.00  0.00           H  
ATOM   3483  CD  ARG   213      70.901 106.329  23.934  1.00  0.00           C  
ATOM   3484  HD2 ARG   213      71.936 106.555  23.677  1.00  0.00           H  
ATOM   3485  HD3 ARG   213      70.280 107.129  23.528  1.00  0.00           H  
ATOM   3486  NE  ARG   213      70.789 106.295  25.378  1.00  0.00           N  
ATOM   3487  HE  ARG   213      70.475 105.464  25.857  1.00  0.00           H  
ATOM   3488  CZ  ARG   213      71.051 107.276  26.233  1.00  0.00           C  
ATOM   3489  NH1 ARG   213      70.885 107.122  27.534  1.00  0.00           N  
ATOM   3490 HH11 ARG   213      70.563 106.229  27.881  1.00  0.00           H  
ATOM   3491 HH12 ARG   213      71.061 107.850  28.212  1.00  0.00           H  
ATOM   3492  NH2 ARG   213      71.407 108.430  25.842  1.00  0.00           N  
ATOM   3493 HH21 ARG   213      71.530 108.610  24.856  1.00  0.00           H  
ATOM   3494 HH22 ARG   213      71.633 109.150  26.513  1.00  0.00           H  
ATOM   3495  C   ARG   213      69.212 103.207  21.164  1.00  0.00           C  
ATOM   3496  O   ARG   213      68.936 102.600  22.185  1.00  0.00           O  
ATOM   3497  N   LEU   214      68.391 103.315  20.110  1.00  0.00           N  
ATOM   3498  H   LEU   214      68.664 103.920  19.349  1.00  0.00           H  
ATOM   3499  CA  LEU   214      67.086 102.635  19.981  1.00  0.00           C  
ATOM   3500  HA  LEU   214      66.538 102.730  20.918  1.00  0.00           H  
ATOM   3501  CB  LEU   214      66.253 103.309  18.885  1.00  0.00           C  
ATOM   3502  HB2 LEU   214      66.755 103.163  17.929  1.00  0.00           H  
ATOM   3503  HB3 LEU   214      65.268 102.842  18.878  1.00  0.00           H  
ATOM   3504  CG  LEU   214      66.025 104.829  19.046  1.00  0.00           C  
ATOM   3505  HG  LEU   214      66.962 105.381  19.122  1.00  0.00           H  
ATOM   3506  CD1 LEU   214      65.291 105.346  17.828  1.00  0.00           C  
ATOM   3507 HD11 LEU   214      64.334 104.847  17.672  1.00  0.00           H  
ATOM   3508 HD12 LEU   214      65.112 106.418  17.904  1.00  0.00           H  
ATOM   3509 HD13 LEU   214      65.838 105.175  16.901  1.00  0.00           H  
ATOM   3510  CD2 LEU   214      65.178 105.178  20.279  1.00  0.00           C  
ATOM   3511 HD21 LEU   214      65.701 104.835  21.172  1.00  0.00           H  
ATOM   3512 HD22 LEU   214      65.029 106.251  20.398  1.00  0.00           H  
ATOM   3513 HD23 LEU   214      64.219 104.659  20.273  1.00  0.00           H  
ATOM   3514  C   LEU   214      67.202 101.100  19.703  1.00  0.00           C  
ATOM   3515  O   LEU   214      66.238 100.387  19.942  1.00  0.00           O  
ATOM   3516  N   ARG   215      68.379 100.633  19.220  1.00  0.00           N  
ATOM   3517  H   ARG   215      69.048 101.311  18.884  1.00  0.00           H  
ATOM   3518  CA  ARG   215      68.710  99.188  19.093  1.00  0.00           C  
ATOM   3519  HA  ARG   215      67.782  98.670  18.848  1.00  0.00           H  
ATOM   3520  CB  ARG   215      69.751  98.994  17.958  1.00  0.00           C  
ATOM   3521  HB2 ARG   215      70.711  99.419  18.251  1.00  0.00           H  
ATOM   3522  HB3 ARG   215      69.902  97.917  17.893  1.00  0.00           H  
ATOM   3523  CG  ARG   215      69.287  99.530  16.573  1.00  0.00           C  
ATOM   3524  HG2 ARG   215      68.961 100.563  16.687  1.00  0.00           H  
ATOM   3525  HG3 ARG   215      70.179  99.515  15.947  1.00  0.00           H  
ATOM   3526  CD  ARG   215      68.121  98.722  16.008  1.00  0.00           C  
ATOM   3527  HD2 ARG   215      68.510  97.754  15.695  1.00  0.00           H  
ATOM   3528  HD3 ARG   215      67.314  98.502  16.707  1.00  0.00           H  
ATOM   3529  NE  ARG   215      67.504  99.448  14.793  1.00  0.00           N  
ATOM   3530  HE  ARG   215      67.837  99.152  13.886  1.00  0.00           H  
ATOM   3531  CZ  ARG   215      66.673 100.475  14.811  1.00  0.00           C  
ATOM   3532  NH1 ARG   215      66.221 101.009  13.741  1.00  0.00           N  
ATOM   3533 HH11 ARG   215      66.457 100.587  12.854  1.00  0.00           H  
ATOM   3534 HH12 ARG   215      65.520 101.734  13.692  1.00  0.00           H  
ATOM   3535  NH2 ARG   215      66.332 101.053  15.928  1.00  0.00           N  
ATOM   3536 HH21 ARG   215      66.719 100.693  16.789  1.00  0.00           H  
ATOM   3537 HH22 ARG   215      65.718 101.854  15.900  1.00  0.00           H  
ATOM   3538  C   ARG   215      69.218  98.611  20.430  1.00  0.00           C  
ATOM   3539  O   ARG   215      68.852  97.502  20.746  1.00  0.00           O  
ATOM   3540  N   PHE   216      70.006  99.376  21.232  1.00  0.00           N  
ATOM   3541  H   PHE   216      70.231 100.272  20.822  1.00  0.00           H  
ATOM   3542  CA  PHE   216      70.496  98.943  22.528  1.00  0.00           C  
ATOM   3543  HA  PHE   216      70.896  97.934  22.432  1.00  0.00           H  
ATOM   3544  CB  PHE   216      71.622  99.858  23.045  1.00  0.00           C  
ATOM   3545  HB2 PHE   216      72.378 100.007  22.274  1.00  0.00           H  
ATOM   3546  HB3 PHE   216      71.218 100.844  23.272  1.00  0.00           H  
ATOM   3547  CG  PHE   216      72.347  99.342  24.243  1.00  0.00           C  
ATOM   3548  CD1 PHE   216      73.303  98.332  24.103  1.00  0.00           C  
ATOM   3549  HD1 PHE   216      73.540  97.920  23.127  1.00  0.00           H  
ATOM   3550  CE1 PHE   216      73.974  97.810  25.235  1.00  0.00           C  
ATOM   3551  HE1 PHE   216      74.674  96.986  25.139  1.00  0.00           H  
ATOM   3552  CZ  PHE   216      73.631  98.244  26.542  1.00  0.00           C  
ATOM   3553  HZ  PHE   216      74.114  97.839  27.427  1.00  0.00           H  
ATOM   3554  CE2 PHE   216      72.675  99.266  26.675  1.00  0.00           C  
ATOM   3555  HE2 PHE   216      72.440  99.621  27.674  1.00  0.00           H  
ATOM   3556  CD2 PHE   216      72.017  99.817  25.552  1.00  0.00           C  
ATOM   3557  HD2 PHE   216      71.227 100.551  25.680  1.00  0.00           H  
ATOM   3558  C   PHE   216      69.343  98.885  23.550  1.00  0.00           C  
ATOM   3559  O   PHE   216      69.312  97.979  24.352  1.00  0.00           O  
ATOM   3560  N   ALA   217      68.409  99.770  23.494  1.00  0.00           N  
ATOM   3561  H   ALA   217      68.507 100.566  22.880  1.00  0.00           H  
ATOM   3562  CA  ALA   217      67.210  99.770  24.313  1.00  0.00           C  
ATOM   3563  HA  ALA   217      67.489  99.460  25.320  1.00  0.00           H  
ATOM   3564  CB  ALA   217      66.666 101.223  24.404  1.00  0.00           C  
ATOM   3565  HB1 ALA   217      66.324 101.534  23.416  1.00  0.00           H  
ATOM   3566  HB2 ALA   217      65.821 101.193  25.092  1.00  0.00           H  
ATOM   3567  HB3 ALA   217      67.405 101.920  24.799  1.00  0.00           H  
ATOM   3568  C   ALA   217      66.092  98.808  23.803  1.00  0.00           C  
ATOM   3569  O   ALA   217      65.206  98.433  24.591  1.00  0.00           O  
ATOM   3570  N   ARG   218      66.043  98.367  22.547  1.00  0.00           N  
ATOM   3571  H   ARG   218      66.714  98.730  21.885  1.00  0.00           H  
ATOM   3572  CA  ARG   218      65.050  97.375  22.065  1.00  0.00           C  
ATOM   3573  HA  ARG   218      64.026  97.717  22.212  1.00  0.00           H  
ATOM   3574  CB  ARG   218      65.213  97.120  20.557  1.00  0.00           C  
ATOM   3575  HB2 ARG   218      65.699  97.979  20.095  1.00  0.00           H  
ATOM   3576  HB3 ARG   218      65.931  96.307  20.443  1.00  0.00           H  
ATOM   3577  CG  ARG   218      63.866  96.789  19.877  1.00  0.00           C  
ATOM   3578  HG2 ARG   218      63.482  95.873  20.326  1.00  0.00           H  
ATOM   3579  HG3 ARG   218      63.139  97.577  20.072  1.00  0.00           H  
ATOM   3580  CD  ARG   218      64.032  96.497  18.372  1.00  0.00           C  
ATOM   3581  HD2 ARG   218      64.472  97.348  17.852  1.00  0.00           H  
ATOM   3582  HD3 ARG   218      64.654  95.613  18.229  1.00  0.00           H  
ATOM   3583  NE  ARG   218      62.711  96.215  17.756  1.00  0.00           N  
ATOM   3584  HE  ARG   218      62.504  95.241  17.587  1.00  0.00           H  
ATOM   3585  CZ  ARG   218      61.791  97.099  17.479  1.00  0.00           C  
ATOM   3586  NH1 ARG   218      61.896  98.359  17.736  1.00  0.00           N  
ATOM   3587 HH11 ARG   218      62.809  98.706  17.992  1.00  0.00           H  
ATOM   3588 HH12 ARG   218      61.163  99.024  17.533  1.00  0.00           H  
ATOM   3589  NH2 ARG   218      60.619  96.697  17.019  1.00  0.00           N  
ATOM   3590 HH21 ARG   218      60.411  95.720  16.870  1.00  0.00           H  
ATOM   3591 HH22 ARG   218      59.841  97.324  16.873  1.00  0.00           H  
ATOM   3592  C   ARG   218      65.051  96.019  22.752  1.00  0.00           C  
ATOM   3593  O   ARG   218      64.053  95.293  22.709  1.00  0.00           O  
ATOM   3594  N   LYS   219      66.101  95.681  23.464  1.00  0.00           N  
ATOM   3595  H   LYS   219      66.859  96.338  23.578  1.00  0.00           H  
ATOM   3596  CA  LYS   219      66.296  94.534  24.315  1.00  0.00           C  
ATOM   3597  HA  LYS   219      65.593  93.784  23.952  1.00  0.00           H  
ATOM   3598  CB  LYS   219      67.797  94.133  24.064  1.00  0.00           C  
ATOM   3599  HB2 LYS   219      68.145  94.495  23.096  1.00  0.00           H  
ATOM   3600  HB3 LYS   219      68.357  94.418  24.954  1.00  0.00           H  
ATOM   3601  CG  LYS   219      68.019  92.658  24.058  1.00  0.00           C  
ATOM   3602  HG2 LYS   219      68.097  92.515  25.136  1.00  0.00           H  
ATOM   3603  HG3 LYS   219      67.182  92.328  23.443  1.00  0.00           H  
ATOM   3604  CD  LYS   219      69.249  91.748  24.091  1.00  0.00           C  
ATOM   3605  HD2 LYS   219      68.900  92.086  23.115  1.00  0.00           H  
ATOM   3606  HD3 LYS   219      70.103  92.272  24.519  1.00  0.00           H  
ATOM   3607  CE  LYS   219      69.474  90.195  23.975  1.00  0.00           C  
ATOM   3608  HE2 LYS   219      68.800  89.520  24.502  1.00  0.00           H  
ATOM   3609  HE3 LYS   219      69.123  89.854  23.001  1.00  0.00           H  
ATOM   3610  NZ  LYS   219      70.733  89.554  24.160  1.00  0.00           N  
ATOM   3611  HZ1 LYS   219      71.416  90.033  24.729  1.00  0.00           H  
ATOM   3612  HZ2 LYS   219      70.657  88.547  24.164  1.00  0.00           H  
ATOM   3613  HZ3 LYS   219      70.995  89.645  23.189  1.00  0.00           H  
ATOM   3614  C   LYS   219      66.048  95.004  25.770  1.00  0.00           C  
ATOM   3615  O   LYS   219      66.436  96.071  26.165  1.00  0.00           O  
ATOM   3616  N   PRO   220      65.413  94.166  26.575  1.00  0.00           N  
ATOM   3617  CD  PRO   220      64.228  93.552  26.046  1.00  0.00           C  
ATOM   3618  HD2 PRO   220      64.220  92.572  25.569  1.00  0.00           H  
ATOM   3619  HD3 PRO   220      63.673  93.808  25.143  1.00  0.00           H  
ATOM   3620  CG  PRO   220      63.581  93.174  27.260  1.00  0.00           C  
ATOM   3621  HG2 PRO   220      64.366  92.515  27.630  1.00  0.00           H  
ATOM   3622  HG3 PRO   220      62.594  92.734  27.116  1.00  0.00           H  
ATOM   3623  CB  PRO   220      63.750  94.057  28.384  1.00  0.00           C  
ATOM   3624  HB2 PRO   220      63.575  93.468  29.285  1.00  0.00           H  
ATOM   3625  HB3 PRO   220      63.006  94.837  28.225  1.00  0.00           H  
ATOM   3626  CA  PRO   220      65.280  94.351  28.107  1.00  0.00           C  
ATOM   3627  HA  PRO   220      65.462  95.392  28.374  1.00  0.00           H  
ATOM   3628  C   PRO   220      66.194  93.405  29.026  1.00  0.00           C  
ATOM   3629  O   PRO   220      66.041  93.329  30.253  1.00  0.00           O  
ATOM   3630  N   ILE   221      67.134  92.613  28.506  1.00  0.00           N  
ATOM   3631  H   ILE   221      67.263  92.594  27.504  1.00  0.00           H  
ATOM   3632  CA  ILE   221      68.037  91.620  29.256  1.00  0.00           C  
ATOM   3633  HA  ILE   221      67.374  90.860  29.669  1.00  0.00           H  
ATOM   3634  CB  ILE   221      69.159  90.938  28.467  1.00  0.00           C  
ATOM   3635  HB  ILE   221      68.328  90.842  27.768  1.00  0.00           H  
ATOM   3636  CG2 ILE   221      70.098  91.814  27.669  1.00  0.00           C  
ATOM   3637 HG21 ILE   221      70.825  92.344  28.285  1.00  0.00           H  
ATOM   3638 HG22 ILE   221      70.642  91.282  26.888  1.00  0.00           H  
ATOM   3639 HG23 ILE   221      69.555  92.566  27.096  1.00  0.00           H  
ATOM   3640  CG1 ILE   221      69.876  89.529  28.982  1.00  0.00           C  
ATOM   3641 HG12 ILE   221      70.603  89.814  29.743  1.00  0.00           H  
ATOM   3642 HG13 ILE   221      69.123  88.914  29.474  1.00  0.00           H  
ATOM   3643  CD1 ILE   221      70.653  88.418  28.159  1.00  0.00           C  
ATOM   3644 HD11 ILE   221      71.440  88.819  27.521  1.00  0.00           H  
ATOM   3645 HD12 ILE   221      71.034  87.599  28.769  1.00  0.00           H  
ATOM   3646 HD13 ILE   221      70.049  87.755  27.540  1.00  0.00           H  
ATOM   3647  C   ILE   221      68.839  92.194  30.368  1.00  0.00           C  
ATOM   3648  O   ILE   221      69.213  91.522  31.348  1.00  0.00           O  
ATOM   3649  N   SER   222      69.221  93.417  30.167  1.00  0.00           N  
ATOM   3650  H   SER   222      68.895  93.847  29.313  1.00  0.00           H  
ATOM   3651  CA  SER   222      70.049  94.151  31.105  1.00  0.00           C  
ATOM   3652  HA  SER   222      70.843  93.459  31.390  1.00  0.00           H  
ATOM   3653  CB  SER   222      70.562  95.387  30.399  1.00  0.00           C  
ATOM   3654  HB2 SER   222      71.054  96.025  31.133  1.00  0.00           H  
ATOM   3655  HB3 SER   222      71.279  95.085  29.635  1.00  0.00           H  
ATOM   3656  OG  SER   222      69.455  96.103  29.853  1.00  0.00           O  
ATOM   3657  HG  SER   222      69.861  96.873  29.418  1.00  0.00           H  
ATOM   3658  C   SER   222      69.231  94.501  32.403  1.00  0.00           C  
ATOM   3659  O   SER   222      69.788  95.150  33.331  1.00  0.00           O  
ATOM   3660  N   ILE   223      67.941  94.157  32.530  1.00  0.00           N  
ATOM   3661  H   ILE   223      67.491  93.845  31.682  1.00  0.00           H  
ATOM   3662  CA  ILE   223      67.254  94.114  33.800  1.00  0.00           C  
ATOM   3663  HA  ILE   223      67.384  95.085  34.279  1.00  0.00           H  
ATOM   3664  CB  ILE   223      65.787  93.813  33.518  1.00  0.00           C  
ATOM   3665  HB  ILE   223      65.754  92.898  32.927  1.00  0.00           H  
ATOM   3666  CG2 ILE   223      65.064  93.501  34.822  1.00  0.00           C  
ATOM   3667 HG21 ILE   223      65.122  94.347  35.507  1.00  0.00           H  
ATOM   3668 HG22 ILE   223      64.005  93.317  34.640  1.00  0.00           H  
ATOM   3669 HG23 ILE   223      65.462  92.608  35.302  1.00  0.00           H  
ATOM   3670  CG1 ILE   223      65.043  94.958  32.776  1.00  0.00           C  
ATOM   3671 HG12 ILE   223      65.560  95.129  31.831  1.00  0.00           H  
ATOM   3672 HG13 ILE   223      64.063  94.580  32.485  1.00  0.00           H  
ATOM   3673  CD1 ILE   223      64.966  96.291  33.519  1.00  0.00           C  
ATOM   3674 HD11 ILE   223      65.975  96.658  33.704  1.00  0.00           H  
ATOM   3675 HD12 ILE   223      64.436  96.970  32.851  1.00  0.00           H  
ATOM   3676 HD13 ILE   223      64.368  96.148  34.419  1.00  0.00           H  
ATOM   3677  C   ILE   223      67.950  93.094  34.738  1.00  0.00           C  
ATOM   3678  O   ILE   223      67.990  93.358  35.929  1.00  0.00           O  
ATOM   3679  N   ILE   224      68.514  91.999  34.265  1.00  0.00           N  
ATOM   3680  H   ILE   224      68.323  91.810  33.292  1.00  0.00           H  
ATOM   3681  CA  ILE   224      69.296  91.049  35.069  1.00  0.00           C  
ATOM   3682  HA  ILE   224      68.789  90.698  35.968  1.00  0.00           H  
ATOM   3683  CB  ILE   224      69.713  89.843  34.198  1.00  0.00           C  
ATOM   3684  HB  ILE   224      70.218  90.176  33.292  1.00  0.00           H  
ATOM   3685  CG2 ILE   224      70.555  88.797  34.946  1.00  0.00           C  
ATOM   3686 HG21 ILE   224      70.064  88.476  35.865  1.00  0.00           H  
ATOM   3687 HG22 ILE   224      70.755  87.920  34.331  1.00  0.00           H  
ATOM   3688 HG23 ILE   224      71.518  89.226  35.222  1.00  0.00           H  
ATOM   3689  CG1 ILE   224      68.429  89.180  33.771  1.00  0.00           C  
ATOM   3690 HG12 ILE   224      67.946  89.829  33.041  1.00  0.00           H  
ATOM   3691 HG13 ILE   224      68.695  88.243  33.281  1.00  0.00           H  
ATOM   3692  CD1 ILE   224      67.401  88.880  34.876  1.00  0.00           C  
ATOM   3693 HD11 ILE   224      67.104  89.721  35.503  1.00  0.00           H  
ATOM   3694 HD12 ILE   224      66.456  88.582  34.421  1.00  0.00           H  
ATOM   3695 HD13 ILE   224      67.795  88.080  35.502  1.00  0.00           H  
ATOM   3696  C   ILE   224      70.598  91.689  35.596  1.00  0.00           C  
ATOM   3697  O   ILE   224      70.999  91.355  36.704  1.00  0.00           O  
ATOM   3698  N   ASP   225      71.198  92.605  34.887  1.00  0.00           N  
ATOM   3699  H   ASP   225      70.890  92.708  33.931  1.00  0.00           H  
ATOM   3700  CA  ASP   225      72.222  93.494  35.450  1.00  0.00           C  
ATOM   3701  HA  ASP   225      72.904  92.832  35.983  1.00  0.00           H  
ATOM   3702  CB  ASP   225      72.926  94.260  34.363  1.00  0.00           C  
ATOM   3703  HB2 ASP   225      72.193  94.688  33.679  1.00  0.00           H  
ATOM   3704  HB3 ASP   225      73.519  95.053  34.820  1.00  0.00           H  
ATOM   3705  CG  ASP   225      73.836  93.339  33.582  1.00  0.00           C  
ATOM   3706  OD1 ASP   225      74.909  92.970  34.087  1.00  0.00           O  
ATOM   3707  OD2 ASP   225      73.642  93.154  32.381  1.00  0.00           O  
ATOM   3708  C   ASP   225      71.588  94.431  36.505  1.00  0.00           C  
ATOM   3709  O   ASP   225      72.127  94.577  37.586  1.00  0.00           O  
ATOM   3710  N   LEU   226      70.491  95.119  36.210  1.00  0.00           N  
ATOM   3711  H   LEU   226      70.121  95.046  35.273  1.00  0.00           H  
ATOM   3712  CA  LEU   226      69.930  96.101  37.149  1.00  0.00           C  
ATOM   3713  HA  LEU   226      70.703  96.832  37.388  1.00  0.00           H  
ATOM   3714  CB  LEU   226      68.772  96.834  36.362  1.00  0.00           C  
ATOM   3715  HB2 LEU   226      69.196  97.223  35.437  1.00  0.00           H  
ATOM   3716  HB3 LEU   226      68.020  96.091  36.094  1.00  0.00           H  
ATOM   3717  CG  LEU   226      68.100  97.947  37.143  1.00  0.00           C  
ATOM   3718  HG  LEU   226      67.731  97.523  38.077  1.00  0.00           H  
ATOM   3719  CD1 LEU   226      69.072  99.059  37.508  1.00  0.00           C  
ATOM   3720 HD11 LEU   226      69.467  99.482  36.585  1.00  0.00           H  
ATOM   3721 HD12 LEU   226      68.550  99.855  38.040  1.00  0.00           H  
ATOM   3722 HD13 LEU   226      69.883  98.701  38.142  1.00  0.00           H  
ATOM   3723  CD2 LEU   226      66.932  98.481  36.314  1.00  0.00           C  
ATOM   3724 HD21 LEU   226      66.206  97.688  36.134  1.00  0.00           H  
ATOM   3725 HD22 LEU   226      66.471  99.291  36.880  1.00  0.00           H  
ATOM   3726 HD23 LEU   226      67.307  98.880  35.372  1.00  0.00           H  
ATOM   3727  C   LEU   226      69.447  95.478  38.478  1.00  0.00           C  
ATOM   3728  O   LEU   226      69.522  96.108  39.547  1.00  0.00           O  
ATOM   3729  N   ILE   227      68.935  94.278  38.428  1.00  0.00           N  
ATOM   3730  H   ILE   227      68.787  93.854  37.524  1.00  0.00           H  
ATOM   3731  CA  ILE   227      68.415  93.521  39.574  1.00  0.00           C  
ATOM   3732  HA  ILE   227      67.936  94.207  40.273  1.00  0.00           H  
ATOM   3733  CB  ILE   227      67.375  92.427  39.126  1.00  0.00           C  
ATOM   3734  HB  ILE   227      67.807  91.890  38.281  1.00  0.00           H  
ATOM   3735  CG2 ILE   227      67.138  91.440  40.286  1.00  0.00           C  
ATOM   3736 HG21 ILE   227      66.713  91.958  41.146  1.00  0.00           H  
ATOM   3737 HG22 ILE   227      66.456  90.645  39.985  1.00  0.00           H  
ATOM   3738 HG23 ILE   227      68.054  90.930  40.582  1.00  0.00           H  
ATOM   3739  CG1 ILE   227      66.080  93.104  38.671  1.00  0.00           C  
ATOM   3740 HG12 ILE   227      65.663  93.640  39.523  1.00  0.00           H  
ATOM   3741 HG13 ILE   227      66.338  93.810  37.882  1.00  0.00           H  
ATOM   3742  CD1 ILE   227      65.006  92.132  38.144  1.00  0.00           C  
ATOM   3743 HD11 ILE   227      64.717  91.427  38.923  1.00  0.00           H  
ATOM   3744 HD12 ILE   227      64.111  92.660  37.816  1.00  0.00           H  
ATOM   3745 HD13 ILE   227      65.461  91.579  37.322  1.00  0.00           H  
ATOM   3746  C   ILE   227      69.650  92.902  40.363  1.00  0.00           C  
ATOM   3747  O   ILE   227      69.622  92.908  41.604  1.00  0.00           O  
ATOM   3748  N   VAL   228      70.725  92.447  39.686  1.00  0.00           N  
ATOM   3749  H   VAL   228      70.697  92.523  38.679  1.00  0.00           H  
ATOM   3750  CA  VAL   228      71.897  91.806  40.308  1.00  0.00           C  
ATOM   3751  HA  VAL   228      71.616  91.392  41.276  1.00  0.00           H  
ATOM   3752  CB  VAL   228      72.391  90.652  39.472  1.00  0.00           C  
ATOM   3753  HB  VAL   228      72.715  91.023  38.499  1.00  0.00           H  
ATOM   3754  CG1 VAL   228      73.635  89.974  40.076  1.00  0.00           C  
ATOM   3755 HG11 VAL   228      73.365  89.594  41.062  1.00  0.00           H  
ATOM   3756 HG12 VAL   228      73.999  89.149  39.464  1.00  0.00           H  
ATOM   3757 HG13 VAL   228      74.442  90.699  40.184  1.00  0.00           H  
ATOM   3758  CG2 VAL   228      71.300  89.556  39.247  1.00  0.00           C  
ATOM   3759 HG21 VAL   228      70.443  89.966  38.714  1.00  0.00           H  
ATOM   3760 HG22 VAL   228      71.717  88.757  38.632  1.00  0.00           H  
ATOM   3761 HG23 VAL   228      70.999  89.170  40.220  1.00  0.00           H  
ATOM   3762  C   VAL   228      73.013  92.801  40.617  1.00  0.00           C  
ATOM   3763  O   VAL   228      73.302  93.080  41.782  1.00  0.00           O  
ATOM   3764  N   VAL   229      73.664  93.372  39.589  1.00  0.00           N  
ATOM   3765  H   VAL   229      73.250  93.305  38.669  1.00  0.00           H  
ATOM   3766  CA  VAL   229      74.959  94.091  39.672  1.00  0.00           C  
ATOM   3767  HA  VAL   229      75.687  93.494  40.223  1.00  0.00           H  
ATOM   3768  CB  VAL   229      75.485  94.328  38.267  1.00  0.00           C  
ATOM   3769  HB  VAL   229      74.717  94.790  37.646  1.00  0.00           H  
ATOM   3770  CG1 VAL   229      76.681  95.268  38.220  1.00  0.00           C  
ATOM   3771 HG11 VAL   229      77.494  94.884  38.837  1.00  0.00           H  
ATOM   3772 HG12 VAL   229      77.030  95.414  37.198  1.00  0.00           H  
ATOM   3773 HG13 VAL   229      76.404  96.265  38.563  1.00  0.00           H  
ATOM   3774  CG2 VAL   229      75.899  92.971  37.629  1.00  0.00           C  
ATOM   3775 HG21 VAL   229      75.027  92.326  37.529  1.00  0.00           H  
ATOM   3776 HG22 VAL   229      76.273  93.147  36.620  1.00  0.00           H  
ATOM   3777 HG23 VAL   229      76.713  92.510  38.189  1.00  0.00           H  
ATOM   3778  C   VAL   229      74.788  95.425  40.418  1.00  0.00           C  
ATOM   3779  O   VAL   229      75.539  95.776  41.288  1.00  0.00           O  
ATOM   3780  N   VAL   230      73.787  96.226  40.002  1.00  0.00           N  
ATOM   3781  H   VAL   230      73.301  95.922  39.171  1.00  0.00           H  
ATOM   3782  CA  VAL   230      73.496  97.552  40.613  1.00  0.00           C  
ATOM   3783  HA  VAL   230      74.392  98.172  40.595  1.00  0.00           H  
ATOM   3784  CB  VAL   230      72.417  98.272  39.756  1.00  0.00           C  
ATOM   3785  HB  VAL   230      71.549  97.626  39.627  1.00  0.00           H  
ATOM   3786  CG1 VAL   230      71.935  99.566  40.395  1.00  0.00           C  
ATOM   3787 HG11 VAL   230      72.778 100.237  40.558  1.00  0.00           H  
ATOM   3788 HG12 VAL   230      71.167 100.074  39.811  1.00  0.00           H  
ATOM   3789 HG13 VAL   230      71.491  99.357  41.368  1.00  0.00           H  
ATOM   3790  CG2 VAL   230      72.958  98.634  38.381  1.00  0.00           C  
ATOM   3791 HG21 VAL   230      73.186  97.735  37.808  1.00  0.00           H  
ATOM   3792 HG22 VAL   230      72.185  99.163  37.824  1.00  0.00           H  
ATOM   3793 HG23 VAL   230      73.829  99.281  38.485  1.00  0.00           H  
ATOM   3794  C   VAL   230      73.105  97.381  42.071  1.00  0.00           C  
ATOM   3795  O   VAL   230      73.782  98.035  42.841  1.00  0.00           O  
ATOM   3796  N   ALA   231      72.134  96.546  42.462  1.00  0.00           N  
ATOM   3797  H   ALA   231      71.654  95.963  41.792  1.00  0.00           H  
ATOM   3798  CA  ALA   231      71.779  96.374  43.891  1.00  0.00           C  
ATOM   3799  HA  ALA   231      71.430  97.325  44.294  1.00  0.00           H  
ATOM   3800  CB  ALA   231      70.558  95.362  43.980  1.00  0.00           C  
ATOM   3801  HB1 ALA   231      70.857  94.393  43.582  1.00  0.00           H  
ATOM   3802  HB2 ALA   231      70.264  95.291  45.028  1.00  0.00           H  
ATOM   3803  HB3 ALA   231      69.709  95.759  43.424  1.00  0.00           H  
ATOM   3804  C   ALA   231      72.917  95.845  44.838  1.00  0.00           C  
ATOM   3805  O   ALA   231      73.062  96.314  45.952  1.00  0.00           O  
ATOM   3806  N   SER   232      73.741  94.908  44.271  1.00  0.00           N  
ATOM   3807  H   SER   232      73.627  94.576  43.324  1.00  0.00           H  
ATOM   3808  CA  SER   232      74.896  94.383  45.023  1.00  0.00           C  
ATOM   3809  HA  SER   232      74.487  94.192  46.016  1.00  0.00           H  
ATOM   3810  CB  SER   232      75.323  93.031  44.457  1.00  0.00           C  
ATOM   3811  HB2 SER   232      76.048  92.564  45.125  1.00  0.00           H  
ATOM   3812  HB3 SER   232      74.476  92.347  44.409  1.00  0.00           H  
ATOM   3813  OG  SER   232      75.962  93.108  43.176  1.00  0.00           O  
ATOM   3814  HG  SER   232      76.010  92.238  42.743  1.00  0.00           H  
ATOM   3815  C   SER   232      76.111  95.305  45.160  1.00  0.00           C  
ATOM   3816  O   SER   232      76.686  95.320  46.216  1.00  0.00           O  
ATOM   3817  N   MET   233      76.468  96.152  44.196  1.00  0.00           N  
ATOM   3818  H   MET   233      76.003  96.020  43.310  1.00  0.00           H  
ATOM   3819  CA  MET   233      77.331  97.283  44.421  1.00  0.00           C  
ATOM   3820  HA  MET   233      78.234  96.940  44.926  1.00  0.00           H  
ATOM   3821  CB  MET   233      77.706  97.936  43.079  1.00  0.00           C  
ATOM   3822  HB2 MET   233      78.207  97.186  42.468  1.00  0.00           H  
ATOM   3823  HB3 MET   233      76.806  98.260  42.556  1.00  0.00           H  
ATOM   3824  CG  MET   233      78.671  99.081  43.253  1.00  0.00           C  
ATOM   3825  HG2 MET   233      78.107  99.905  43.690  1.00  0.00           H  
ATOM   3826  HG3 MET   233      79.439  98.818  43.980  1.00  0.00           H  
ATOM   3827  SD  MET   233      79.489  99.658  41.777  1.00  0.00           S  
ATOM   3828  CE  MET   233      78.014 100.273  40.820  1.00  0.00           C  
ATOM   3829  HE1 MET   233      77.515 101.075  41.365  1.00  0.00           H  
ATOM   3830  HE2 MET   233      78.332 100.664  39.853  1.00  0.00           H  
ATOM   3831  HE3 MET   233      77.326  99.441  40.672  1.00  0.00           H  
ATOM   3832  C   MET   233      76.635  98.318  45.316  1.00  0.00           C  
ATOM   3833  O   MET   233      77.240  98.725  46.322  1.00  0.00           O  
ATOM   3834  N   VAL   234      75.377  98.713  45.040  1.00  0.00           N  
ATOM   3835  H   VAL   234      74.918  98.324  44.229  1.00  0.00           H  
ATOM   3836  CA  VAL   234      74.631  99.744  45.786  1.00  0.00           C  
ATOM   3837  HA  VAL   234      75.193 100.662  45.613  1.00  0.00           H  
ATOM   3838  CB  VAL   234      73.224  99.932  45.241  1.00  0.00           C  
ATOM   3839  HB  VAL   234      72.805  98.974  44.933  1.00  0.00           H  
ATOM   3840  CG1 VAL   234      72.201 100.553  46.210  1.00  0.00           C  
ATOM   3841 HG11 VAL   234      72.553 101.511  46.591  1.00  0.00           H  
ATOM   3842 HG12 VAL   234      71.211 100.649  45.764  1.00  0.00           H  
ATOM   3843 HG13 VAL   234      72.099  99.864  47.049  1.00  0.00           H  
ATOM   3844  CG2 VAL   234      73.222 100.885  43.988  1.00  0.00           C  
ATOM   3845 HG21 VAL   234      73.825 100.495  43.168  1.00  0.00           H  
ATOM   3846 HG22 VAL   234      72.191 100.994  43.651  1.00  0.00           H  
ATOM   3847 HG23 VAL   234      73.598 101.871  44.261  1.00  0.00           H  
ATOM   3848  C   VAL   234      74.629  99.494  47.322  1.00  0.00           C  
ATOM   3849  O   VAL   234      74.953 100.408  48.100  1.00  0.00           O  
ATOM   3850  N   VAL   235      74.413  98.255  47.725  1.00  0.00           N  
ATOM   3851  H   VAL   235      74.159  97.558  47.039  1.00  0.00           H  
ATOM   3852  CA  VAL   235      74.369  97.872  49.149  1.00  0.00           C  
ATOM   3853  HA  VAL   235      73.728  98.597  49.651  1.00  0.00           H  
ATOM   3854  CB  VAL   235      73.660  96.521  49.268  1.00  0.00           C  
ATOM   3855  HB  VAL   235      72.776  96.493  48.631  1.00  0.00           H  
ATOM   3856  CG1 VAL   235      74.561  95.303  48.932  1.00  0.00           C  
ATOM   3857 HG11 VAL   235      75.406  95.247  49.619  1.00  0.00           H  
ATOM   3858 HG12 VAL   235      73.992  94.380  49.047  1.00  0.00           H  
ATOM   3859 HG13 VAL   235      74.890  95.414  47.899  1.00  0.00           H  
ATOM   3860  CG2 VAL   235      73.077  96.307  50.637  1.00  0.00           C  
ATOM   3861 HG21 VAL   235      72.323  97.063  50.858  1.00  0.00           H  
ATOM   3862 HG22 VAL   235      72.570  95.347  50.728  1.00  0.00           H  
ATOM   3863 HG23 VAL   235      73.826  96.333  51.428  1.00  0.00           H  
ATOM   3864  C   VAL   235      75.707  97.916  49.875  1.00  0.00           C  
ATOM   3865  O   VAL   235      75.689  98.047  51.120  1.00  0.00           O  
ATOM   3866  N   LEU   236      76.812  97.862  49.156  1.00  0.00           N  
ATOM   3867  H   LEU   236      76.747  97.647  48.171  1.00  0.00           H  
ATOM   3868  CA  LEU   236      78.110  98.097  49.733  1.00  0.00           C  
ATOM   3869  HA  LEU   236      78.055  98.020  50.819  1.00  0.00           H  
ATOM   3870  CB  LEU   236      79.118  97.037  49.185  1.00  0.00           C  
ATOM   3871  HB2 LEU   236      79.169  97.124  48.100  1.00  0.00           H  
ATOM   3872  HB3 LEU   236      80.095  97.326  49.572  1.00  0.00           H  
ATOM   3873  CG  LEU   236      78.788  95.585  49.580  1.00  0.00           C  
ATOM   3874  HG  LEU   236      77.814  95.357  49.149  1.00  0.00           H  
ATOM   3875  CD1 LEU   236      79.820  94.653  48.964  1.00  0.00           C  
ATOM   3876 HD11 LEU   236      80.797  94.909  49.374  1.00  0.00           H  
ATOM   3877 HD12 LEU   236      79.592  93.613  49.197  1.00  0.00           H  
ATOM   3878 HD13 LEU   236      79.814  94.760  47.879  1.00  0.00           H  
ATOM   3879  CD2 LEU   236      78.741  95.333  51.094  1.00  0.00           C  
ATOM   3880 HD21 LEU   236      77.951  95.941  51.536  1.00  0.00           H  
ATOM   3881 HD22 LEU   236      78.501  94.289  51.293  1.00  0.00           H  
ATOM   3882 HD23 LEU   236      79.701  95.607  51.531  1.00  0.00           H  
ATOM   3883  C   LEU   236      78.701  99.513  49.496  1.00  0.00           C  
ATOM   3884  O   LEU   236      79.790  99.768  50.006  1.00  0.00           O  
ATOM   3885  N   CYS   237      78.066 100.338  48.673  1.00  0.00           N  
ATOM   3886  H   CYS   237      77.126 100.092  48.395  1.00  0.00           H  
ATOM   3887  CA  CYS   237      78.726 101.466  48.016  1.00  0.00           C  
ATOM   3888  HA  CYS   237      79.703 101.677  48.450  1.00  0.00           H  
ATOM   3889  CB  CYS   237      78.993 101.084  46.543  1.00  0.00           C  
ATOM   3890  HB2 CYS   237      79.408 100.080  46.458  1.00  0.00           H  
ATOM   3891  HB3 CYS   237      78.048 101.090  46.000  1.00  0.00           H  
ATOM   3892  SG  CYS   237      80.073 102.252  45.722  1.00  0.00           S  
ATOM   3893  HG  CYS   237      80.156 101.668  44.523  1.00  0.00           H  
ATOM   3894  C   CYS   237      77.900 102.781  48.170  1.00  0.00           C  
ATOM   3895  O   CYS   237      78.450 103.870  48.084  1.00  0.00           O  
ATOM   3896  N   VAL   238      76.585 102.641  48.266  1.00  0.00           N  
ATOM   3897  H   VAL   238      76.182 101.720  48.171  1.00  0.00           H  
ATOM   3898  CA  VAL   238      75.684 103.760  48.494  1.00  0.00           C  
ATOM   3899  HA  VAL   238      76.221 104.698  48.631  1.00  0.00           H  
ATOM   3900  CB  VAL   238      74.699 103.867  47.282  1.00  0.00           C  
ATOM   3901  HB  VAL   238      74.146 102.928  47.257  1.00  0.00           H  
ATOM   3902  CG1 VAL   238      73.734 105.027  47.387  1.00  0.00           C  
ATOM   3903 HG11 VAL   238      74.334 105.933  47.479  1.00  0.00           H  
ATOM   3904 HG12 VAL   238      73.063 105.102  46.531  1.00  0.00           H  
ATOM   3905 HG13 VAL   238      73.133 104.940  48.292  1.00  0.00           H  
ATOM   3906  CG2 VAL   238      75.510 103.972  45.945  1.00  0.00           C  
ATOM   3907 HG21 VAL   238      76.150 103.102  45.801  1.00  0.00           H  
ATOM   3908 HG22 VAL   238      74.805 104.091  45.122  1.00  0.00           H  
ATOM   3909 HG23 VAL   238      76.190 104.822  46.015  1.00  0.00           H  
ATOM   3910  C   VAL   238      74.903 103.587  49.807  1.00  0.00           C  
ATOM   3911  O   VAL   238      74.534 104.572  50.420  1.00  0.00           O  
ATOM   3912  N   GLY   239      74.673 102.336  50.215  1.00  0.00           N  
ATOM   3913  H   GLY   239      74.820 101.542  49.609  1.00  0.00           H  
ATOM   3914  CA  GLY   239      74.123 101.991  51.583  1.00  0.00           C  
ATOM   3915  HA2 GLY   239      73.714 102.896  52.033  1.00  0.00           H  
ATOM   3916  HA3 GLY   239      73.322 101.270  51.418  1.00  0.00           H  
ATOM   3917  C   GLY   239      75.135 101.358  52.496  1.00  0.00           C  
ATOM   3918  O   GLY   239      74.915 101.377  53.729  1.00  0.00           O  
ATOM   3919  N   SER   240      76.295 100.917  51.981  1.00  0.00           N  
ATOM   3920  H   SER   240      76.343 100.803  50.978  1.00  0.00           H  
ATOM   3921  CA  SER   240      77.544 100.619  52.760  1.00  0.00           C  
ATOM   3922  HA  SER   240      78.202 100.083  52.077  1.00  0.00           H  
ATOM   3923  CB  SER   240      78.235 101.926  53.090  1.00  0.00           C  
ATOM   3924  HB2 SER   240      77.667 102.504  53.819  1.00  0.00           H  
ATOM   3925  HB3 SER   240      79.200 101.695  53.540  1.00  0.00           H  
ATOM   3926  OG  SER   240      78.504 102.671  51.906  1.00  0.00           O  
ATOM   3927  HG  SER   240      78.942 103.499  52.167  1.00  0.00           H  
ATOM   3928  C   SER   240      77.330  99.694  53.953  1.00  0.00           C  
ATOM   3929  O   SER   240      77.551 100.063  55.112  1.00  0.00           O  
ATOM   3930  N   LYS   241      76.689  98.519  53.732  1.00  0.00           N  
ATOM   3931  H   LYS   241      76.415  98.346  52.776  1.00  0.00           H  
ATOM   3932  CA  LYS   241      76.418  97.528  54.774  1.00  0.00           C  
ATOM   3933  HA  LYS   241      76.143  98.069  55.679  1.00  0.00           H  
ATOM   3934  CB  LYS   241      75.235  96.640  54.377  1.00  0.00           C  
ATOM   3935  HB2 LYS   241      75.519  96.047  53.508  1.00  0.00           H  
ATOM   3936  HB3 LYS   241      75.045  95.953  55.203  1.00  0.00           H  
ATOM   3937  CG  LYS   241      73.942  97.359  54.058  1.00  0.00           C  
ATOM   3938  HG2 LYS   241      74.082  97.974  53.169  1.00  0.00           H  
ATOM   3939  HG3 LYS   241      73.189  96.611  53.810  1.00  0.00           H  
ATOM   3940  CD  LYS   241      73.413  98.212  55.232  1.00  0.00           C  
ATOM   3941  HD2 LYS   241      73.386  97.636  56.157  1.00  0.00           H  
ATOM   3942  HD3 LYS   241      74.097  99.047  55.384  1.00  0.00           H  
ATOM   3943  CE  LYS   241      72.038  98.788  54.880  1.00  0.00           C  
ATOM   3944  HE2 LYS   241      72.102  99.343  53.945  1.00  0.00           H  
ATOM   3945  HE3 LYS   241      71.347  97.958  54.729  1.00  0.00           H  
ATOM   3946  NZ  LYS   241      71.593  99.675  55.962  1.00  0.00           N  
ATOM   3947  HZ1 LYS   241      72.226 100.447  56.116  1.00  0.00           H  
ATOM   3948  HZ2 LYS   241      70.673 100.042  55.762  1.00  0.00           H  
ATOM   3949  HZ3 LYS   241      71.535  99.216  56.860  1.00  0.00           H  
ATOM   3950  C   LYS   241      77.701  96.715  55.123  1.00  0.00           C  
ATOM   3951  O   LYS   241      78.563  96.414  54.311  1.00  0.00           O  
ATOM   3952  N   SER   242      77.720  96.273  56.379  1.00  0.00           N  
ATOM   3953  H   SER   242      76.991  96.680  56.949  1.00  0.00           H  
ATOM   3954  CA  SER   242      78.722  95.306  56.967  1.00  0.00           C  
ATOM   3955  HA  SER   242      79.185  94.820  56.109  1.00  0.00           H  
ATOM   3956  CB  SER   242      79.790  96.010  57.768  1.00  0.00           C  
ATOM   3957  HB2 SER   242      80.185  96.827  57.165  1.00  0.00           H  
ATOM   3958  HB3 SER   242      79.325  96.455  58.648  1.00  0.00           H  
ATOM   3959  OG  SER   242      80.831  95.154  58.191  1.00  0.00           O  
ATOM   3960  HG  SER   242      81.496  95.663  58.685  1.00  0.00           H  
ATOM   3961  C   SER   242      78.064  94.167  57.741  1.00  0.00           C  
ATOM   3962  O   SER   242      78.688  93.324  58.373  1.00  0.00           O  
ATOM   3963  N   ALA   243      76.731  94.170  57.813  1.00  0.00           N  
ATOM   3964  H   ALA   243      76.201  94.876  57.321  1.00  0.00           H  
ATOM   3965  CA  ALA   243      75.992  93.010  58.327  1.00  0.00           C  
ATOM   3966  HA  ALA   243      76.627  92.574  59.097  1.00  0.00           H  
ATOM   3967  CB  ALA   243      74.700  93.494  58.929  1.00  0.00           C  
ATOM   3968  HB1 ALA   243      74.057  93.929  58.164  1.00  0.00           H  
ATOM   3969  HB2 ALA   243      74.211  92.672  59.452  1.00  0.00           H  
ATOM   3970  HB3 ALA   243      74.899  94.287  59.650  1.00  0.00           H  
ATOM   3971  C   ALA   243      75.764  91.953  57.289  1.00  0.00           C  
ATOM   3972  O   ALA   243      75.628  92.261  56.118  1.00  0.00           O  
ATOM   3973  N   ILE   244      75.741  90.683  57.742  1.00  0.00           N  
ATOM   3974  H   ILE   244      75.939  90.524  58.720  1.00  0.00           H  
ATOM   3975  CA  ILE   244      75.666  89.513  56.882  1.00  0.00           C  
ATOM   3976  HA  ILE   244      76.309  89.665  56.015  1.00  0.00           H  
ATOM   3977  CB  ILE   244      76.244  88.307  57.622  1.00  0.00           C  
ATOM   3978  HB  ILE   244      77.225  88.624  57.974  1.00  0.00           H  
ATOM   3979  CG2 ILE   244      75.362  87.843  58.771  1.00  0.00           C  
ATOM   3980 HG21 ILE   244      74.380  87.522  58.421  1.00  0.00           H  
ATOM   3981 HG22 ILE   244      75.846  86.996  59.257  1.00  0.00           H  
ATOM   3982 HG23 ILE   244      75.255  88.639  59.508  1.00  0.00           H  
ATOM   3983  CG1 ILE   244      76.510  87.080  56.768  1.00  0.00           C  
ATOM   3984 HG12 ILE   244      77.008  86.294  57.335  1.00  0.00           H  
ATOM   3985 HG13 ILE   244      75.613  86.662  56.311  1.00  0.00           H  
ATOM   3986  CD1 ILE   244      77.480  87.423  55.566  1.00  0.00           C  
ATOM   3987 HD11 ILE   244      78.418  87.802  55.971  1.00  0.00           H  
ATOM   3988 HD12 ILE   244      77.702  86.502  55.029  1.00  0.00           H  
ATOM   3989 HD13 ILE   244      77.040  88.117  54.850  1.00  0.00           H  
ATOM   3990  C   ILE   244      74.294  89.207  56.308  1.00  0.00           C  
ATOM   3991  O   ILE   244      74.180  88.508  55.305  1.00  0.00           O  
ATOM   3992  N   ARG   245      73.209  89.605  56.988  1.00  0.00           N  
ATOM   3993  H   ARG   245      73.330  90.258  57.749  1.00  0.00           H  
ATOM   3994  CA  ARG   245      71.827  89.122  56.693  1.00  0.00           C  
ATOM   3995  HA  ARG   245      71.891  88.037  56.772  1.00  0.00           H  
ATOM   3996  CB  ARG   245      70.865  89.600  57.757  1.00  0.00           C  
ATOM   3997  HB2 ARG   245      71.315  90.444  58.279  1.00  0.00           H  
ATOM   3998  HB3 ARG   245      69.941  89.922  57.276  1.00  0.00           H  
ATOM   3999  CG  ARG   245      70.490  88.497  58.737  1.00  0.00           C  
ATOM   4000  HG2 ARG   245      70.277  87.569  58.206  1.00  0.00           H  
ATOM   4001  HG3 ARG   245      71.322  88.345  59.425  1.00  0.00           H  
ATOM   4002  CD  ARG   245      69.177  88.794  59.531  1.00  0.00           C  
ATOM   4003  HD2 ARG   245      69.363  89.580  60.264  1.00  0.00           H  
ATOM   4004  HD3 ARG   245      68.407  89.106  58.826  1.00  0.00           H  
ATOM   4005  NE  ARG   245      68.631  87.648  60.238  1.00  0.00           N  
ATOM   4006  HE  ARG   245      68.812  87.623  61.231  1.00  0.00           H  
ATOM   4007  CZ  ARG   245      68.063  86.586  59.694  1.00  0.00           C  
ATOM   4008  NH1 ARG   245      67.639  85.570  60.496  1.00  0.00           N  
ATOM   4009 HH11 ARG   245      67.771  85.650  61.494  1.00  0.00           H  
ATOM   4010 HH12 ARG   245      67.201  84.759  60.082  1.00  0.00           H  
ATOM   4011  NH2 ARG   245      67.877  86.467  58.398  1.00  0.00           N  
ATOM   4012 HH21 ARG   245      68.108  87.238  57.788  1.00  0.00           H  
ATOM   4013 HH22 ARG   245      67.342  85.684  58.052  1.00  0.00           H  
ATOM   4014  C   ARG   245      71.324  89.398  55.293  1.00  0.00           C  
ATOM   4015  O   ARG   245      70.881  88.433  54.672  1.00  0.00           O  
ATOM   4016  N   GLY   246      71.438  90.627  54.805  1.00  0.00           N  
ATOM   4017  H   GLY   246      71.835  91.368  55.365  1.00  0.00           H  
ATOM   4018  CA  GLY   246      70.972  90.946  53.428  1.00  0.00           C  
ATOM   4019  HA2 GLY   246      70.031  90.421  53.261  1.00  0.00           H  
ATOM   4020  HA3 GLY   246      70.799  92.015  53.309  1.00  0.00           H  
ATOM   4021  C   GLY   246      71.954  90.455  52.386  1.00  0.00           C  
ATOM   4022  O   GLY   246      71.583  90.213  51.249  1.00  0.00           O  
ATOM   4023  N   ILE   247      73.263  90.379  52.723  1.00  0.00           N  
ATOM   4024  H   ILE   247      73.472  90.610  53.684  1.00  0.00           H  
ATOM   4025  CA  ILE   247      74.341  89.967  51.835  1.00  0.00           C  
ATOM   4026  HA  ILE   247      74.290  90.556  50.919  1.00  0.00           H  
ATOM   4027  CB  ILE   247      75.708  90.276  52.530  1.00  0.00           C  
ATOM   4028  HB  ILE   247      75.749  89.691  53.449  1.00  0.00           H  
ATOM   4029  CG2 ILE   247      76.914  89.776  51.660  1.00  0.00           C  
ATOM   4030 HG21 ILE   247      76.927  90.252  50.679  1.00  0.00           H  
ATOM   4031 HG22 ILE   247      77.867  89.942  52.162  1.00  0.00           H  
ATOM   4032 HG23 ILE   247      76.851  88.698  51.515  1.00  0.00           H  
ATOM   4033  CG1 ILE   247      75.829  91.765  52.884  1.00  0.00           C  
ATOM   4034 HG12 ILE   247      75.043  92.038  53.589  1.00  0.00           H  
ATOM   4035 HG13 ILE   247      76.777  91.879  53.410  1.00  0.00           H  
ATOM   4036  CD1 ILE   247      75.850  92.744  51.725  1.00  0.00           C  
ATOM   4037 HD11 ILE   247      74.902  92.691  51.190  1.00  0.00           H  
ATOM   4038 HD12 ILE   247      76.020  93.762  52.076  1.00  0.00           H  
ATOM   4039 HD13 ILE   247      76.674  92.494  51.058  1.00  0.00           H  
ATOM   4040  C   ILE   247      74.205  88.486  51.364  1.00  0.00           C  
ATOM   4041  O   ILE   247      74.541  88.190  50.218  1.00  0.00           O  
ATOM   4042  N   ARG   248      73.671  87.583  52.171  1.00  0.00           N  
ATOM   4043  H   ARG   248      73.446  87.876  53.112  1.00  0.00           H  
ATOM   4044  CA  ARG   248      73.361  86.204  51.717  1.00  0.00           C  
ATOM   4045  HA  ARG   248      74.286  85.754  51.357  1.00  0.00           H  
ATOM   4046  CB  ARG   248      72.801  85.339  52.886  1.00  0.00           C  
ATOM   4047  HB2 ARG   248      71.947  85.839  53.344  1.00  0.00           H  
ATOM   4048  HB3 ARG   248      72.501  84.384  52.454  1.00  0.00           H  
ATOM   4049  CG  ARG   248      73.912  85.116  53.916  1.00  0.00           C  
ATOM   4050  HG2 ARG   248      74.842  84.822  53.430  1.00  0.00           H  
ATOM   4051  HG3 ARG   248      74.068  86.038  54.477  1.00  0.00           H  
ATOM   4052  CD  ARG   248      73.487  84.043  54.900  1.00  0.00           C  
ATOM   4053  HD2 ARG   248      72.453  84.193  55.208  1.00  0.00           H  
ATOM   4054  HD3 ARG   248      73.537  83.082  54.387  1.00  0.00           H  
ATOM   4055  NE  ARG   248      74.369  84.016  56.080  1.00  0.00           N  
ATOM   4056  HE  ARG   248      75.268  83.576  55.949  1.00  0.00           H  
ATOM   4057  CZ  ARG   248      74.191  84.507  57.290  1.00  0.00           C  
ATOM   4058  NH1 ARG   248      73.100  85.153  57.613  1.00  0.00           N  
ATOM   4059 HH11 ARG   248      72.370  85.156  56.914  1.00  0.00           H  
ATOM   4060 HH12 ARG   248      72.921  85.508  58.541  1.00  0.00           H  
ATOM   4061  NH2 ARG   248      75.077  84.343  58.210  1.00  0.00           N  
ATOM   4062 HH21 ARG   248      75.926  83.837  58.002  1.00  0.00           H  
ATOM   4063 HH22 ARG   248      74.933  84.754  59.121  1.00  0.00           H  
ATOM   4064  C   ARG   248      72.362  86.184  50.470  1.00  0.00           C  
ATOM   4065  O   ARG   248      72.613  85.368  49.617  1.00  0.00           O  
ATOM   4066  N   PHE   249      71.399  87.074  50.360  1.00  0.00           N  
ATOM   4067  H   PHE   249      71.259  87.732  51.113  1.00  0.00           H  
ATOM   4068  CA  PHE   249      70.515  87.102  49.180  1.00  0.00           C  
ATOM   4069  HA  PHE   249      70.267  86.075  48.912  1.00  0.00           H  
ATOM   4070  CB  PHE   249      69.219  87.828  49.513  1.00  0.00           C  
ATOM   4071  HB2 PHE   249      68.840  87.467  50.469  1.00  0.00           H  
ATOM   4072  HB3 PHE   249      69.440  88.889  49.637  1.00  0.00           H  
ATOM   4073  CG  PHE   249      68.163  87.654  48.452  1.00  0.00           C  
ATOM   4074  CD1 PHE   249      67.718  88.774  47.711  1.00  0.00           C  
ATOM   4075  HD1 PHE   249      68.156  89.754  47.877  1.00  0.00           H  
ATOM   4076  CE1 PHE   249      66.741  88.626  46.748  1.00  0.00           C  
ATOM   4077  HE1 PHE   249      66.412  89.475  46.156  1.00  0.00           H  
ATOM   4078  CZ  PHE   249      66.215  87.359  46.481  1.00  0.00           C  
ATOM   4079  HZ  PHE   249      65.450  87.236  45.720  1.00  0.00           H  
ATOM   4080  CE2 PHE   249      66.600  86.229  47.239  1.00  0.00           C  
ATOM   4081  HE2 PHE   249      66.152  85.254  47.072  1.00  0.00           H  
ATOM   4082  CD2 PHE   249      67.570  86.382  48.238  1.00  0.00           C  
ATOM   4083  HD2 PHE   249      67.901  85.525  48.816  1.00  0.00           H  
ATOM   4084  C   PHE   249      71.171  87.726  47.950  1.00  0.00           C  
ATOM   4085  O   PHE   249      71.130  87.167  46.857  1.00  0.00           O  
ATOM   4086  N   LEU   250      71.810  88.890  48.142  1.00  0.00           N  
ATOM   4087  H   LEU   250      71.782  89.317  49.056  1.00  0.00           H  
ATOM   4088  CA  LEU   250      72.485  89.678  47.072  1.00  0.00           C  
ATOM   4089  HA  LEU   250      71.870  89.612  46.174  1.00  0.00           H  
ATOM   4090  CB  LEU   250      72.554  91.152  47.481  1.00  0.00           C  
ATOM   4091  HB2 LEU   250      73.060  91.220  48.444  1.00  0.00           H  
ATOM   4092  HB3 LEU   250      73.154  91.696  46.752  1.00  0.00           H  
ATOM   4093  CG  LEU   250      71.208  91.852  47.569  1.00  0.00           C  
ATOM   4094  HG  LEU   250      70.504  91.191  48.073  1.00  0.00           H  
ATOM   4095  CD1 LEU   250      71.292  93.152  48.360  1.00  0.00           C  
ATOM   4096 HD11 LEU   250      71.997  93.823  47.869  1.00  0.00           H  
ATOM   4097 HD12 LEU   250      70.328  93.658  48.405  1.00  0.00           H  
ATOM   4098 HD13 LEU   250      71.637  92.940  49.372  1.00  0.00           H  
ATOM   4099  CD2 LEU   250      70.684  92.177  46.168  1.00  0.00           C  
ATOM   4100 HD21 LEU   250      70.493  91.276  45.584  1.00  0.00           H  
ATOM   4101 HD22 LEU   250      69.707  92.649  46.279  1.00  0.00           H  
ATOM   4102 HD23 LEU   250      71.345  92.854  45.626  1.00  0.00           H  
ATOM   4103  C   LEU   250      73.865  89.093  46.679  1.00  0.00           C  
ATOM   4104  O   LEU   250      74.489  89.613  45.743  1.00  0.00           O  
ATOM   4105  N   GLN   251      74.292  88.018  47.343  1.00  0.00           N  
ATOM   4106  H   GLN   251      73.804  87.742  48.183  1.00  0.00           H  
ATOM   4107  CA  GLN   251      75.428  87.212  46.901  1.00  0.00           C  
ATOM   4108  HA  GLN   251      76.052  87.823  46.249  1.00  0.00           H  
ATOM   4109  CB  GLN   251      76.259  86.860  48.117  1.00  0.00           C  
ATOM   4110  HB2 GLN   251      76.469  87.784  48.656  1.00  0.00           H  
ATOM   4111  HB3 GLN   251      75.710  86.174  48.763  1.00  0.00           H  
ATOM   4112  CG  GLN   251      77.636  86.297  47.773  1.00  0.00           C  
ATOM   4113  HG2 GLN   251      77.551  85.348  47.244  1.00  0.00           H  
ATOM   4114  HG3 GLN   251      78.151  87.026  47.147  1.00  0.00           H  
ATOM   4115  CD  GLN   251      78.456  86.093  49.059  1.00  0.00           C  
ATOM   4116  OE1 GLN   251      77.907  85.524  50.010  1.00  0.00           O  
ATOM   4117  NE2 GLN   251      79.736  86.421  49.081  1.00  0.00           N  
ATOM   4118 HE21 GLN   251      80.252  86.354  49.947  1.00  0.00           H  
ATOM   4119 HE22 GLN   251      80.058  87.025  48.339  1.00  0.00           H  
ATOM   4120  C   GLN   251      74.994  85.958  46.091  1.00  0.00           C  
ATOM   4121  O   GLN   251      75.560  85.681  45.037  1.00  0.00           O  
ATOM   4122  N   ILE   252      73.942  85.289  46.536  1.00  0.00           N  
ATOM   4123  H   ILE   252      73.612  85.486  47.470  1.00  0.00           H  
ATOM   4124  CA  ILE   252      73.166  84.255  45.794  1.00  0.00           C  
ATOM   4125  HA  ILE   252      73.824  83.400  45.639  1.00  0.00           H  
ATOM   4126  CB  ILE   252      71.948  83.777  46.663  1.00  0.00           C  
ATOM   4127  HB  ILE   252      71.556  84.643  47.198  1.00  0.00           H  
ATOM   4128  CG2 ILE   252      70.827  83.161  45.812  1.00  0.00           C  
ATOM   4129 HG21 ILE   252      71.238  82.308  45.272  1.00  0.00           H  
ATOM   4130 HG22 ILE   252      70.021  82.813  46.458  1.00  0.00           H  
ATOM   4131 HG23 ILE   252      70.403  83.879  45.109  1.00  0.00           H  
ATOM   4132  CG1 ILE   252      72.448  82.805  47.751  1.00  0.00           C  
ATOM   4133 HG12 ILE   252      72.779  81.883  47.274  1.00  0.00           H  
ATOM   4134 HG13 ILE   252      73.312  83.241  48.252  1.00  0.00           H  
ATOM   4135  CD1 ILE   252      71.392  82.440  48.832  1.00  0.00           C  
ATOM   4136 HD11 ILE   252      70.533  81.943  48.380  1.00  0.00           H  
ATOM   4137 HD12 ILE   252      71.832  81.770  49.571  1.00  0.00           H  
ATOM   4138 HD13 ILE   252      71.075  83.343  49.354  1.00  0.00           H  
ATOM   4139  C   ILE   252      72.721  84.702  44.408  1.00  0.00           C  
ATOM   4140  O   ILE   252      73.011  83.976  43.462  1.00  0.00           O  
ATOM   4141  N   LEU   253      72.183  85.917  44.279  1.00  0.00           N  
ATOM   4142  H   LEU   253      71.890  86.383  45.126  1.00  0.00           H  
ATOM   4143  CA  LEU   253      71.854  86.563  43.016  1.00  0.00           C  
ATOM   4144  HA  LEU   253      71.150  85.918  42.489  1.00  0.00           H  
ATOM   4145  CB  LEU   253      71.157  87.921  43.264  1.00  0.00           C  
ATOM   4146  HB2 LEU   253      71.591  88.364  44.161  1.00  0.00           H  
ATOM   4147  HB3 LEU   253      71.360  88.614  42.447  1.00  0.00           H  
ATOM   4148  CG  LEU   253      69.627  87.813  43.461  1.00  0.00           C  
ATOM   4149  HG  LEU   253      69.401  86.981  44.127  1.00  0.00           H  
ATOM   4150  CD1 LEU   253      69.056  89.102  44.091  1.00  0.00           C  
ATOM   4151 HD11 LEU   253      69.256  89.980  43.476  1.00  0.00           H  
ATOM   4152 HD12 LEU   253      67.974  89.038  44.204  1.00  0.00           H  
ATOM   4153 HD13 LEU   253      69.491  89.260  45.078  1.00  0.00           H  
ATOM   4154  CD2 LEU   253      68.880  87.583  42.134  1.00  0.00           C  
ATOM   4155 HD21 LEU   253      69.153  86.619  41.705  1.00  0.00           H  
ATOM   4156 HD22 LEU   253      67.811  87.565  42.346  1.00  0.00           H  
ATOM   4157 HD23 LEU   253      69.065  88.408  41.446  1.00  0.00           H  
ATOM   4158  C   LEU   253      73.024  86.720  42.025  1.00  0.00           C  
ATOM   4159  O   LEU   253      72.792  86.790  40.815  1.00  0.00           O  
ATOM   4160  N   ARG   254      74.256  86.807  42.515  1.00  0.00           N  
ATOM   4161  H   ARG   254      74.410  86.698  43.507  1.00  0.00           H  
ATOM   4162  CA  ARG   254      75.391  86.968  41.643  1.00  0.00           C  
ATOM   4163  HA  ARG   254      75.102  87.676  40.866  1.00  0.00           H  
ATOM   4164  CB  ARG   254      76.634  87.569  42.322  1.00  0.00           C  
ATOM   4165  HB2 ARG   254      77.101  86.827  42.970  1.00  0.00           H  
ATOM   4166  HB3 ARG   254      77.347  87.842  41.545  1.00  0.00           H  
ATOM   4167  CG  ARG   254      76.270  88.800  43.141  1.00  0.00           C  
ATOM   4168  HG2 ARG   254      75.600  89.424  42.549  1.00  0.00           H  
ATOM   4169  HG3 ARG   254      75.731  88.472  44.030  1.00  0.00           H  
ATOM   4170  CD  ARG   254      77.490  89.624  43.565  1.00  0.00           C  
ATOM   4171  HD2 ARG   254      77.977  90.027  42.677  1.00  0.00           H  
ATOM   4172  HD3 ARG   254      77.137  90.500  44.109  1.00  0.00           H  
ATOM   4173  NE  ARG   254      78.460  88.869  44.369  1.00  0.00           N  
ATOM   4174  HE  ARG   254      78.331  88.944  45.368  1.00  0.00           H  
ATOM   4175  CZ  ARG   254      79.608  88.313  44.002  1.00  0.00           C  
ATOM   4176  NH1 ARG   254      80.409  87.781  44.864  1.00  0.00           N  
ATOM   4177 HH11 ARG   254      80.211  87.949  45.840  1.00  0.00           H  
ATOM   4178 HH12 ARG   254      81.307  87.395  44.608  1.00  0.00           H  
ATOM   4179  NH2 ARG   254      79.968  88.229  42.732  1.00  0.00           N  
ATOM   4180 HH21 ARG   254      79.329  88.550  42.019  1.00  0.00           H  
ATOM   4181 HH22 ARG   254      80.850  87.805  42.483  1.00  0.00           H  
ATOM   4182  C   ARG   254      75.796  85.720  40.811  1.00  0.00           C  
ATOM   4183  O   ARG   254      76.679  85.835  39.964  1.00  0.00           O  
ATOM   4184  N   MET   255      75.194  84.574  41.133  1.00  0.00           N  
ATOM   4185  H   MET   255      74.669  84.524  41.994  1.00  0.00           H  
ATOM   4186  CA  MET   255      75.192  83.352  40.318  1.00  0.00           C  
ATOM   4187  HA  MET   255      76.228  83.162  40.038  1.00  0.00           H  
ATOM   4188  CB  MET   255      74.673  82.159  41.132  1.00  0.00           C  
ATOM   4189  HB2 MET   255      73.611  82.300  41.331  1.00  0.00           H  
ATOM   4190  HB3 MET   255      74.761  81.263  40.517  1.00  0.00           H  
ATOM   4191  CG  MET   255      75.432  81.910  42.424  1.00  0.00           C  
ATOM   4192  HG2 MET   255      75.332  82.777  43.077  1.00  0.00           H  
ATOM   4193  HG3 MET   255      74.990  81.046  42.922  1.00  0.00           H  
ATOM   4194  SD  MET   255      77.224  81.600  42.180  1.00  0.00           S  
ATOM   4195  CE  MET   255      77.703  81.112  43.830  1.00  0.00           C  
ATOM   4196  HE1 MET   255      77.112  80.249  44.136  1.00  0.00           H  
ATOM   4197  HE2 MET   255      78.766  80.870  43.853  1.00  0.00           H  
ATOM   4198  HE3 MET   255      77.486  81.927  44.520  1.00  0.00           H  
ATOM   4199  C   MET   255      74.454  83.455  39.002  1.00  0.00           C  
ATOM   4200  O   MET   255      74.642  82.577  38.167  1.00  0.00           O  
ATOM   4201  N   LEU   256      73.743  84.546  38.653  1.00  0.00           N  
ATOM   4202  H   LEU   256      73.420  85.135  39.407  1.00  0.00           H  
ATOM   4203  CA  LEU   256      73.042  84.680  37.355  1.00  0.00           C  
ATOM   4204  HA  LEU   256      72.833  83.664  37.019  1.00  0.00           H  
ATOM   4205  CB  LEU   256      71.496  84.974  37.823  1.00  0.00           C  
ATOM   4206  HB2 LEU   256      71.268  84.252  38.608  1.00  0.00           H  
ATOM   4207  HB3 LEU   256      71.402  85.870  38.436  1.00  0.00           H  
ATOM   4208  CG  LEU   256      70.173  84.814  37.004  1.00  0.00           C  
ATOM   4209  HG  LEU   256      70.234  85.512  36.170  1.00  0.00           H  
ATOM   4210  CD1 LEU   256      69.913  83.406  36.465  1.00  0.00           C  
ATOM   4211 HD11 LEU   256      69.672  82.698  37.258  1.00  0.00           H  
ATOM   4212 HD12 LEU   256      69.065  83.389  35.780  1.00  0.00           H  
ATOM   4213 HD13 LEU   256      70.800  83.049  35.942  1.00  0.00           H  
ATOM   4214  CD2 LEU   256      68.876  85.123  37.765  1.00  0.00           C  
ATOM   4215 HD21 LEU   256      68.802  86.157  38.103  1.00  0.00           H  
ATOM   4216 HD22 LEU   256      68.071  84.917  37.059  1.00  0.00           H  
ATOM   4217 HD23 LEU   256      68.698  84.462  38.613  1.00  0.00           H  
ATOM   4218  C   LEU   256      73.996  85.224  36.084  1.00  0.00           C  
ATOM   4219  O   LEU   256      73.285  85.464  35.138  1.00  0.00           O  
ATOM   4220  N   VAL   257      75.425  85.502  35.973  1.00  0.00           N  
ATOM   4221  H   VAL   257      75.446  86.509  35.902  1.00  0.00           H  
ATOM   4222  CA  VAL   257      76.836  85.214  35.173  1.00  0.00           C  
ATOM   4223  HA  VAL   257      77.226  86.126  34.723  1.00  0.00           H  
ATOM   4224  CB  VAL   257      78.176  84.780  35.962  1.00  0.00           C  
ATOM   4225  HB  VAL   257      77.891  83.861  36.473  1.00  0.00           H  
ATOM   4226  CG1 VAL   257      79.547  84.475  35.263  1.00  0.00           C  
ATOM   4227 HG11 VAL   257      80.048  85.323  34.796  1.00  0.00           H  
ATOM   4228 HG12 VAL   257      80.276  84.094  35.979  1.00  0.00           H  
ATOM   4229 HG13 VAL   257      79.535  83.720  34.477  1.00  0.00           H  
ATOM   4230  CG2 VAL   257      78.576  85.823  36.996  1.00  0.00           C  
ATOM   4231 HG21 VAL   257      77.704  86.133  37.572  1.00  0.00           H  
ATOM   4232 HG22 VAL   257      79.299  85.352  37.663  1.00  0.00           H  
ATOM   4233 HG23 VAL   257      79.054  86.684  36.530  1.00  0.00           H  
ATOM   4234  C   VAL   257      76.887  84.392  33.900  1.00  0.00           C  
ATOM   4235  O   VAL   257      77.720  84.446  33.006  1.00  0.00           O  
ATOM   4236  N   ASP   258      75.928  83.566  33.898  1.00  0.00           N  
ATOM   4237  H   ASP   258      75.311  83.723  34.682  1.00  0.00           H  
ATOM   4238  CA  ASP   258      75.328  82.981  32.753  1.00  0.00           C  
ATOM   4239  HA  ASP   258      76.050  82.424  32.156  1.00  0.00           H  
ATOM   4240  CB  ASP   258      74.287  81.997  33.289  1.00  0.00           C  
ATOM   4241  HB2 ASP   258      74.854  81.181  33.737  1.00  0.00           H  
ATOM   4242  HB3 ASP   258      73.721  82.493  34.078  1.00  0.00           H  
ATOM   4243  CG  ASP   258      73.357  81.472  32.193  1.00  0.00           C  
ATOM   4244  OD1 ASP   258      73.846  81.270  31.048  1.00  0.00           O  
ATOM   4245  OD2 ASP   258      72.204  81.143  32.531  1.00  0.00           O  
ATOM   4246  C   ASP   258      74.672  84.064  31.823  1.00  0.00           C  
ATOM   4247  O   ASP   258      73.589  84.626  32.048  1.00  0.00           O  
ATOM   4248  N   ARG   259      75.423  84.465  30.836  1.00  0.00           N  
ATOM   4249  H   ARG   259      76.357  84.082  30.793  1.00  0.00           H  
ATOM   4250  CA  ARG   259      75.049  85.523  29.830  1.00  0.00           C  
ATOM   4251  HA  ARG   259      74.415  86.240  30.351  1.00  0.00           H  
ATOM   4252  CB  ARG   259      76.300  86.203  29.341  1.00  0.00           C  
ATOM   4253  HB2 ARG   259      76.984  85.419  29.016  1.00  0.00           H  
ATOM   4254  HB3 ARG   259      76.104  86.790  28.443  1.00  0.00           H  
ATOM   4255  CG  ARG   259      76.989  87.075  30.375  1.00  0.00           C  
ATOM   4256  HG2 ARG   259      77.010  86.555  31.333  1.00  0.00           H  
ATOM   4257  HG3 ARG   259      78.009  87.270  30.046  1.00  0.00           H  
ATOM   4258  CD  ARG   259      76.246  88.436  30.521  1.00  0.00           C  
ATOM   4259  HD2 ARG   259      76.446  89.094  29.676  1.00  0.00           H  
ATOM   4260  HD3 ARG   259      75.173  88.245  30.510  1.00  0.00           H  
ATOM   4261  NE  ARG   259      76.538  89.090  31.803  1.00  0.00           N  
ATOM   4262  HE  ARG   259      77.276  88.739  32.396  1.00  0.00           H  
ATOM   4263  CZ  ARG   259      75.957  90.178  32.251  1.00  0.00           C  
ATOM   4264  NH1 ARG   259      76.239  90.609  33.445  1.00  0.00           N  
ATOM   4265 HH11 ARG   259      76.894  90.155  34.067  1.00  0.00           H  
ATOM   4266 HH12 ARG   259      75.749  91.427  33.778  1.00  0.00           H  
ATOM   4267  NH2 ARG   259      75.080  90.840  31.539  1.00  0.00           N  
ATOM   4268 HH21 ARG   259      75.011  90.608  30.559  1.00  0.00           H  
ATOM   4269 HH22 ARG   259      74.639  91.676  31.895  1.00  0.00           H  
ATOM   4270  C   ARG   259      74.174  84.977  28.701  1.00  0.00           C  
ATOM   4271  O   ARG   259      73.986  83.797  28.529  1.00  0.00           O  
ATOM   4272  N   GLN   260      73.652  85.876  27.893  1.00  0.00           N  
ATOM   4273  H   GLN   260      73.892  86.821  28.155  1.00  0.00           H  
ATOM   4274  CA  GLN   260      72.717  85.715  26.755  1.00  0.00           C  
ATOM   4275  HA  GLN   260      72.531  86.720  26.377  1.00  0.00           H  
ATOM   4276  CB  GLN   260      73.446  84.919  25.648  1.00  0.00           C  
ATOM   4277  HB2 GLN   260      74.428  85.359  25.474  1.00  0.00           H  
ATOM   4278  HB3 GLN   260      73.595  83.892  25.982  1.00  0.00           H  
ATOM   4279  CG  GLN   260      72.728  84.857  24.299  1.00  0.00           C  
ATOM   4280  HG2 GLN   260      73.282  84.230  23.600  1.00  0.00           H  
ATOM   4281  HG3 GLN   260      71.785  84.327  24.429  1.00  0.00           H  
ATOM   4282  CD  GLN   260      72.497  86.215  23.661  1.00  0.00           C  
ATOM   4283  OE1 GLN   260      71.440  86.814  23.853  1.00  0.00           O  
ATOM   4284  NE2 GLN   260      73.469  86.683  22.917  1.00  0.00           N  
ATOM   4285 HE21 GLN   260      73.431  87.617  22.534  1.00  0.00           H  
ATOM   4286 HE22 GLN   260      74.278  86.094  22.778  1.00  0.00           H  
ATOM   4287  C   GLN   260      71.326  85.090  27.078  1.00  0.00           C  
ATOM   4288  O   GLN   260      70.395  85.288  26.294  1.00  0.00           O  
ATOM   4289  N   GLY   261      71.191  84.316  28.162  1.00  0.00           N  
ATOM   4290  H   GLY   261      72.006  84.182  28.743  1.00  0.00           H  
ATOM   4291  CA  GLY   261      69.923  83.745  28.603  1.00  0.00           C  
ATOM   4292  HA2 GLY   261      70.002  83.496  29.661  1.00  0.00           H  
ATOM   4293  HA3 GLY   261      69.198  84.542  28.439  1.00  0.00           H  
ATOM   4294  C   GLY   261      69.460  82.495  27.762  1.00  0.00           C  
ATOM   4295  O   GLY   261      68.279  82.231  27.758  1.00  0.00           O  
ATOM   4296  N   GLY   262      70.346  81.768  27.068  1.00  0.00           N  
ATOM   4297  H   GLY   262      71.296  82.110  27.116  1.00  0.00           H  
ATOM   4298  CA  GLY   262      70.098  80.615  26.259  1.00  0.00           C  
ATOM   4299  HA2 GLY   262      69.597  80.923  25.341  1.00  0.00           H  
ATOM   4300  HA3 GLY   262      71.082  80.232  25.990  1.00  0.00           H  
ATOM   4301  C   GLY   262      69.262  79.460  26.868  1.00  0.00           C  
ATOM   4302  O   GLY   262      68.549  78.783  26.110  1.00  0.00           O  
ATOM   4303  N   THR   263      69.249  79.297  28.199  1.00  0.00           N  
ATOM   4304  H   THR   263      69.915  79.834  28.736  1.00  0.00           H  
ATOM   4305  CA  THR   263      68.490  78.257  28.932  1.00  0.00           C  
ATOM   4306  HA  THR   263      68.414  77.386  28.281  1.00  0.00           H  
ATOM   4307  CB  THR   263      69.201  77.845  30.204  1.00  0.00           C  
ATOM   4308  HB  THR   263      69.411  78.730  30.806  1.00  0.00           H  
ATOM   4309  CG2 THR   263      68.359  76.845  30.997  1.00  0.00           C  
ATOM   4310 HG21 THR   263      68.129  75.956  30.410  1.00  0.00           H  
ATOM   4311 HG22 THR   263      68.962  76.562  31.859  1.00  0.00           H  
ATOM   4312 HG23 THR   263      67.444  77.290  31.389  1.00  0.00           H  
ATOM   4313  OG1 THR   263      70.375  77.187  29.816  1.00  0.00           O  
ATOM   4314  HG1 THR   263      70.852  76.950  30.630  1.00  0.00           H  
ATOM   4315  C   THR   263      67.056  78.698  29.193  1.00  0.00           C  
ATOM   4316  O   THR   263      66.110  77.944  28.990  1.00  0.00           O  
ATOM   4317  N   TRP   264      66.882  79.919  29.602  1.00  0.00           N  
ATOM   4318  H   TRP   264      67.670  80.507  29.835  1.00  0.00           H  
ATOM   4319  CA  TRP   264      65.520  80.438  29.833  1.00  0.00           C  
ATOM   4320  HA  TRP   264      64.946  79.766  30.472  1.00  0.00           H  
ATOM   4321  CB  TRP   264      65.614  81.768  30.567  1.00  0.00           C  
ATOM   4322  HB2 TRP   264      66.050  82.520  29.909  1.00  0.00           H  
ATOM   4323  HB3 TRP   264      64.620  82.155  30.794  1.00  0.00           H  
ATOM   4324  CG  TRP   264      66.372  81.775  31.843  1.00  0.00           C  
ATOM   4325  CD1 TRP   264      67.652  82.105  31.998  1.00  0.00           C  
ATOM   4326  HD1 TRP   264      68.289  82.485  31.213  1.00  0.00           H  
ATOM   4327  NE1 TRP   264      68.035  81.863  33.289  1.00  0.00           N  
ATOM   4328  HE1 TRP   264      68.985  81.964  33.617  1.00  0.00           H  
ATOM   4329  CE2 TRP   264      66.994  81.362  34.044  1.00  0.00           C  
ATOM   4330  CZ2 TRP   264      66.899  81.013  35.391  1.00  0.00           C  
ATOM   4331  HZ2 TRP   264      67.766  81.115  36.037  1.00  0.00           H  
ATOM   4332  CH2 TRP   264      65.639  80.561  35.838  1.00  0.00           C  
ATOM   4333  HH2 TRP   264      65.514  80.281  36.880  1.00  0.00           H  
ATOM   4334  CZ3 TRP   264      64.546  80.481  34.961  1.00  0.00           C  
ATOM   4335  HZ3 TRP   264      63.573  80.152  35.316  1.00  0.00           H  
ATOM   4336  CE3 TRP   264      64.704  80.808  33.604  1.00  0.00           C  
ATOM   4337  HE3 TRP   264      63.844  80.739  32.945  1.00  0.00           H  
ATOM   4338  CD2 TRP   264      65.913  81.314  33.113  1.00  0.00           C  
ATOM   4339  C   TRP   264      64.648  80.622  28.522  1.00  0.00           C  
ATOM   4340  O   TRP   264      63.411  80.623  28.585  1.00  0.00           O  
ATOM   4341  N   ARG   265      65.322  80.814  27.375  1.00  0.00           N  
ATOM   4342  H   ARG   265      66.303  81.022  27.490  1.00  0.00           H  
ATOM   4343  CA  ARG   265      64.752  80.764  26.041  1.00  0.00           C  
ATOM   4344  HA  ARG   265      63.823  81.335  26.052  1.00  0.00           H  
ATOM   4345  CB  ARG   265      65.676  81.376  24.991  1.00  0.00           C  
ATOM   4346  HB2 ARG   265      66.656  80.908  25.087  1.00  0.00           H  
ATOM   4347  HB3 ARG   265      65.287  81.180  23.992  1.00  0.00           H  
ATOM   4348  CG  ARG   265      65.796  82.912  25.167  1.00  0.00           C  
ATOM   4349  HG2 ARG   265      64.913  83.367  24.718  1.00  0.00           H  
ATOM   4350  HG3 ARG   265      65.833  83.134  26.234  1.00  0.00           H  
ATOM   4351  CD  ARG   265      67.098  83.409  24.496  1.00  0.00           C  
ATOM   4352  HD2 ARG   265      67.197  84.479  24.681  1.00  0.00           H  
ATOM   4353  HD3 ARG   265      67.994  82.941  24.903  1.00  0.00           H  
ATOM   4354  NE  ARG   265      67.063  83.248  23.002  1.00  0.00           N  
ATOM   4355  HE  ARG   265      66.227  82.859  22.590  1.00  0.00           H  
ATOM   4356  CZ  ARG   265      68.092  83.544  22.185  1.00  0.00           C  
ATOM   4357  NH1 ARG   265      69.185  84.092  22.642  1.00  0.00           N  
ATOM   4358 HH11 ARG   265      69.303  84.305  23.622  1.00  0.00           H  
ATOM   4359 HH12 ARG   265      69.898  84.382  21.988  1.00  0.00           H  
ATOM   4360  NH2 ARG   265      67.968  83.413  20.877  1.00  0.00           N  
ATOM   4361 HH21 ARG   265      67.098  83.034  20.533  1.00  0.00           H  
ATOM   4362 HH22 ARG   265      68.689  83.689  20.225  1.00  0.00           H  
ATOM   4363  C   ARG   265      64.349  79.381  25.542  1.00  0.00           C  
ATOM   4364  O   ARG   265      63.292  79.259  25.017  1.00  0.00           O  
ATOM   4365  N   LEU   266      65.189  78.382  25.790  1.00  0.00           N  
ATOM   4366  H   LEU   266      66.098  78.627  26.156  1.00  0.00           H  
ATOM   4367  CA  LEU   266      64.841  76.958  25.627  1.00  0.00           C  
ATOM   4368  HA  LEU   266      64.587  76.750  24.588  1.00  0.00           H  
ATOM   4369  CB  LEU   266      66.028  76.090  26.041  1.00  0.00           C  
ATOM   4370  HB2 LEU   266      66.858  76.299  25.366  1.00  0.00           H  
ATOM   4371  HB3 LEU   266      66.367  76.404  27.028  1.00  0.00           H  
ATOM   4372  CG  LEU   266      65.781  74.583  26.081  1.00  0.00           C  
ATOM   4373  HG  LEU   266      64.894  74.418  26.693  1.00  0.00           H  
ATOM   4374  CD1 LEU   266      65.490  74.027  24.669  1.00  0.00           C  
ATOM   4375 HD11 LEU   266      66.362  74.222  24.044  1.00  0.00           H  
ATOM   4376 HD12 LEU   266      65.306  72.954  24.738  1.00  0.00           H  
ATOM   4377 HD13 LEU   266      64.601  74.512  24.267  1.00  0.00           H  
ATOM   4378  CD2 LEU   266      66.978  73.849  26.704  1.00  0.00           C  
ATOM   4379 HD21 LEU   266      67.115  74.200  27.727  1.00  0.00           H  
ATOM   4380 HD22 LEU   266      66.765  72.780  26.703  1.00  0.00           H  
ATOM   4381 HD23 LEU   266      67.875  74.056  26.121  1.00  0.00           H  
ATOM   4382  C   LEU   266      63.558  76.647  26.367  1.00  0.00           C  
ATOM   4383  O   LEU   266      62.651  76.027  25.804  1.00  0.00           O  
ATOM   4384  N   LEU   267      63.469  76.966  27.642  1.00  0.00           N  
ATOM   4385  H   LEU   267      64.310  77.349  28.051  1.00  0.00           H  
ATOM   4386  CA  LEU   267      62.296  76.728  28.467  1.00  0.00           C  
ATOM   4387  HA  LEU   267      62.059  75.665  28.478  1.00  0.00           H  
ATOM   4388  CB  LEU   267      62.576  77.188  29.936  1.00  0.00           C  
ATOM   4389  HB2 LEU   267      63.062  78.163  29.902  1.00  0.00           H  
ATOM   4390  HB3 LEU   267      61.615  77.321  30.433  1.00  0.00           H  
ATOM   4391  CG  LEU   267      63.429  76.223  30.787  1.00  0.00           C  
ATOM   4392  HG  LEU   267      64.347  76.016  30.237  1.00  0.00           H  
ATOM   4393  CD1 LEU   267      63.836  76.913  32.092  1.00  0.00           C  
ATOM   4394 HD11 LEU   267      62.946  77.161  32.670  1.00  0.00           H  
ATOM   4395 HD12 LEU   267      64.448  76.242  32.695  1.00  0.00           H  
ATOM   4396 HD13 LEU   267      64.400  77.819  31.867  1.00  0.00           H  
ATOM   4397  CD2 LEU   267      62.667  74.933  31.096  1.00  0.00           C  
ATOM   4398 HD21 LEU   267      62.435  74.416  30.165  1.00  0.00           H  
ATOM   4399 HD22 LEU   267      63.307  74.283  31.692  1.00  0.00           H  
ATOM   4400 HD23 LEU   267      61.754  75.165  31.644  1.00  0.00           H  
ATOM   4401  C   LEU   267      61.089  77.519  27.954  1.00  0.00           C  
ATOM   4402  O   LEU   267      60.023  76.929  27.769  1.00  0.00           O  
ATOM   4403  N   GLY   268      61.265  78.804  27.609  1.00  0.00           N  
ATOM   4404  H   GLY   268      62.234  79.088  27.581  1.00  0.00           H  
ATOM   4405  CA  GLY   268      60.196  79.768  27.406  1.00  0.00           C  
ATOM   4406  HA2 GLY   268      59.493  79.724  28.238  1.00  0.00           H  
ATOM   4407  HA3 GLY   268      60.626  80.768  27.361  1.00  0.00           H  
ATOM   4408  C   GLY   268      59.410  79.469  26.168  1.00  0.00           C  
ATOM   4409  O   GLY   268      58.229  79.706  26.074  1.00  0.00           O  
ATOM   4410  N   SER   269      60.094  78.982  25.140  1.00  0.00           N  
ATOM   4411  H   SER   269      61.088  78.824  25.219  1.00  0.00           H  
ATOM   4412  CA  SER   269      59.493  78.607  23.841  1.00  0.00           C  
ATOM   4413  HA  SER   269      58.754  79.367  23.587  1.00  0.00           H  
ATOM   4414  CB  SER   269      60.562  78.620  22.718  1.00  0.00           C  
ATOM   4415  HB2 SER   269      60.049  78.275  21.820  1.00  0.00           H  
ATOM   4416  HB3 SER   269      60.938  79.638  22.612  1.00  0.00           H  
ATOM   4417  OG  SER   269      61.619  77.734  23.041  1.00  0.00           O  
ATOM   4418  HG  SER   269      62.332  77.821  22.385  1.00  0.00           H  
ATOM   4419  C   SER   269      58.785  77.254  23.837  1.00  0.00           C  
ATOM   4420  O   SER   269      57.632  77.147  23.437  1.00  0.00           O  
ATOM   4421  N   VAL   270      59.412  76.180  24.273  1.00  0.00           N  
ATOM   4422  H   VAL   270      60.364  76.331  24.576  1.00  0.00           H  
ATOM   4423  CA  VAL   270      58.840  74.808  24.207  1.00  0.00           C  
ATOM   4424  HA  VAL   270      58.422  74.674  23.210  1.00  0.00           H  
ATOM   4425  CB  VAL   270      59.852  73.658  24.489  1.00  0.00           C  
ATOM   4426  HB  VAL   270      60.222  73.755  25.509  1.00  0.00           H  
ATOM   4427  CG1 VAL   270      59.252  72.270  24.283  1.00  0.00           C  
ATOM   4428 HG11 VAL   270      58.867  72.173  23.268  1.00  0.00           H  
ATOM   4429 HG12 VAL   270      60.041  71.554  24.513  1.00  0.00           H  
ATOM   4430 HG13 VAL   270      58.450  72.129  25.008  1.00  0.00           H  
ATOM   4431  CG2 VAL   270      61.053  73.842  23.505  1.00  0.00           C  
ATOM   4432 HG21 VAL   270      61.570  74.797  23.592  1.00  0.00           H  
ATOM   4433 HG22 VAL   270      61.779  73.054  23.702  1.00  0.00           H  
ATOM   4434 HG23 VAL   270      60.713  73.722  22.476  1.00  0.00           H  
ATOM   4435  C   VAL   270      57.598  74.764  25.123  1.00  0.00           C  
ATOM   4436  O   VAL   270      56.551  74.244  24.731  1.00  0.00           O  
ATOM   4437  N   VAL   271      57.605  75.393  26.271  1.00  0.00           N  
ATOM   4438  H   VAL   271      58.478  75.802  26.572  1.00  0.00           H  
ATOM   4439  CA  VAL   271      56.465  75.677  27.135  1.00  0.00           C  
ATOM   4440  HA  VAL   271      55.956  74.742  27.367  1.00  0.00           H  
ATOM   4441  CB  VAL   271      56.946  76.354  28.442  1.00  0.00           C  
ATOM   4442  HB  VAL   271      57.500  77.265  28.219  1.00  0.00           H  
ATOM   4443  CG1 VAL   271      55.746  76.854  29.334  1.00  0.00           C  
ATOM   4444 HG11 VAL   271      55.142  76.001  29.642  1.00  0.00           H  
ATOM   4445 HG12 VAL   271      56.151  77.290  30.247  1.00  0.00           H  
ATOM   4446 HG13 VAL   271      55.153  77.610  28.818  1.00  0.00           H  
ATOM   4447  CG2 VAL   271      57.751  75.386  29.266  1.00  0.00           C  
ATOM   4448 HG21 VAL   271      58.661  75.121  28.727  1.00  0.00           H  
ATOM   4449 HG22 VAL   271      58.037  75.882  30.193  1.00  0.00           H  
ATOM   4450 HG23 VAL   271      57.188  74.506  29.576  1.00  0.00           H  
ATOM   4451  C   VAL   271      55.365  76.530  26.452  1.00  0.00           C  
ATOM   4452  O   VAL   271      54.154  76.284  26.745  1.00  0.00           O  
ATOM   4453  N   PHE   272      55.663  77.510  25.621  1.00  0.00           N  
ATOM   4454  H   PHE   272      56.640  77.694  25.443  1.00  0.00           H  
ATOM   4455  CA  PHE   272      54.653  78.273  24.863  1.00  0.00           C  
ATOM   4456  HA  PHE   272      53.881  78.641  25.540  1.00  0.00           H  
ATOM   4457  CB  PHE   272      55.248  79.519  24.201  1.00  0.00           C  
ATOM   4458  HB2 PHE   272      55.684  80.189  24.941  1.00  0.00           H  
ATOM   4459  HB3 PHE   272      56.043  79.267  23.500  1.00  0.00           H  
ATOM   4460  CG  PHE   272      54.201  80.344  23.379  1.00  0.00           C  
ATOM   4461  CD1 PHE   272      53.219  81.093  24.081  1.00  0.00           C  
ATOM   4462  HD1 PHE   272      53.256  81.137  25.165  1.00  0.00           H  
ATOM   4463  CE1 PHE   272      52.282  81.782  23.321  1.00  0.00           C  
ATOM   4464  HE1 PHE   272      51.502  82.325  23.846  1.00  0.00           H  
ATOM   4465  CZ  PHE   272      52.258  81.675  21.912  1.00  0.00           C  
ATOM   4466  HZ  PHE   272      51.482  82.212  21.374  1.00  0.00           H  
ATOM   4467  CE2 PHE   272      53.238  80.920  21.235  1.00  0.00           C  
ATOM   4468  HE2 PHE   272      53.242  80.873  20.150  1.00  0.00           H  
ATOM   4469  CD2 PHE   272      54.188  80.199  21.980  1.00  0.00           C  
ATOM   4470  HD2 PHE   272      54.983  79.686  21.447  1.00  0.00           H  
ATOM   4471  C   PHE   272      53.945  77.386  23.820  1.00  0.00           C  
ATOM   4472  O   PHE   272      52.692  77.439  23.772  1.00  0.00           O  
ATOM   4473  N   ILE   273      54.686  76.606  23.000  1.00  0.00           N  
ATOM   4474  H   ILE   273      55.687  76.689  23.104  1.00  0.00           H  
ATOM   4475  CA  ILE   273      54.103  75.726  21.942  1.00  0.00           C  
ATOM   4476  HA  ILE   273      53.484  76.325  21.274  1.00  0.00           H  
ATOM   4477  CB  ILE   273      55.250  75.083  21.091  1.00  0.00           C  
ATOM   4478  HB  ILE   273      55.939  74.608  21.790  1.00  0.00           H  
ATOM   4479  CG2 ILE   273      54.762  73.972  20.141  1.00  0.00           C  
ATOM   4480 HG21 ILE   273      54.017  74.386  19.461  1.00  0.00           H  
ATOM   4481 HG22 ILE   273      55.593  73.533  19.589  1.00  0.00           H  
ATOM   4482 HG23 ILE   273      54.317  73.162  20.718  1.00  0.00           H  
ATOM   4483  CG1 ILE   273      55.972  76.180  20.290  1.00  0.00           C  
ATOM   4484 HG12 ILE   273      55.382  76.456  19.417  1.00  0.00           H  
ATOM   4485 HG13 ILE   273      56.066  77.083  20.893  1.00  0.00           H  
ATOM   4486  CD1 ILE   273      57.388  75.766  19.886  1.00  0.00           C  
ATOM   4487 HD11 ILE   273      57.374  74.886  19.242  1.00  0.00           H  
ATOM   4488 HD12 ILE   273      57.842  76.611  19.368  1.00  0.00           H  
ATOM   4489 HD13 ILE   273      57.982  75.571  20.780  1.00  0.00           H  
ATOM   4490  C   ILE   273      53.234  74.613  22.556  1.00  0.00           C  
ATOM   4491  O   ILE   273      52.199  74.216  22.033  1.00  0.00           O  
ATOM   4492  N   HIE   274      53.630  74.094  23.708  1.00  0.00           N  
ATOM   4493  H   HIE   274      54.453  74.493  24.136  1.00  0.00           H  
ATOM   4494  CA  HIE   274      53.006  72.958  24.379  1.00  0.00           C  
ATOM   4495  HA  HIE   274      52.304  72.516  23.672  1.00  0.00           H  
ATOM   4496  CB  HIE   274      54.062  71.919  24.756  1.00  0.00           C  
ATOM   4497  HB2 HIE   274      54.882  72.386  25.302  1.00  0.00           H  
ATOM   4498  HB3 HIE   274      53.676  71.151  25.426  1.00  0.00           H  
ATOM   4499  CG  HIE   274      54.675  71.189  23.572  1.00  0.00           C  
ATOM   4500  ND1 HIE   274      54.017  70.055  23.052  1.00  0.00           N  
ATOM   4501  CE1 HIE   274      54.848  69.683  22.025  1.00  0.00           C  
ATOM   4502  HE1 HIE   274      54.725  68.786  21.436  1.00  0.00           H  
ATOM   4503  NE2 HIE   274      55.859  70.551  21.853  1.00  0.00           N  
ATOM   4504  HE2 HIE   274      56.544  70.531  21.111  1.00  0.00           H  
ATOM   4505  CD2 HIE   274      55.716  71.552  22.792  1.00  0.00           C  
ATOM   4506  HD2 HIE   274      56.377  72.395  22.932  1.00  0.00           H  
ATOM   4507  C   HIE   274      52.167  73.355  25.555  1.00  0.00           C  
ATOM   4508  O   HIE   274      51.932  72.614  26.457  1.00  0.00           O  
ATOM   4509  N   ARG   275      51.673  74.611  25.596  1.00  0.00           N  
ATOM   4510  H   ARG   275      51.882  75.233  24.828  1.00  0.00           H  
ATOM   4511  CA  ARG   275      50.884  75.164  26.757  1.00  0.00           C  
ATOM   4512  HA  ARG   275      51.503  75.096  27.651  1.00  0.00           H  
ATOM   4513  CB  ARG   275      50.540  76.668  26.582  1.00  0.00           C  
ATOM   4514  HB2 ARG   275      50.235  77.067  27.550  1.00  0.00           H  
ATOM   4515  HB3 ARG   275      51.454  77.153  26.239  1.00  0.00           H  
ATOM   4516  CG  ARG   275      49.399  76.955  25.552  1.00  0.00           C  
ATOM   4517  HG2 ARG   275      49.584  76.415  24.623  1.00  0.00           H  
ATOM   4518  HG3 ARG   275      48.495  76.511  25.970  1.00  0.00           H  
ATOM   4519  CD  ARG   275      49.192  78.438  25.254  1.00  0.00           C  
ATOM   4520  HD2 ARG   275      49.014  78.915  26.219  1.00  0.00           H  
ATOM   4521  HD3 ARG   275      50.116  78.780  24.788  1.00  0.00           H  
ATOM   4522  NE  ARG   275      48.002  78.643  24.334  1.00  0.00           N  
ATOM   4523  HE  ARG   275      47.385  77.854  24.201  1.00  0.00           H  
ATOM   4524  CZ  ARG   275      47.643  79.802  23.828  1.00  0.00           C  
ATOM   4525  NH1 ARG   275      48.293  80.887  24.062  1.00  0.00           N  
ATOM   4526 HH11 ARG   275      49.081  80.839  24.691  1.00  0.00           H  
ATOM   4527 HH12 ARG   275      47.967  81.764  23.682  1.00  0.00           H  
ATOM   4528  NH2 ARG   275      46.562  79.875  23.112  1.00  0.00           N  
ATOM   4529 HH21 ARG   275      46.017  79.046  22.925  1.00  0.00           H  
ATOM   4530 HH22 ARG   275      46.272  80.744  22.688  1.00  0.00           H  
ATOM   4531  C   ARG   275      49.639  74.308  27.065  1.00  0.00           C  
ATOM   4532  O   ARG   275      49.263  74.155  28.247  1.00  0.00           O  
ATOM   4533  N   GLN   276      48.986  73.730  26.036  1.00  0.00           N  
ATOM   4534  H   GLN   276      49.332  73.849  25.095  1.00  0.00           H  
ATOM   4535  CA  GLN   276      47.748  72.970  26.182  1.00  0.00           C  
ATOM   4536  HA  GLN   276      47.158  73.512  26.922  1.00  0.00           H  
ATOM   4537  CB  GLN   276      46.941  72.885  24.853  1.00  0.00           C  
ATOM   4538  HB2 GLN   276      47.474  72.217  24.177  1.00  0.00           H  
ATOM   4539  HB3 GLN   276      46.015  72.381  25.129  1.00  0.00           H  
ATOM   4540  CG  GLN   276      46.584  74.203  24.183  1.00  0.00           C  
ATOM   4541  HG2 GLN   276      47.482  74.749  23.895  1.00  0.00           H  
ATOM   4542  HG3 GLN   276      46.043  73.914  23.282  1.00  0.00           H  
ATOM   4543  CD  GLN   276      45.758  75.164  24.988  1.00  0.00           C  
ATOM   4544  OE1 GLN   276      46.144  76.326  25.211  1.00  0.00           O  
ATOM   4545  NE2 GLN   276      44.560  74.789  25.372  1.00  0.00           N  
ATOM   4546 HE21 GLN   276      44.026  75.398  25.975  1.00  0.00           H  
ATOM   4547 HE22 GLN   276      44.278  73.830  25.223  1.00  0.00           H  
ATOM   4548  C   GLN   276      47.957  71.547  26.721  1.00  0.00           C  
ATOM   4549  O   GLN   276      47.365  71.159  27.709  1.00  0.00           O  
ATOM   4550  N   GLU   277      48.965  70.849  26.225  1.00  0.00           N  
ATOM   4551  H   GLU   277      49.526  71.263  25.495  1.00  0.00           H  
ATOM   4552  CA  GLU   277      49.379  69.570  26.762  1.00  0.00           C  
ATOM   4553  HA  GLU   277      48.538  68.877  26.779  1.00  0.00           H  
ATOM   4554  CB  GLU   277      50.469  68.901  25.932  1.00  0.00           C  
ATOM   4555  HB2 GLU   277      51.293  69.612  25.874  1.00  0.00           H  
ATOM   4556  HB3 GLU   277      50.869  68.018  26.429  1.00  0.00           H  
ATOM   4557  CG  GLU   277      50.055  68.501  24.524  1.00  0.00           C  
ATOM   4558  HG2 GLU   277      49.647  69.395  24.050  1.00  0.00           H  
ATOM   4559  HG3 GLU   277      50.956  68.196  23.994  1.00  0.00           H  
ATOM   4560  CD  GLU   277      48.979  67.370  24.421  1.00  0.00           C  
ATOM   4561  OE1 GLU   277      48.452  67.313  23.284  1.00  0.00           O  
ATOM   4562  OE2 GLU   277      48.765  66.608  25.401  1.00  0.00           O  
ATOM   4563  C   GLU   277      49.919  69.676  28.224  1.00  0.00           C  
ATOM   4564  O   GLU   277      49.680  68.768  29.056  1.00  0.00           O  
ATOM   4565  N   LEU   278      50.560  70.790  28.535  1.00  0.00           N  
ATOM   4566  H   LEU   278      50.815  71.402  27.773  1.00  0.00           H  
ATOM   4567  CA  LEU   278      51.198  71.020  29.841  1.00  0.00           C  
ATOM   4568  HA  LEU   278      51.662  70.104  30.205  1.00  0.00           H  
ATOM   4569  CB  LEU   278      52.286  72.092  29.704  1.00  0.00           C  
ATOM   4570  HB2 LEU   278      51.817  72.924  29.177  1.00  0.00           H  
ATOM   4571  HB3 LEU   278      52.498  72.503  30.691  1.00  0.00           H  
ATOM   4572  CG  LEU   278      53.571  71.637  29.019  1.00  0.00           C  
ATOM   4573  HG  LEU   278      53.314  71.131  28.088  1.00  0.00           H  
ATOM   4574  CD1 LEU   278      54.462  72.846  28.741  1.00  0.00           C  
ATOM   4575 HD11 LEU   278      54.678  73.375  29.669  1.00  0.00           H  
ATOM   4576 HD12 LEU   278      55.369  72.529  28.226  1.00  0.00           H  
ATOM   4577 HD13 LEU   278      53.907  73.526  28.097  1.00  0.00           H  
ATOM   4578  CD2 LEU   278      54.339  70.628  29.898  1.00  0.00           C  
ATOM   4579 HD21 LEU   278      53.728  69.747  30.097  1.00  0.00           H  
ATOM   4580 HD22 LEU   278      55.254  70.361  29.369  1.00  0.00           H  
ATOM   4581 HD23 LEU   278      54.603  71.077  30.855  1.00  0.00           H  
ATOM   4582  C   LEU   278      50.177  71.388  30.922  1.00  0.00           C  
ATOM   4583  O   LEU   278      50.153  70.839  32.032  1.00  0.00           O  
ATOM   4584  N   ILE   279      49.174  72.259  30.567  1.00  0.00           N  
ATOM   4585  H   ILE   279      49.307  72.896  29.794  1.00  0.00           H  
ATOM   4586  CA  ILE   279      47.967  72.469  31.406  1.00  0.00           C  
ATOM   4587  HA  ILE   279      48.241  72.884  32.376  1.00  0.00           H  
ATOM   4588  CB  ILE   279      47.071  73.531  30.730  1.00  0.00           C  
ATOM   4589  HB  ILE   279      46.897  73.258  29.690  1.00  0.00           H  
ATOM   4590  CG2 ILE   279      45.699  73.643  31.432  1.00  0.00           C  
ATOM   4591 HG21 ILE   279      45.810  73.945  32.473  1.00  0.00           H  
ATOM   4592 HG22 ILE   279      45.100  74.416  30.952  1.00  0.00           H  
ATOM   4593 HG23 ILE   279      45.159  72.698  31.364  1.00  0.00           H  
ATOM   4594  CG1 ILE   279      47.720  74.927  30.769  1.00  0.00           C  
ATOM   4595 HG12 ILE   279      47.655  75.359  31.768  1.00  0.00           H  
ATOM   4596 HG13 ILE   279      48.782  74.909  30.525  1.00  0.00           H  
ATOM   4597  CD1 ILE   279      47.100  75.921  29.747  1.00  0.00           C  
ATOM   4598 HD11 ILE   279      46.053  76.103  29.989  1.00  0.00           H  
ATOM   4599 HD12 ILE   279      47.624  76.877  29.766  1.00  0.00           H  
ATOM   4600 HD13 ILE   279      47.241  75.567  28.726  1.00  0.00           H  
ATOM   4601  C   ILE   279      47.233  71.150  31.652  1.00  0.00           C  
ATOM   4602  O   ILE   279      46.771  70.899  32.754  1.00  0.00           O  
ATOM   4603  N   THR   280      47.190  70.255  30.659  1.00  0.00           N  
ATOM   4604  H   THR   280      47.591  70.577  29.790  1.00  0.00           H  
ATOM   4605  CA  THR   280      46.530  68.959  30.736  1.00  0.00           C  
ATOM   4606  HA  THR   280      45.555  69.073  31.208  1.00  0.00           H  
ATOM   4607  CB  THR   280      46.287  68.458  29.296  1.00  0.00           C  
ATOM   4608  HB  THR   280      47.236  68.467  28.760  1.00  0.00           H  
ATOM   4609  CG2 THR   280      45.721  67.079  29.209  1.00  0.00           C  
ATOM   4610 HG21 THR   280      44.767  67.066  29.736  1.00  0.00           H  
ATOM   4611 HG22 THR   280      45.593  66.814  28.159  1.00  0.00           H  
ATOM   4612 HG23 THR   280      46.371  66.321  29.646  1.00  0.00           H  
ATOM   4613  OG1 THR   280      45.359  69.326  28.669  1.00  0.00           O  
ATOM   4614  HG1 THR   280      45.272  69.029  27.747  1.00  0.00           H  
ATOM   4615  C   THR   280      47.192  67.950  31.671  1.00  0.00           C  
ATOM   4616  O   THR   280      46.564  66.973  32.014  1.00  0.00           O  
ATOM   4617  N   THR   281      48.371  68.248  32.205  1.00  0.00           N  
ATOM   4618  H   THR   281      48.942  68.933  31.730  1.00  0.00           H  
ATOM   4619  CA  THR   281      48.937  67.516  33.383  1.00  0.00           C  
ATOM   4620  HA  THR   281      48.226  66.750  33.690  1.00  0.00           H  
ATOM   4621  CB  THR   281      50.235  66.808  32.969  1.00  0.00           C  
ATOM   4622  HB  THR   281      49.994  66.097  32.179  1.00  0.00           H  
ATOM   4623  CG2 THR   281      51.334  67.747  32.527  1.00  0.00           C  
ATOM   4624 HG21 THR   281      51.549  68.475  33.310  1.00  0.00           H  
ATOM   4625 HG22 THR   281      52.223  67.163  32.289  1.00  0.00           H  
ATOM   4626 HG23 THR   281      51.008  68.284  31.637  1.00  0.00           H  
ATOM   4627  OG1 THR   281      50.722  66.064  34.084  1.00  0.00           O  
ATOM   4628  HG1 THR   281      51.555  65.609  33.870  1.00  0.00           H  
ATOM   4629  C   THR   281      49.096  68.390  34.661  1.00  0.00           C  
ATOM   4630  O   THR   281      48.842  67.939  35.788  1.00  0.00           O  
ATOM   4631  N   LEU   282      49.381  69.727  34.575  1.00  0.00           N  
ATOM   4632  H   LEU   282      49.520  70.123  33.656  1.00  0.00           H  
ATOM   4633  CA  LEU   282      49.601  70.575  35.759  1.00  0.00           C  
ATOM   4634  HA  LEU   282      50.194  69.997  36.468  1.00  0.00           H  
ATOM   4635  CB  LEU   282      50.368  71.846  35.387  1.00  0.00           C  
ATOM   4636  HB2 LEU   282      49.829  72.377  34.602  1.00  0.00           H  
ATOM   4637  HB3 LEU   282      50.418  72.479  36.273  1.00  0.00           H  
ATOM   4638  CG  LEU   282      51.825  71.557  34.953  1.00  0.00           C  
ATOM   4639  HG  LEU   282      51.881  70.744  34.230  1.00  0.00           H  
ATOM   4640  CD1 LEU   282      52.370  72.821  34.246  1.00  0.00           C  
ATOM   4641 HD11 LEU   282      52.351  73.660  34.940  1.00  0.00           H  
ATOM   4642 HD12 LEU   282      53.398  72.653  33.925  1.00  0.00           H  
ATOM   4643 HD13 LEU   282      51.767  73.063  33.371  1.00  0.00           H  
ATOM   4644  CD2 LEU   282      52.758  71.211  36.131  1.00  0.00           C  
ATOM   4645 HD21 LEU   282      52.412  70.297  36.613  1.00  0.00           H  
ATOM   4646 HD22 LEU   282      53.774  71.070  35.760  1.00  0.00           H  
ATOM   4647 HD23 LEU   282      52.743  72.023  36.858  1.00  0.00           H  
ATOM   4648  C   LEU   282      48.324  70.959  36.439  1.00  0.00           C  
ATOM   4649  O   LEU   282      48.290  70.935  37.645  1.00  0.00           O  
ATOM   4650  N   TYR   283      47.278  71.343  35.730  1.00  0.00           N  
ATOM   4651  H   TYR   283      47.393  71.291  34.728  1.00  0.00           H  
ATOM   4652  CA  TYR   283      46.006  71.793  36.313  1.00  0.00           C  
ATOM   4653  HA  TYR   283      46.234  72.517  37.095  1.00  0.00           H  
ATOM   4654  CB  TYR   283      45.142  72.506  35.234  1.00  0.00           C  
ATOM   4655  HB2 TYR   283      45.297  73.576  35.369  1.00  0.00           H  
ATOM   4656  HB3 TYR   283      45.517  72.243  34.245  1.00  0.00           H  
ATOM   4657  CG  TYR   283      43.676  72.220  35.267  1.00  0.00           C  
ATOM   4658  CD1 TYR   283      42.783  73.157  35.808  1.00  0.00           C  
ATOM   4659  HD1 TYR   283      43.141  74.074  36.265  1.00  0.00           H  
ATOM   4660  CE1 TYR   283      41.394  72.913  35.716  1.00  0.00           C  
ATOM   4661  HE1 TYR   283      40.685  73.646  36.090  1.00  0.00           H  
ATOM   4662  CZ  TYR   283      40.877  71.727  35.121  1.00  0.00           C  
ATOM   4663  OH  TYR   283      39.557  71.459  35.054  1.00  0.00           O  
ATOM   4664  HH  TYR   283      39.038  72.239  35.315  1.00  0.00           H  
ATOM   4665  CE2 TYR   283      41.794  70.786  34.591  1.00  0.00           C  
ATOM   4666  HE2 TYR   283      41.433  69.857  34.158  1.00  0.00           H  
ATOM   4667  CD2 TYR   283      43.185  71.060  34.650  1.00  0.00           C  
ATOM   4668  HD2 TYR   283      43.882  70.355  34.206  1.00  0.00           H  
ATOM   4669  C   TYR   283      45.291  70.643  37.082  1.00  0.00           C  
ATOM   4670  O   TYR   283      44.784  70.900  38.176  1.00  0.00           O  
ATOM   4671  N   ILE   284      45.286  69.408  36.517  1.00  0.00           N  
ATOM   4672  H   ILE   284      45.623  69.330  35.568  1.00  0.00           H  
ATOM   4673  CA  ILE   284      44.725  68.189  37.142  1.00  0.00           C  
ATOM   4674  HA  ILE   284      43.664  68.364  37.319  1.00  0.00           H  
ATOM   4675  CB  ILE   284      44.860  66.970  36.148  1.00  0.00           C  
ATOM   4676  HB  ILE   284      45.897  66.812  35.852  1.00  0.00           H  
ATOM   4677  CG2 ILE   284      44.397  65.681  36.820  1.00  0.00           C  
ATOM   4678 HG21 ILE   284      43.355  65.724  37.138  1.00  0.00           H  
ATOM   4679 HG22 ILE   284      44.514  64.813  36.171  1.00  0.00           H  
ATOM   4680 HG23 ILE   284      45.020  65.444  37.683  1.00  0.00           H  
ATOM   4681  CG1 ILE   284      44.032  67.198  34.853  1.00  0.00           C  
ATOM   4682 HG12 ILE   284      43.005  67.421  35.142  1.00  0.00           H  
ATOM   4683 HG13 ILE   284      44.434  68.085  34.363  1.00  0.00           H  
ATOM   4684  CD1 ILE   284      44.025  66.030  33.845  1.00  0.00           C  
ATOM   4685 HD11 ILE   284      43.560  65.149  34.287  1.00  0.00           H  
ATOM   4686 HD12 ILE   284      43.446  66.304  32.963  1.00  0.00           H  
ATOM   4687 HD13 ILE   284      45.045  65.816  33.526  1.00  0.00           H  
ATOM   4688  C   ILE   284      45.266  67.866  38.493  1.00  0.00           C  
ATOM   4689  O   ILE   284      44.522  67.456  39.408  1.00  0.00           O  
ATOM   4690  N   GLY   285      46.600  67.944  38.739  1.00  0.00           N  
ATOM   4691  H   GLY   285      47.220  68.208  37.986  1.00  0.00           H  
ATOM   4692  CA  GLY   285      47.175  67.652  40.047  1.00  0.00           C  
ATOM   4693  HA2 GLY   285      46.753  66.703  40.378  1.00  0.00           H  
ATOM   4694  HA3 GLY   285      48.254  67.519  39.972  1.00  0.00           H  
ATOM   4695  C   GLY   285      46.834  68.704  41.099  1.00  0.00           C  
ATOM   4696  O   GLY   285      46.384  68.346  42.170  1.00  0.00           O  
ATOM   4697  N   PHE   286      46.965  69.998  40.788  1.00  0.00           N  
ATOM   4698  H   PHE   286      47.463  70.261  39.950  1.00  0.00           H  
ATOM   4699  CA  PHE   286      46.534  71.074  41.690  1.00  0.00           C  
ATOM   4700  HA  PHE   286      47.051  70.928  42.639  1.00  0.00           H  
ATOM   4701  CB  PHE   286      46.961  72.450  41.133  1.00  0.00           C  
ATOM   4702  HB2 PHE   286      46.469  72.593  40.171  1.00  0.00           H  
ATOM   4703  HB3 PHE   286      46.576  73.224  41.797  1.00  0.00           H  
ATOM   4704  CG  PHE   286      48.445  72.715  40.956  1.00  0.00           C  
ATOM   4705  CD1 PHE   286      49.329  72.496  42.023  1.00  0.00           C  
ATOM   4706  HD1 PHE   286      48.956  72.148  42.981  1.00  0.00           H  
ATOM   4707  CE1 PHE   286      50.711  72.669  41.847  1.00  0.00           C  
ATOM   4708  HE1 PHE   286      51.400  72.483  42.666  1.00  0.00           H  
ATOM   4709  CZ  PHE   286      51.207  73.125  40.606  1.00  0.00           C  
ATOM   4710  HZ  PHE   286      52.274  73.263  40.461  1.00  0.00           H  
ATOM   4711  CE2 PHE   286      50.323  73.374  39.535  1.00  0.00           C  
ATOM   4712  HE2 PHE   286      50.688  73.730  38.576  1.00  0.00           H  
ATOM   4713  CD2 PHE   286      48.942  73.216  39.732  1.00  0.00           C  
ATOM   4714  HD2 PHE   286      48.249  73.393  38.916  1.00  0.00           H  
ATOM   4715  C   PHE   286      45.007  71.053  42.009  1.00  0.00           C  
ATOM   4716  O   PHE   286      44.630  71.152  43.180  1.00  0.00           O  
ATOM   4717  N   LEU   287      44.109  70.831  41.027  1.00  0.00           N  
ATOM   4718  H   LEU   287      44.458  70.847  40.080  1.00  0.00           H  
ATOM   4719  CA  LEU   287      42.686  70.568  41.270  1.00  0.00           C  
ATOM   4720  HA  LEU   287      42.302  71.424  41.826  1.00  0.00           H  
ATOM   4721  CB  LEU   287      41.992  70.550  39.912  1.00  0.00           C  
ATOM   4722  HB2 LEU   287      42.319  71.418  39.340  1.00  0.00           H  
ATOM   4723  HB3 LEU   287      42.373  69.675  39.386  1.00  0.00           H  
ATOM   4724  CG  LEU   287      40.453  70.462  39.962  1.00  0.00           C  
ATOM   4725  HG  LEU   287      40.113  70.930  40.886  1.00  0.00           H  
ATOM   4726  CD1 LEU   287      39.868  71.229  38.772  1.00  0.00           C  
ATOM   4727 HD11 LEU   287      40.216  70.792  37.837  1.00  0.00           H  
ATOM   4728 HD12 LEU   287      38.780  71.194  38.828  1.00  0.00           H  
ATOM   4729 HD13 LEU   287      40.188  72.270  38.827  1.00  0.00           H  
ATOM   4730  CD2 LEU   287      39.965  69.016  39.903  1.00  0.00           C  
ATOM   4731 HD21 LEU   287      40.321  68.445  40.760  1.00  0.00           H  
ATOM   4732 HD22 LEU   287      38.875  69.034  39.935  1.00  0.00           H  
ATOM   4733 HD23 LEU   287      40.271  68.541  38.971  1.00  0.00           H  
ATOM   4734  C   LEU   287      42.390  69.309  42.103  1.00  0.00           C  
ATOM   4735  O   LEU   287      41.516  69.297  42.986  1.00  0.00           O  
ATOM   4736  N   GLY   288      43.157  68.253  41.835  1.00  0.00           N  
ATOM   4737  H   GLY   288      43.849  68.333  41.104  1.00  0.00           H  
ATOM   4738  CA  GLY   288      42.931  66.965  42.501  1.00  0.00           C  
ATOM   4739  HA2 GLY   288      41.889  66.658  42.412  1.00  0.00           H  
ATOM   4740  HA3 GLY   288      43.514  66.218  41.962  1.00  0.00           H  
ATOM   4741  C   GLY   288      43.367  66.897  43.970  1.00  0.00           C  
ATOM   4742  O   GLY   288      42.867  66.053  44.699  1.00  0.00           O  
ATOM   4743  N   LEU   289      44.263  67.812  44.376  1.00  0.00           N  
ATOM   4744  H   LEU   289      44.624  68.419  43.655  1.00  0.00           H  
ATOM   4745  CA  LEU   289      44.668  68.154  45.771  1.00  0.00           C  
ATOM   4746  HA  LEU   289      44.877  67.226  46.304  1.00  0.00           H  
ATOM   4747  CB  LEU   289      45.962  68.981  45.637  1.00  0.00           C  
ATOM   4748  HB2 LEU   289      46.622  68.468  44.937  1.00  0.00           H  
ATOM   4749  HB3 LEU   289      45.706  69.931  45.169  1.00  0.00           H  
ATOM   4750  CG  LEU   289      46.734  69.272  46.914  1.00  0.00           C  
ATOM   4751  HG  LEU   289      46.972  68.346  47.437  1.00  0.00           H  
ATOM   4752  CD1 LEU   289      48.023  69.964  46.477  1.00  0.00           C  
ATOM   4753 HD11 LEU   289      47.855  70.885  45.918  1.00  0.00           H  
ATOM   4754 HD12 LEU   289      48.671  70.160  47.331  1.00  0.00           H  
ATOM   4755 HD13 LEU   289      48.592  69.285  45.842  1.00  0.00           H  
ATOM   4756  CD2 LEU   289      46.105  70.282  47.887  1.00  0.00           C  
ATOM   4757 HD21 LEU   289      45.187  69.859  48.296  1.00  0.00           H  
ATOM   4758 HD22 LEU   289      46.773  70.440  48.734  1.00  0.00           H  
ATOM   4759 HD23 LEU   289      45.902  71.237  47.404  1.00  0.00           H  
ATOM   4760  C   LEU   289      43.547  68.954  46.502  1.00  0.00           C  
ATOM   4761  O   LEU   289      43.149  68.640  47.620  1.00  0.00           O  
ATOM   4762  N   ILE   290      43.134  70.070  45.858  1.00  0.00           N  
ATOM   4763  H   ILE   290      43.599  70.317  44.996  1.00  0.00           H  
ATOM   4764  CA  ILE   290      42.057  70.953  46.365  1.00  0.00           C  
ATOM   4765  HA  ILE   290      42.355  71.356  47.333  1.00  0.00           H  
ATOM   4766  CB  ILE   290      41.840  72.112  45.354  1.00  0.00           C  
ATOM   4767  HB  ILE   290      41.710  71.674  44.365  1.00  0.00           H  
ATOM   4768  CG2 ILE   290      40.588  72.915  45.700  1.00  0.00           C  
ATOM   4769 HG21 ILE   290      40.670  73.319  46.709  1.00  0.00           H  
ATOM   4770 HG22 ILE   290      40.441  73.743  45.007  1.00  0.00           H  
ATOM   4771 HG23 ILE   290      39.717  72.261  45.651  1.00  0.00           H  
ATOM   4772  CG1 ILE   290      43.048  73.053  45.375  1.00  0.00           C  
ATOM   4773 HG12 ILE   290      43.059  73.625  46.302  1.00  0.00           H  
ATOM   4774 HG13 ILE   290      43.959  72.456  45.371  1.00  0.00           H  
ATOM   4775  CD1 ILE   290      43.099  74.002  44.149  1.00  0.00           C  
ATOM   4776 HD11 ILE   290      42.238  74.670  44.135  1.00  0.00           H  
ATOM   4777 HD12 ILE   290      44.008  74.597  44.240  1.00  0.00           H  
ATOM   4778 HD13 ILE   290      43.160  73.421  43.229  1.00  0.00           H  
ATOM   4779  C   ILE   290      40.777  70.145  46.606  1.00  0.00           C  
ATOM   4780  O   ILE   290      40.210  70.238  47.697  1.00  0.00           O  
ATOM   4781  N   PHE   291      40.259  69.362  45.614  1.00  0.00           N  
ATOM   4782  H   PHE   291      40.702  69.324  44.707  1.00  0.00           H  
ATOM   4783  CA  PHE   291      39.024  68.603  45.844  1.00  0.00           C  
ATOM   4784  HA  PHE   291      38.250  69.283  46.198  1.00  0.00           H  
ATOM   4785  CB  PHE   291      38.568  67.879  44.548  1.00  0.00           C  
ATOM   4786  HB2 PHE   291      39.428  67.450  44.033  1.00  0.00           H  
ATOM   4787  HB3 PHE   291      37.931  67.055  44.871  1.00  0.00           H  
ATOM   4788  CG  PHE   291      37.790  68.762  43.578  1.00  0.00           C  
ATOM   4789  CD1 PHE   291      38.210  70.026  43.109  1.00  0.00           C  
ATOM   4790  HD1 PHE   291      39.122  70.449  43.520  1.00  0.00           H  
ATOM   4791  CE1 PHE   291      37.458  70.694  42.139  1.00  0.00           C  
ATOM   4792  HE1 PHE   291      37.783  71.672  41.798  1.00  0.00           H  
ATOM   4793  CZ  PHE   291      36.323  70.071  41.581  1.00  0.00           C  
ATOM   4794  HZ  PHE   291      35.791  70.601  40.797  1.00  0.00           H  
ATOM   4795  CE2 PHE   291      35.859  68.855  42.046  1.00  0.00           C  
ATOM   4796  HE2 PHE   291      34.998  68.370  41.595  1.00  0.00           H  
ATOM   4797  CD2 PHE   291      36.554  68.273  43.125  1.00  0.00           C  
ATOM   4798  HD2 PHE   291      36.207  67.296  43.451  1.00  0.00           H  
ATOM   4799  C   PHE   291      39.234  67.531  46.951  1.00  0.00           C  
ATOM   4800  O   PHE   291      38.403  67.381  47.859  1.00  0.00           O  
ATOM   4801  N   SER   292      40.336  66.764  46.939  1.00  0.00           N  
ATOM   4802  H   SER   292      40.966  66.826  46.152  1.00  0.00           H  
ATOM   4803  CA  SER   292      40.593  65.749  47.927  1.00  0.00           C  
ATOM   4804  HA  SER   292      39.866  64.942  47.838  1.00  0.00           H  
ATOM   4805  CB  SER   292      41.939  65.088  47.671  1.00  0.00           C  
ATOM   4806  HB2 SER   292      42.706  65.834  47.463  1.00  0.00           H  
ATOM   4807  HB3 SER   292      42.238  64.531  48.559  1.00  0.00           H  
ATOM   4808  OG  SER   292      41.819  64.152  46.620  1.00  0.00           O  
ATOM   4809  HG  SER   292      42.729  63.900  46.386  1.00  0.00           H  
ATOM   4810  C   SER   292      40.521  66.252  49.365  1.00  0.00           C  
ATOM   4811  O   SER   292      40.060  65.583  50.283  1.00  0.00           O  
ATOM   4812  N   SER   293      41.037  67.487  49.608  1.00  0.00           N  
ATOM   4813  H   SER   293      41.396  68.027  48.834  1.00  0.00           H  
ATOM   4814  CA  SER   293      41.281  68.008  50.961  1.00  0.00           C  
ATOM   4815  HA  SER   293      41.879  67.278  51.506  1.00  0.00           H  
ATOM   4816  CB  SER   293      42.121  69.303  50.878  1.00  0.00           C  
ATOM   4817  HB2 SER   293      42.460  69.609  51.867  1.00  0.00           H  
ATOM   4818  HB3 SER   293      43.004  69.130  50.261  1.00  0.00           H  
ATOM   4819  OG  SER   293      41.348  70.351  50.335  1.00  0.00           O  
ATOM   4820  HG  SER   293      41.868  71.168  50.251  1.00  0.00           H  
ATOM   4821  C   SER   293      40.033  68.236  51.807  1.00  0.00           C  
ATOM   4822  O   SER   293      40.084  68.040  53.013  1.00  0.00           O  
ATOM   4823  N   TYR   294      38.883  68.536  51.175  1.00  0.00           N  
ATOM   4824  H   TYR   294      38.968  68.913  50.242  1.00  0.00           H  
ATOM   4825  CA  TYR   294      37.534  68.511  51.816  1.00  0.00           C  
ATOM   4826  HA  TYR   294      37.511  69.314  52.552  1.00  0.00           H  
ATOM   4827  CB  TYR   294      36.393  68.838  50.802  1.00  0.00           C  
ATOM   4828  HB2 TYR   294      36.505  69.872  50.475  1.00  0.00           H  
ATOM   4829  HB3 TYR   294      36.499  68.219  49.911  1.00  0.00           H  
ATOM   4830  CG  TYR   294      35.046  68.694  51.426  1.00  0.00           C  
ATOM   4831  CD1 TYR   294      34.680  69.553  52.476  1.00  0.00           C  
ATOM   4832  HD1 TYR   294      35.342  70.368  52.753  1.00  0.00           H  
ATOM   4833  CE1 TYR   294      33.485  69.327  53.182  1.00  0.00           C  
ATOM   4834  HE1 TYR   294      33.225  69.957  54.028  1.00  0.00           H  
ATOM   4835  CZ  TYR   294      32.606  68.299  52.801  1.00  0.00           C  
ATOM   4836  OH  TYR   294      31.508  68.076  53.554  1.00  0.00           O  
ATOM   4837  HH  TYR   294      31.360  68.799  54.188  1.00  0.00           H  
ATOM   4838  CE2 TYR   294      32.941  67.431  51.737  1.00  0.00           C  
ATOM   4839  HE2 TYR   294      32.276  66.626  51.438  1.00  0.00           H  
ATOM   4840  CD2 TYR   294      34.180  67.627  51.055  1.00  0.00           C  
ATOM   4841  HD2 TYR   294      34.474  66.976  50.237  1.00  0.00           H  
ATOM   4842  C   TYR   294      37.223  67.183  52.513  1.00  0.00           C  
ATOM   4843  O   TYR   294      36.837  67.198  53.697  1.00  0.00           O  
ATOM   4844  N   PHE   295      37.375  66.065  51.833  1.00  0.00           N  
ATOM   4845  H   PHE   295      37.784  66.095  50.910  1.00  0.00           H  
ATOM   4846  CA  PHE   295      37.009  64.746  52.374  1.00  0.00           C  
ATOM   4847  HA  PHE   295      36.034  64.821  52.855  1.00  0.00           H  
ATOM   4848  CB  PHE   295      36.934  63.689  51.293  1.00  0.00           C  
ATOM   4849  HB2 PHE   295      37.912  63.582  50.825  1.00  0.00           H  
ATOM   4850  HB3 PHE   295      36.610  62.751  51.744  1.00  0.00           H  
ATOM   4851  CG  PHE   295      35.922  64.020  50.241  1.00  0.00           C  
ATOM   4852  CD1 PHE   295      36.318  64.479  48.985  1.00  0.00           C  
ATOM   4853  HD1 PHE   295      37.372  64.666  48.799  1.00  0.00           H  
ATOM   4854  CE1 PHE   295      35.397  64.754  47.936  1.00  0.00           C  
ATOM   4855  HE1 PHE   295      35.748  65.120  46.975  1.00  0.00           H  
ATOM   4856  CZ  PHE   295      34.043  64.573  48.190  1.00  0.00           C  
ATOM   4857  HZ  PHE   295      33.315  64.814  47.421  1.00  0.00           H  
ATOM   4858  CE2 PHE   295      33.652  64.148  49.432  1.00  0.00           C  
ATOM   4859  HE2 PHE   295      32.591  64.022  49.629  1.00  0.00           H  
ATOM   4860  CD2 PHE   295      34.554  63.868  50.465  1.00  0.00           C  
ATOM   4861  HD2 PHE   295      34.193  63.532  51.432  1.00  0.00           H  
ATOM   4862  C   PHE   295      38.001  64.234  53.430  1.00  0.00           C  
ATOM   4863  O   PHE   295      37.590  63.553  54.384  1.00  0.00           O  
ATOM   4864  N   VAL   296      39.268  64.679  53.361  1.00  0.00           N  
ATOM   4865  H   VAL   296      39.618  65.124  52.524  1.00  0.00           H  
ATOM   4866  CA  VAL   296      40.160  64.509  54.498  1.00  0.00           C  
ATOM   4867  HA  VAL   296      40.091  63.475  54.836  1.00  0.00           H  
ATOM   4868  CB  VAL   296      41.617  64.812  54.092  1.00  0.00           C  
ATOM   4869  HB  VAL   296      41.664  65.839  53.731  1.00  0.00           H  
ATOM   4870  CG1 VAL   296      42.580  64.627  55.257  1.00  0.00           C  
ATOM   4871 HG11 VAL   296      42.545  63.598  55.615  1.00  0.00           H  
ATOM   4872 HG12 VAL   296      43.602  64.856  54.955  1.00  0.00           H  
ATOM   4873 HG13 VAL   296      42.322  65.300  56.074  1.00  0.00           H  
ATOM   4874  CG2 VAL   296      42.052  63.873  52.993  1.00  0.00           C  
ATOM   4875 HG21 VAL   296      41.445  64.013  52.099  1.00  0.00           H  
ATOM   4876 HG22 VAL   296      43.081  64.081  52.701  1.00  0.00           H  
ATOM   4877 HG23 VAL   296      41.997  62.827  53.294  1.00  0.00           H  
ATOM   4878  C   VAL   296      39.708  65.343  55.686  1.00  0.00           C  
ATOM   4879  O   VAL   296      39.519  64.815  56.774  1.00  0.00           O  
ATOM   4880  N   TYR   297      39.392  66.631  55.547  1.00  0.00           N  
ATOM   4881  H   TYR   297      39.514  67.104  54.663  1.00  0.00           H  
ATOM   4882  CA  TYR   297      39.049  67.483  56.686  1.00  0.00           C  
ATOM   4883  HA  TYR   297      39.716  67.254  57.517  1.00  0.00           H  
ATOM   4884  CB  TYR   297      39.244  68.967  56.277  1.00  0.00           C  
ATOM   4885  HB2 TYR   297      40.209  69.050  55.777  1.00  0.00           H  
ATOM   4886  HB3 TYR   297      38.495  69.266  55.543  1.00  0.00           H  
ATOM   4887  CG  TYR   297      39.193  69.956  57.425  1.00  0.00           C  
ATOM   4888  CD1 TYR   297      40.271  70.059  58.339  1.00  0.00           C  
ATOM   4889  HD1 TYR   297      41.173  69.479  58.170  1.00  0.00           H  
ATOM   4890  CE1 TYR   297      40.229  70.934  59.423  1.00  0.00           C  
ATOM   4891  HE1 TYR   297      41.064  71.030  60.112  1.00  0.00           H  
ATOM   4892  CZ  TYR   297      39.104  71.763  59.599  1.00  0.00           C  
ATOM   4893  OH  TYR   297      39.078  72.678  60.636  1.00  0.00           O  
ATOM   4894  HH  TYR   297      39.862  72.584  61.204  1.00  0.00           H  
ATOM   4895  CE2 TYR   297      37.998  71.633  58.758  1.00  0.00           C  
ATOM   4896  HE2 TYR   297      37.114  72.226  58.974  1.00  0.00           H  
ATOM   4897  CD2 TYR   297      38.039  70.746  57.646  1.00  0.00           C  
ATOM   4898  HD2 TYR   297      37.172  70.660  56.998  1.00  0.00           H  
ATOM   4899  C   TYR   297      37.612  67.267  57.170  1.00  0.00           C  
ATOM   4900  O   TYR   297      37.279  67.734  58.229  1.00  0.00           O  
ATOM   4901  N   LEU   298      36.735  66.544  56.484  1.00  0.00           N  
ATOM   4902  H   LEU   298      36.959  66.418  55.507  1.00  0.00           H  
ATOM   4903  CA  LEU   298      35.451  66.043  56.971  1.00  0.00           C  
ATOM   4904  HA  LEU   298      34.969  66.836  57.544  1.00  0.00           H  
ATOM   4905  CB  LEU   298      34.578  65.689  55.764  1.00  0.00           C  
ATOM   4906  HB2 LEU   298      34.476  66.580  55.144  1.00  0.00           H  
ATOM   4907  HB3 LEU   298      35.064  64.950  55.128  1.00  0.00           H  
ATOM   4908  CG  LEU   298      33.142  65.195  56.054  1.00  0.00           C  
ATOM   4909  HG  LEU   298      33.208  64.302  56.675  1.00  0.00           H  
ATOM   4910  CD1 LEU   298      32.268  66.216  56.728  1.00  0.00           C  
ATOM   4911 HD11 LEU   298      32.213  67.087  56.074  1.00  0.00           H  
ATOM   4912 HD12 LEU   298      31.271  65.806  56.890  1.00  0.00           H  
ATOM   4913 HD13 LEU   298      32.727  66.507  57.673  1.00  0.00           H  
ATOM   4914  CD2 LEU   298      32.484  64.724  54.738  1.00  0.00           C  
ATOM   4915 HD21 LEU   298      33.049  63.920  54.265  1.00  0.00           H  
ATOM   4916 HD22 LEU   298      31.476  64.358  54.934  1.00  0.00           H  
ATOM   4917 HD23 LEU   298      32.395  65.531  54.011  1.00  0.00           H  
ATOM   4918  C   LEU   298      35.601  64.807  57.862  1.00  0.00           C  
ATOM   4919  O   LEU   298      34.749  64.570  58.720  1.00  0.00           O  
ATOM   4920  N   ALA   299      36.651  63.998  57.658  1.00  0.00           N  
ATOM   4921  H   ALA   299      37.265  64.127  56.867  1.00  0.00           H  
ATOM   4922  CA  ALA   299      36.939  62.807  58.489  1.00  0.00           C  
ATOM   4923  HA  ALA   299      36.005  62.473  58.943  1.00  0.00           H  
ATOM   4924  CB  ALA   299      37.400  61.692  57.546  1.00  0.00           C  
ATOM   4925  HB1 ALA   299      38.306  61.957  57.002  1.00  0.00           H  
ATOM   4926  HB2 ALA   299      37.487  60.776  58.131  1.00  0.00           H  
ATOM   4927  HB3 ALA   299      36.619  61.488  56.814  1.00  0.00           H  
ATOM   4928  C   ALA   299      37.992  63.065  59.598  1.00  0.00           C  
ATOM   4929  O   ALA   299      37.744  62.684  60.749  1.00  0.00           O  
ATOM   4930  N   GLU   300      39.167  63.635  59.309  1.00  0.00           N  
ATOM   4931  H   GLU   300      39.340  63.883  58.345  1.00  0.00           H  
ATOM   4932  CA  GLU   300      40.253  63.801  60.282  1.00  0.00           C  
ATOM   4933  HA  GLU   300      40.443  62.820  60.718  1.00  0.00           H  
ATOM   4934  CB  GLU   300      41.585  64.218  59.558  1.00  0.00           C  
ATOM   4935  HB2 GLU   300      41.371  65.128  58.998  1.00  0.00           H  
ATOM   4936  HB3 GLU   300      42.340  64.390  60.325  1.00  0.00           H
[truncated: 1,059,732 more chars]
